# Supplementary material for: Genetic Effects on DNA Methylation and Its Potential Relevance for Obesity in Mexican Americans
Source: PLoS One. 2013 Sep 13;8(9):e73950. doi: 10.1371/journal.pone.0073950 (PMC3772804; doi:10.1371/journal.pone.0073950)
Supplement: Table S1 — Raw data for 188 samples and 1,505 CpG sites. (ZIP) [file pone.0073950.s001.zip]

Archive with 1 entries (1 files):
- Supplementary_Table_S1.csv
