# Supplementary material for: Genetic Effects on DNA Methylation and Its Potential Relevance for Obesity in Mexican Americans
Source: PLoS One. 2013 Sep 13;8(9):e73950. doi: 10.1371/journal.pone.0073950 (PMC3772804; doi:10.1371/journal.pone.0073950)
Supplement: Table S1 — Raw data for 188 samples and 1,505 CpG sites. (ZIP) [file pone.0073950.s001.zip › Supplementary_Table_S1.csv]

TargetID	ProbeID	Probe_Inclusion	Call_rate	Range	Lilliefors_L	Lilliefors_p	Lilliefors_L_after_normalization	Lilliefors_p_after_normalization	A00137.AVG_Beta	A00137.Signal CY3	A00137.Signal CY5	A00137.Detection Pval	A00166.AVG_Beta	A00166.Signal CY3	A00166.Signal CY5	A00166.Detection Pval	A00237.AVG_Beta	A00237.Signal CY3	A00237.Signal CY5	A00237.Detection Pval	A00551.AVG_Beta	A00551.Signal CY3	A00551.Signal CY5	A00551.Detection Pval	A00693.AVG_Beta	A00693.Signal CY3	A00693.Signal CY5	A00693.Detection Pval	A00310.AVG_Beta	A00310.Signal CY3	A00310.Signal CY5	A00310.Detection Pval	A02247.AVG_Beta	A02247.Signal CY3	A02247.Signal CY5	A02247.Detection Pval	A02903.AVG_Beta	A02903.Signal CY3	A02903.Signal CY5	A02903.Detection Pval	A00239.AVG_Beta	A00239.Signal CY3	A00239.Signal CY5	A00239.Detection Pval	A09910.AVG_Beta	A09910.Signal CY3	A09910.Signal CY5	A09910.Detection Pval	A00562.AVG_Beta
Sample_Inclusion									Yes	Yes	Yes	Yes	Yes	Yes	Yes	Yes	Yes	Yes	Yes	Yes	Yes	Yes	Yes	Yes	Yes	Yes	Yes	Yes	Yes	Yes	Yes	Yes	Yes	Yes	Yes	Yes	Yes	Yes	Yes	Yes	Yes	Yes	Yes	Yes	Yes	Yes	Yes	Yes	Yes
Call_Rate												0.984053156				0.96013289				0.972757475				0.982724252				0.982059801				0.971428571				0.981395349				0.966777409				0.988704319				0.96345515
Percentile score based on CV									96.27659574				68.08510638				7.446808511				13.29787234				81.91489362				61.70212766				64.89361702				23.93617021				37.76595745				54.25531915				4.787234043
AATK_E63_R	2976	No	0.989361702	0.97838941	0.422198951	5.17565E-09	0.338454425	2.8304E-06	0.8517868	739.9134	4827.014	3.63419E-18	0.9915704	-211.1971	11762.97	2.77275E-18	0.9620492	259.5676	9115.005	1.28011E-25	0.9909515	-37.63938	10951.54	1.64888E-29	0.9925481	-313.5565	13319.46	3.678E-38	0.9626914	448.1327	14143.73	1.10814E-33	0.9856066	74.60538	11956.27	3.678E-38	0.99032	-269.963	10230.64	2.11051E-16	0.9903429	65.41663	16963.48	3.678E-38	0.9927494	-340.4062	13691.96	1.74572E-22	0.9920824
AATK_P519_R	3	No	0.989361702	0.9597265	0.407443941	1.72759E-08	0.232514143	0.001295389	0.9088123	544.7338	6425.67	2.11479E-27	0.9917778	-91.83587	12062.23	1.704E-19	0.963464	315.7245	10962.75	3.36253E-36	0.9884968	23.08291	10576.83	6.01843E-28	0.9913448	-133.6144	11453.74	7.59342E-32	0.9888353	50.19042	13302.11	1.59315E-28	0.9918267	-157.6096	12134.89	3.678E-38	0.978686	150.1521	11486.37	1.04963E-21	0.9938706	-500.9062	16214.77	3.678E-38	0.992017	-130.1121	12426.56	2.33617E-19	0.9851514
AATK_P709_R	10	No	0.962765957	0.94772427	0.337916791	3.50832E-06	0.215139955	0.003144819	0.8362862	179.0885	1425.645	0.006522665	0.968084	-88.85259	3033.224	0.01379812	0.9599507	88.9607	4529.246	1.50725E-07	0.979284	-149.3058	4727.195	1.26001E-06	0.9788446	-13.91093	4626.921	9.56074E-07	0.977938	-93.33851	4432.68	0.000171229	0.9720933	-108.8188	3483.363	9.0265E-05	0.8848975	377.2712	3669.215	0.000476395	0.7973133	896.3888	3919.518	4.7915E-09	0.9804449	-428.9882	5013.763	0.000440001	0.9651265
ABCA1_E120_R	5366	No	0.984042553	0.08469227	0.159734905	0.029182337	0.30914259	2.43198E-05	0.00661834	6210.985	42.04652	1.98979E-22	0.008072618	6759.759	55.82689	1.70645E-07	0	5484.622	-5.905777	6.12974E-10	0.0249436	6092.516	158.4151	6.54351E-11	0.01604648	6451.417	106.8417	6.42562E-12	0.01968345	6984.895	142.2553	2.03967E-09	0.02379024	5784.917	143.4155	2.38123E-11	0.02117994	6316.666	138.8454	6.78969E-08	0.0198724	7162.227	147.244	1.5439E-18	0.0130362	6687.603	89.65331	4.39925E-07	0.02392303
ABCA1_P45_F	4214	No	0.984042553	0.05641281	1.185569525	0	1.217319727	0	0	5003.881	-5.437051	5.31628E-15	0	6133.661	-2.224843	2.24481E-06	0.01291744	5456.459	72.71451	4.31817E-10	0	6214.564	-4.078631	8.59301E-11	0	5867.917	-54.29562	9.76043E-10	0.007644953	5929.858	46.45311	4.08001E-07	0.003495325	5215.577	18.64484	3.15865E-09	0.009445749	5838.099	56.62466	7.43214E-07	0	6266.639	-35.26629	5.6812E-14	0.01140744	5928.221	69.56007	6.76485E-06	0.003436339
ABCB4_E429_F	2983	No	0.989361702	0.9838348	0.467092127	1.02951E-10	0.314703852	1.33583E-05	0.9667017	-354.1109	2903.161	4.01858E-05	0.9864431	-959.6955	7276.331	1.14571E-06	0.9787397	-486.4319	4603.611	2.47512E-06	0.9870966	-723.7676	7649.885	5.39187E-13	0.9869862	-767.9639	7584.142	9.85614E-13	0.9912747	-820.4599	11360.97	1.7073E-18	0.9870253	-650.8819	7607.291	5.87654E-15	0.9861134	-864.6942	7101.163	1.77119E-07	0.9874327	-660.9612	7857.177	5.0289E-18	0.9871933	-991.9647	7708.451	5.5045E-07	0.9852317
ABCB4_P51_F	23	No	0.984042553	0.9563783	0.447591186	5.91258E-10	0.37489301	2.13809E-07	0.9082175	239.6334	3360.785	1.27802E-08	0.9869909	-476.1069	7586.907	5.19086E-08	0.9847513	-189.9288	6457.96	1.7995E-12	0.9862166	-295.7026	7155.093	8.84787E-13	0.9888472	-249.5494	8866.375	2.92226E-19	0.9886991	-385.4153	8748.84	2.58522E-12	0.9873534	-187.6753	7807.255	1.40282E-17	0.9875772	-345.4403	7949.727	2.67287E-10	0.9888912	-221.3796	8901.896	2.29074E-25	0.9882674	-523.5817	8423.278	4.9947E-09	0.9895693
ABCB4_P892_F	21	No	0.95212766	0.9933138	0.397091329	5.43735E-08	0.332019508	5.4801E-06	0.8673987	212.973	2047.283	0.000235635	0.9871086	-304.6111	7657.096	1.89152E-08	0.9536206	162.7228	5401.92	3.36946E-10	0.9777953	21.09793	5332.61	1.85676E-08	0.9876398	-322.1394	7990.515	1.2258E-15	0.9900479	-152.417	9948.188	3.17494E-16	0.9802795	-77.15646	4970.862	2.81209E-08	0.9885066	-376.3885	8600.636	9.42493E-12	0.9885259	-260.58	8615.237	1.22137E-23	0.9901284	-310.6532	10030.06	8.89951E-13	0.9828555
ABCC2_E16_R	67	No	0.95212766	0.96196158	0.48375684	3.12605E-11	0.389461666	8.98588E-08	0.9777048	-160.2905	4385.262	3.17412E-11	0.9903841	-459.279	10299.42	9.10217E-14	0.985141	-30.36254	6629.93	1.24231E-13	0.9904823	-297.6852	10406.71	1.35532E-25	0.986082	-225.5859	7084.904	7.15439E-13	0.9893072	-345.4764	9252.111	9.9898E-14	0.9902129	-343.5408	10117.51	1.0598E-27	0.9899917	-119.0745	9891.716	7.40235E-16	0.9917257	-460.5525	11985.58	3.678E-38	0.9885234	-251.9232	8613.344	6.56496E-10	0.9898728
ABCC2_P88_F	3072	No	0.984042553	0.91554897	0.496200174	6.63603E-12	0.354187399	9.56244E-07	0.9738279	-117.8227	3720.861	1.24863E-08	0.9896468	-831.9455	9558.86	3.31658E-11	0.9866502	-533.5384	7390.771	1.41949E-14	0.9897917	-563.5451	9695.924	3.06657E-21	0.988272	-563.334	8426.596	2.38536E-16	0.9917266	-829.1927	11987.01	1.69232E-20	0.989055	-469.5903	9036.565	9.9648E-22	0.9891372	-722.3138	9105.756	3.83419E-12	0.9901233	-562.9279	10024.79	9.01376E-30	0.9894196	-836.5845	9351.451	3.26463E-10	0.9881891
ABCC5_P444_F	27	No	0.989361702	0.1489845	0.351075888	6.72854E-06	0.302540123	0.000104589	0.006781586	8629.349	59.60303	3.678E-38	0.004094006	10045.54	41.70665	2.24111E-14	0.01793699	7216.875	133.6398	1.78308E-16	0.000847741	7959.803	6.838422	1.311E-16	0.005416713	8618.866	47.48481	1.84188E-19	0.00050029	9383.001	4.746627	4.74837E-15	0.01031688	7194.009	76.03583	3.61344E-16	0.02810944	6917.249	202.9559	3.05991E-09	0.00493931	9876.171	49.51999	1.45653E-32	0.001465867	8227.298	12.22463	1.13373E-09	0.001982599
ABCG2_P178_R	3089	No	0.989361702	0.1435501	0.036139727	0.617061748	0.265690506	0.000236903	0.01337184	14863.69	202.8039	3.678E-38	0.03743164	14930.41	584.4912	1.9249E-31	0.09111895	10947.03	1107.509	3.678E-38	0.0845697	12687.65	1181.354	3.678E-38	0.06690805	13146.83	949.8739	3.678E-38	0.02066774	17314.41	367.5122	3.678E-38	0.04230143	12492.31	556.201	3.678E-38	0.06504479	13727.17	961.9553	1.96103E-33	0.03027086	13527.67	425.3983	3.678E-38	0.06697753	15116.18	1092.302	3.24424E-32	0.05350717
ABCG2_P310_R	2985	No	0.989361702	0.01973536	20.37983131	0	20.44505692	0	0	8111.392	-39.51326	4.53115E-36	0	5367.333	-177.7796	5.16455E-05	0	5296.78	-71.09615	3.39142E-09	0	6132.517	-140.0736	3.62625E-10	0	5626.405	-209.2221	1.11874E-08	0	8155.535	-167.7675	2.18555E-11	0	5846.842	-129.493	1.11853E-10	0	4717.321	-205.7155	0.000114863	0.01973536	6498.46	132.8447	1.39015E-15	0	5920.465	-208.0081	1.70364E-05	0
ABL1_P53_F	2249	Yes	0.989361702	0.2926431	0.073065698	0.312056578	0.167991936	0.020110041	0.05303134	6048.361	344.3153	2.35599E-23	0.06320857	7104.382	486.1046	6.78554E-09	0.04317677	6881.975	315.0625	7.1837E-16	0.07542083	6776.649	560.9499	2.29586E-14	0.01958916	6564.122	133.1529	2.35947E-12	0.02938061	8347.31	255.6998	6.30771E-13	0.04308225	5883.985	269.4104	4.30961E-12	0.2926431	4791.574	2023.71	1.31422E-08	0.02769862	6901.771	199.4643	1.33523E-17	0.06787582	6997.955	516.862	2.49385E-08	0.1663683
ABL2_P459_R	4216	Yes	0.989361702	0.4476836	0.104714751	0.149522335	0.195804238	0.007040705	0.0293633	8293.976	253.9311	3.678E-38	0.1007361	7886.961	894.7041	2.52124E-11	0.1001687	5170.324	586.6891	8.54619E-11	0.07990751	7399.142	651.2798	6.38729E-17	0.1763075	6334.505	1377.276	8.54269E-16	0.1056199	9833.995	1173.133	5.34438E-20	0.1443567	4417.716	762.1896	4.51862E-09	0.1270838	6667.711	985.2794	2.07392E-10	0.0996551	7255.234	814.1176	3.51226E-22	0.1512636	6895.765	1246.8	1.7413E-09	0.1185618
ABO_E110_F	2986	No	0.989361702	0.16218	0.106869042	0.141326039	0.236035764	0.001159616	0.01065034	7949.268	86.65031	9.09925E-36	0.02048914	7434.488	157.6044	6.73805E-09	0.009093871	7256.696	67.51482	2.26868E-16	0.03323172	7535.533	262.464	5.45236E-16	0.0212243	6720.79	147.9057	6.67139E-13	0.02628221	7345.095	200.9551	2.3845E-10	0.02330149	6791.323	164.4091	5.91127E-15	0.02218983	7153.333	164.6027	1.15145E-09	0.02477791	8119.838	208.8452	1.66611E-23	0.02984171	7606.67	237.0544	6.34039E-09	0.02570628
ABO_P312_F	30	No	0.882978723	0.6211439	2.221835852	0	2.123179674	0	0	2423.722	-4.964723	9.1371E-05	0.00729828	2557.818	19.54011	0.02690397	0.0295914	3030.807	95.47005	0.000262309	0.01594946	3232.385	54.01118	0.000363939	0	2790.207	-117.8308	0.002897927	0	1483.58	-107.8565	0.1281293	0	2288.339	-45.70456	0.006409576	0	2888.754	-105.3521	0.01151982	0	4546.191	-44.0719	4.0664E-08	0	2196.261	-101.1009	0.06424466	0
ACTG2_E98_R	2988	No	0.95212766	0.9869335	0.398918152	4.72417E-08	0.355875194	1.10412E-06	0.9165258	-254.338	1097.975	0.09592759	0.9705314	-840.9857	3293.44	0.03325832	0.9489326	-554.0357	1858.196	0.07399385	0.9679762	-608.3466	3022.674	0.006527205	0.9714816	-569.3231	3406.507	0.001698828	0.9811801	-750.5613	5213.52	0.000115313	0.9713755	-484.2601	3393.51	0.000622206	0.9721327	-645.3268	3488.434	0.01012915	0.9743503	-503.4932	3798.683	4.31272E-05	0.9726574	-779.2804	3557.293	0.02192549	0.9765279
ACTG2_P346_F	33	No	1	0.89595738	0.24074173	0.000865863	0.170294881	0.018465395	0.5769895	1698.273	2452.859	6.76438E-11	0.8611338	1131.648	7637.666	2.68251E-11	0.8231036	1091.029	5541.887	9.42463E-14	0.8637152	1034.465	7189.755	1.40397E-17	0.8651874	1142.954	7976.91	2.38484E-21	0.8958358	1064.39	10014.01	3.10828E-20	0.8934214	761.031	7217.803	4.26271E-19	0.8697399	1257.811	9066.033	1.75081E-17	0.9228441	617.432	8581.041	3.03082E-28	0.9147708	855.3877	10254.24	3.84578E-16	0.8989919
ACTG2_P455_R	36	No	0.984042553	0.992983	0.4635804	1.7663E-10	0.392201811	6.73909E-08	0.9668163	-470.4608	2913.53	7.86165E-05	0.9875193	-999.0308	7912.375	1.15668E-07	0.9805821	-600.5515	5049.873	4.00255E-07	0.9863185	-824.1727	7209.108	2.62113E-11	0.9874105	-797.6908	7843.133	1.75627E-13	0.990454	-856.7797	10375.62	2.01551E-15	0.9857789	-754.6882	6931.826	3.58572E-12	0.9846171	-863.8831	6400.721	3.07911E-06	0.9894899	-811.6282	9414.604	5.98106E-25	0.9882554	-1061.151	8414.529	4.78636E-08	0.9877868
ACVR1_E328_R	5829	Yes	0.984042553	0.96358422	0.262995362	0.00028428	0.202434972	0.005213899	0.8021338	536.7068	2581.158	7.06763E-07	0.8686078	797.2466	5931.517	2.39992E-07	0.980764	2.441294	5223.05	3.39573E-09	0.9843614	-3.359226	6294.436	4.98454E-11	0.9433331	317.5467	6950.901	3.11171E-14	0.9866896	16.47252	8634.013	4.74786E-13	0.9369696	301.2779	5965.139	1.78496E-12	0.9181499	507.662	6816.419	1.11655E-09	0.9427689	354.8093	7492.076	4.45221E-21	0.9409804	364.8134	7410.76	8.45916E-09	0.9654459
ACVR1_P983_F	5799	No	0.989361702	0.9947202	0.377988875	1.69743E-07	0.264003336	0.000259523	0.8906868	356.3595	3718.427	1.45935E-10	0.9761462	123.4172	9142.679	2.07458E-12	0.9640523	200.9104	8069.879	2.30148E-20	0.9768314	122.7006	9389.456	6.99562E-23	0.9656733	233.6695	9386.737	1.52957E-23	0.9539291	375.0668	9836.59	1.79623E-17	0.9603706	228.3311	7956.713	5.34517E-20	0.9649589	219.1701	8789.285	9.56151E-14	0.9889603	30.50659	11691.01	3.678E-38	0.9679481	260.0702	10873.9	3.32818E-16	0.9680181
ACVR1B_E497_R	5834	No	0.989361702	0.1427352	1.335403204	0	1.219668746	0	0.00220931	4486.343	10.15509	1.76018E-12	0	4761.752	-7.660878	0.00018759	0.03571261	3750.296	142.5966	7.86759E-06	0.002939044	4056.056	12.25084	1.44048E-05	0.007134594	4418.953	32.47257	2.1565E-06	0	5939.671	-39.49062	5.61701E-07	0.02721668	4028.2	115.4994	2.13039E-06	0	3925.479	-69.9372	0.000821387	0.001904778	6111.126	11.8534	1.49439E-13	0	4084.04	-49.09617	0.001708875	0
ACVR1B_P572_R	5801	No	0.989361702	0.3922197	0.160508156	0.026764101	0.217963696	0.002631444	0.01289163	7789.83	103.0412	1.41344E-34	0.06087353	9435.461	618.082	2.71857E-14	0.0422013	7113.357	317.8257	8.47456E-17	0.1023249	8468.139	976.6713	1.38279E-22	0.1009377	7727.535	878.7968	3.22143E-19	0.05179029	9914.015	546.9558	3.03671E-18	0.06352589	7387.55	507.9193	9.72415E-19	0.06745155	7798.844	571.3261	4.13534E-12	0.09040869	8557.521	860.5129	1.62894E-29	0.073158	7929.295	633.7728	2.61484E-10	0.06169395
ACVR1C_P115_R	5815	No	0.989361702	0.1487116	0.152455568	0.035394232	0.234775245	0.001196161	0.008601265	10969.12	96.03448	3.678E-38	0.02344534	11417.83	276.5226	1.08397E-18	0.07467481	7608.533	622.0875	3.47609E-20	0.03609361	10012.11	378.6495	6.24085E-27	0.01334191	10141.57	138.4898	1.31584E-26	0.01357643	13406.51	185.8939	1.73156E-29	0.02196459	9602.069	217.8878	6.0588E-28	0.02325561	9742.809	234.3505	1.88856E-16	0.02851728	10875.12	322.168	3.678E-38	0.05368207	11212.26	641.7139	4.02565E-18	0.01995651
ACVR1C_P363_F	5816	No	0.978723404	0.3728412	0.16299212	0.025651686	0.19505918	0.007574762	0.01648105	3062.08	52.9877	7.22263E-07	0.03757355	2448.514	99.49509	0.02829783	0.02233407	2155.901	51.53442	0.007169455	0.07017321	2984.174	232.7599	0.000470756	0.05474423	2462.752	148.4211	0.003509677	0.1018734	3140.853	367.606	0.001894282	0.07970977	2759.817	247.6994	0.000422615	0.01409742	2594.346	38.52645	0.01578304	0.03913608	2908.856	122.551	0.000151894	0.05509173	2385.692	144.9253	0.03317726	0.04676007
ACVR2B_E27_R	5842	No	0.989361702	0.210056	0.145091951	0.04526275	0.278584361	0.000120877	0.00754384	5796.198	44.81807	8.24056E-20	0.01658482	6280.216	107.5993	8.80376E-07	0.006941579	4881.235	34.81934	2.47848E-08	0.05144007	5296.116	292.6295	4.58127E-09	0.05333606	5605.585	321.4588	4.71377E-10	0.02690514	6515.53	182.9131	1.62629E-08	0.04518985	5621.703	270.8003	3.10841E-11	0.02540821	5660.08	150.1688	1.04723E-06	0.03428817	6961.602	250.7263	4.25583E-18	0.04025765	7066.565	300.611	4.52933E-08	0.03834078
ACVR2B_P676_F	5823	No	0.989361702	0.2789875	0.226208985	0.002584806	0.236497581	0.001631126	0.01493042	4777.784	73.93121	3.08215E-14	0.01520793	5419.34	85.23396	1.90763E-05	0.1044132	3775.475	451.8275	1.3726E-06	0.0376849	4944.938	197.5631	6.22141E-08	0.07038321	5243.981	404.6039	2.74817E-09	0.1177586	4849.114	660.5912	2.72687E-06	0.03294158	4384.725	152.7663	2.38738E-07	0.000608448	5093.382	3.161826	1.58132E-05	0.0920479	5914.182	609.7159	3.84903E-15	0.02738529	5349.576	153.4402	3.26966E-05	0.003316325
ADAMTS12_E52_R	2989	Yes	0.989361702	0.3009931	0.093984187	0.195826872	0.230105042	0.001540176	0.02387341	9862.925	243.6662	3.678E-38	0.05442704	8979.415	522.6097	5.86694E-13	0.08723774	6405.723	621.7879	3.2389E-15	0.08928207	7314.339	726.8634	6.9157E-17	0.09688603	7822.021	849.8741	1.74884E-19	0.07963736	7820.602	685.3557	1.12213E-12	0.08353495	8775.984	809.0378	1.02631E-26	0.06708521	8606.843	626.1025	2.38561E-14	0.112706	9244.463	1186.954	9.32053E-36	0.07818463	9505.097	814.6652	3.54631E-14	0.06630779
ADAMTS12_P250_R	40	No	0.989361702	0.05117992	5.026818275	0	4.982973576	0	0	7454.236	-3.446931	4.99287E-31	0	7583.546	-96.12986	1.06179E-08	0.005987163	5924.03	36.28409	1.91038E-11	0	6244.905	-97.79379	1.31248E-10	0	7142.951	-65.53747	1.37477E-13	0	6767.844	-136.5263	2.22632E-08	0	6179.577	-84.59105	6.75539E-12	0	7616.156	-133.0634	4.99173E-10	0	7722.836	-116.9708	6.44903E-20	0	8144.914	-129.6713	3.03687E-09	0
ADCYAP1_E163_R	2990	No	0.989361702	0.3608809	1.336687088	0	1.223926544	0	0.005268988	6956.668	37.37845	1.42015E-27	0	6882.646	-74.86919	1.75989E-07	0.02613306	5396.649	147.4989	3.8895E-10	0.001566268	7271.595	11.56401	3.52118E-14	0	6678.434	-112.577	6.08641E-12	0	6899.741	-51.79655	7.99424E-09	0.004053079	6406.011	26.47669	4.75313E-13	0	5976.188	-81.72645	7.44012E-07	0	8463.728	-32.1907	4.84479E-24	0	6775.673	-36.51133	5.06398E-07	0
ADCYAP1_P398_F	42	No	0.984042553	0.2581533	0.52857697	1.82869E-10	0.473928154	1.09081E-08	0.03316302	3470.242	122.4612	1.3685E-08	0.02461356	3953.601	102.2913	0.001204274	0.2049124	2531.645	678.2355	0.00018501	0.04970486	3524.048	189.5546	6.72576E-05	0.02358963	4465.375	110.2974	1.15652E-06	0.06151073	3913.398	263.0473	0.000283998	0.0268143	3701.571	104.7451	1.20056E-05	0	3849.152	-25.89964	0.000898625	0	4198.797	-12.97165	3.06035E-07	0	3802.596	-6.242291	0.00294058	0.08628535
ADCYAP1_P455_R	41	No	1	0.1679369	0.143313587	0.049758337	0.200025678	0.0061729	0.0119078	7127.088	87.09586	3.26935E-29	0.007717696	7116.623	56.12889	4.01947E-08	0.03388057	6125.841	218.3323	9.85434E-13	0.04424383	6175.133	290.4882	1.49748E-11	0.01498813	7009.629	108.1815	1.00732E-13	0.04135453	7244.048	316.8112	2.20555E-10	0.03752924	6003.437	237.9889	2.17195E-12	0.006023829	5891.34	36.30953	6.4942E-07	0.03365577	7475.429	263.8365	1.48361E-20	0.01692834	7073.093	123.5195	8.90058E-08	0.005282602
AFF3_P122_F	5475	No	0.984042553	0.3282271	0.37101692	2.60614E-06	0.340105951	1.64664E-05	0.01784626	5061.286	93.78331	7.70164E-16	0.04998755	5437.657	291.3793	9.0834E-06	0.110738	3386.2	434.1296	1.12931E-05	0.002202305	5198.548	11.69478	4.24253E-08	0.02039339	4740.649	100.7723	2.89243E-07	0.109129	4563.85	571.3074	0.000011301	0.08529909	4565.272	435.0531	1.43947E-08	0.09004212	3894.479	395.2616	0.000230267	0	5649.739	-33.64322	1.10732E-11	0.1004238	4659.811	531.3595	8.28649E-05	0.07118986
AFF3_P808_F	5371	No	0.989361702	0.9951571	0.46823296	1.29795E-10	0.400731474	3.78025E-08	0.9784613	-99.07542	4542.799	3.13017E-12	0.9906005	-789.3331	10538.92	1.50855E-13	0.9880525	-355.2288	8269.923	8.31551E-19	0.9904723	-544.0542	10395.68	2.09792E-24	0.9912322	-530.15	11305.37	4.86482E-29	0.9920831	-466.3776	12531.13	1.20898E-23	0.9899337	-479.2716	9834.18	1.53667E-25	0.9893803	-501.7459	9316.483	3.08519E-13	0.9915276	-261.9563	11703.01	3.678E-38	0.9915425	-762.6563	11723.79	9.22742E-16	0.9921168
AFP_P824_F	5798	No	0.984042553	0.96734333	0.438298941	1.61502E-09	0.381082475	1.56322E-07	0.9307926	84.68507	2483.891	3.54133E-05	0.9852227	-574.8943	6667.134	2.5821E-06	0.9776131	-290.5668	4366.898	3.06894E-06	0.9845186	-335.276	6359.354	2.95159E-10	0.9857062	-318.8531	6896.007	5.61422E-12	0.9873199	-423.2593	7786.363	6.17631E-10	0.9820184	-258.9399	5461.247	3.89993E-09	0.9875662	-293.4527	7942.56	2.11643E-10	0.9623197	159.0107	6614.889	3.50798E-16	0.9870685	-492.4933	7633.068	1.10765E-07	0.9873955
AGTR1_P154_F	4222	No	0.473404255	0.2012838	2.298663616	0	2.218028069	0	4.28395E-05	1292.779	0.05966846	0.02274863	0	1047.84	-45.0493	0.2265406	0.02336719	652.9346	18.01492	0.2283567	0	1170.698	-66.2242	0.1280703	0	1034.525	-77.65514	0.1615938	0.1470857	1153.887	216.2338	0.1291001	0	1242.272	-33.59735	0.08990802	0	912.8091	-142.3961	0.264649	0.2012838	688.21	198.6361	0.145317	0	1067.604	-142.0774	0.250954	0.1383775
AGTR1_P41_F	4219	No	0.984042553	0.09988906	0.873585641	0	0.809767306	0	0.01323147	4898.525	67.02467	7.91826E-15	0.0255294	5347.949	142.7266	1.99554E-05	0.06579025	3758.418	271.723	3.90448E-06	0.005274456	5353.47	28.91661	1.57006E-08	0	5083.249	-109.4695	1.41158E-07	0	4188.1	-44.39827	0.000313758	0.03383805	5543.543	197.6548	9.41612E-11	0	5116.723	-64.67118	1.85284E-05	0.006609391	6245.184	42.21683	3.42403E-14	0	5634.3	-23.02674	2.34074E-05	0
AGXT_E115_R	2991	No	0.984042553	0.9953532	0.354202509	9.55227E-07	0.230845869	0.001403562	0.8829713	559.1147	4972.965	5.80714E-18	0.9615175	325.0788	10620.94	1.32266E-16	0.9299346	678.4431	10331.79	1.36062E-34	0.9839394	83.94729	11269.37	9.0253E-32	0.9817949	106.2679	11123.96	2.25336E-31	0.978651	206.6084	14055.13	2.89909E-32	0.9736544	192.1569	10797.27	1.69577E-34	0.9461843	576.2996	11890.67	1.24484E-24	0.9783831	219.1185	14443.31	3.678E-38	0.9775673	198.6592	13014.89	4.62619E-22	0.961636
AGXT_P180_F	50	No	0.989361702	0.9911861	0.180213809	0.012653094	0.191296935	0.008127428	0.6966699	1331.729	3288.307	4.45877E-13	0.8144936	1558.677	7282.667	1.8664E-11	0.7834945	1171.512	4601.376	7.61624E-11	0.9692807	206.7523	9678.903	1.46631E-24	0.9357667	503.6684	8794.395	4.07306E-22	0.8753918	1223.321	9296.54	1.9834E-18	0.898355	824.3865	8169.879	9.37799E-24	0.8728012	1006.416	7591.906	1.10925E-12	0.8484302	1770.391	10469.74	3.678E-38	0.6848313	2607.413	5882.948	3.65292E-10	0.9585302
AHR_E103_F	28	No	0.989361702	0.005330036	14.07547951	0	13.90867901	0	0	5732.469	-11.85777	4.44473E-19	0	5418.431	-83.98576	3.28809E-05	0	3251.398	-39.05119	0.000183091	0	5006.51	-60.40126	1.83814E-07	0	5643.997	-85.24038	4.77071E-09	0	5765.378	-31.27828	1.11341E-06	0	6255.422	-17.30064	2.22893E-12	0	5604.222	-74.5146	3.16492E-06	0	5584.08	-27.66235	1.79554E-11	0	4779.493	-116.872	0.000358758	0
AHR_P166_R	3092	No	0.989361702	0.1856603	0.321888447	1.70957E-05	0.247642696	0.00093959	0.009377537	4738.892	45.80644	6.76302E-14	0.004423287	5199.679	23.54615	4.65475E-05	0	2761.443	-2.022324	0.001103198	0.02160737	4562.436	102.9678	8.07466E-07	0.03517965	4809.845	179.0246	1.29923E-07	0.01090742	5195.961	58.40227	7.25968E-06	0.01504328	4684.949	73.08072	6.4652E-08	0.009633128	4532.114	45.05578	9.29687E-05	0.04474184	1675.858	83.17661	0.01804111	0	4823.773	-40.007	0.000259569	0.0178312
AIM2_E208_F	1228	No	0.989361702	0.95662931	0.416753292	8.87118E-09	0.35321188	1.09269E-06	0.8144934	251.911	1545.115	0.002717939	0.9799771	-709.1343	4894.276	0.000870175	0.9762288	-285.342	4106.77	1.12321E-05	0.9823308	-406.1662	5559.562	5.8518E-08	0.9874611	-368.7599	7875.162	4.63517E-15	0.9888934	-392.0481	8903.635	1.08544E-12	0.9821588	-275.8301	5505.008	3.26591E-09	0.9875174	-638.2968	7911.149	1.4421E-09	0.9776645	-415.5156	4377.17	1.17739E-06	0.9867406	-717.2753	7441.813	5.34403E-07	0.9864709
AIM2_P624_F	5378	Yes	0.989361702	0.89886	0.064710096	0.370621188	0.200422406	0.005554432	0.1695508	4416.226	922.0668	7.46791E-17	0.5310831	3106.301	3631.374	2.31782E-07	0.6436358	1956.263	3713.854	1.59695E-10	0.7958177	1424.987	5943.765	1.79495E-14	0.6317998	2418.802	4322.048	1.71643E-12	0.8240214	1426.874	7149.601	7.38828E-13	0.5718476	2628.898	3644.762	1.68604E-12	0.5868007	2416.214	3573.375	5.02913E-07	0.6399157	2775.653	5110.402	2.86127E-21	0.4593019	3613.352	3154.347	4.55764E-07	0.5825002
AKT1_P310_R	3101	No	0.989361702	0.126579	0.139635503	0.054625192	0.224969327	0.001959383	0.004422269	8821.62	39.62906	3.678E-38	0.02895368	9288.354	279.9325	4.09233E-13	0.05180797	7007.462	388.3424	1.17549E-16	0.02250758	8378.517	195.2249	6.06367E-19	0.03129164	7950.318	260.0449	1.17096E-17	0.02685695	8855.432	247.1534	2.94332E-14	0.01386377	8368.924	119.0618	2.30401E-21	0.05838676	7405.138	465.3723	6.55379E-11	0.01651406	10222.14	173.3226	1.59111E-35	0.03805118	8698.957	348.0546	2.63589E-11	0.0242435
ALK_E183_R	31	No	0.989361702	0.159852	0.049946249	0.490674748	0.26781714	0.000219232	0.01653617	8885.908	151.091	3.678E-38	0.05769793	9873.577	610.6903	2.19736E-15	0.04130042	7948.61	346.7311	1.787E-20	0.07048894	8702.588	667.5392	2.92757E-22	0.09115062	8225.07	834.9407	4.28544E-21	0.1193524	10335.44	1414.295	1.59381E-22	0.06433975	7666.351	534.0454	4.57017E-20	0.08024337	8215.519	725.4802	1.44178E-13	0.07578063	9251.174	766.7421	3.91341E-33	0.08769179	8097.133	787.915	5.75789E-11	0.06132387
ALK_P28_F	3111	No	0.984042553	0.1515993	0.193914115	0.008451811	0.244727612	0.000888815	0.006006505	11305.8	68.923	3.678E-38	0.004180538	12120.11	51.3011	4.31314E-20	0.011299	8182.94	94.65852	2.14567E-20	0.01855182	9848.602	188.0534	2.94846E-25	0.01609779	11662.53	192.4487	9.83653E-35	0.005737101	13517.69	78.57689	1.67025E-29	0.01641161	9368.348	157.9836	2.05924E-26	0.006183834	11141.29	69.9468	2.773E-20	0.005492567	12293.15	68.44614	3.678E-38	0.02834078	10664.45	313.971	8.33849E-16	0.004301465
ALOX12_E85_R	75	Yes	0.989361702	0.9164786	0.087055624	0.230849744	0.153363407	0.034790637	0.3420623	2802.446	1508.984	1.28771E-11	0.5689619	2007.248	2781.526	0.0001699	0.8274969	791.0093	4274.169	9.64664E-09	0.6994951	1795.097	4411.28	8.83336E-11	0.4541945	2836.988	2444.027	2.49018E-08	0.2886373	3727.979	1553.213	6.56304E-06	0.4948442	2485.462	2532.686	1.28533E-08	0.4749759	2788.111	2612.799	5.17061E-06	0.364757	4157.105	2444.433	1.84647E-15	0.3493563	3353.792	1854.477	7.88448E-05	0.871361
ALOX12_P223_R	3001	Yes	0.989361702	0.805292182	0.098274469	0.173925678	0.155570328	0.03136377	0.267862	3860.331	1448.937	1.08649E-16	0.4487872	3961.362	3306.685	2.70117E-08	0.7953803	1128.653	4775.916	2.8952E-11	0.6634806	2215.742	4565.71	1.5687E-12	0.4590724	3716.998	3239.395	3.45457E-13	0.3213537	5248.283	2532.528	6.80517E-11	0.4222444	3626.639	2723.56	9.19447E-13	0.1702133	6217.813	1295.966	4.26537E-10	0.4219536	4497.513	3356.024	4.13078E-21	0.291994	5175.966	2175.9	4.81539E-08	0.8074462
ALPL_P278_F	5846	No	0.989361702	0.1374045	0.237911046	0.001026844	0.238167942	0.001014005	0.004885326	8497.436	42.20747	3.678E-38	0.01068262	9052.536	98.82883	3.79206E-12	0.02694383	7354.167	206.4051	2.52805E-17	0.0145474	9078.1	135.4884	1.38383E-21	0.01417459	8079.777	117.6121	1.31359E-17	0.01163436	8497.325	101.2018	6.47867E-13	0.0188362	8407.821	163.3315	9.53072E-22	0.01601554	8446.12	139.0984	1.19744E-12	0.03679632	9735.75	375.7454	1.01879E-33	0.01056701	8717.344	94.16801	8.17331E-11	0.01359842
ALPL_P433_F	5851	Yes	0.989361702	0.7851269	0.062655568	0.387247947	0.20828864	0.004049361	0.1008075	4376.669	501.8744	2.24359E-14	0.2785233	3811.369	1509.969	3.42674E-05	0.5004578	2193.283	2297.487	3.15938E-07	0.3721151	3381.352	2063.219	1.08824E-08	0.3622148	3783.64	2205.62	3.14419E-10	0.4223452	3066.528	2315.168	4.47885E-06	0.3429658	3279.167	1763.894	1.09642E-08	0.2004879	4650.525	1191.255	9.21903E-07	0.4571686	3299.059	2862.663	1.05963E-13	0.2643805	4252.119	1564.145	1.22321E-05	0.4257469
AOC3_P890_R	4223	No	0.989361702	0.9739792	0.154286429	0.032788552	0.252997994	0.000464547	0.2891524	1917.547	820.6801	1.13818E-05	0.6201006	1527.234	2656.095	0.0008742	0.7456847	693.8059	2327.539	0.000401915	0.702222	1122.038	2881.819	1.92398E-05	0.7234497	1121.04	3194.216	4.19197E-06	0.7926089	780.5065	3365.126	0.000311925	0.7107995	920.887	2509.144	7.05081E-05	0.8286524	434.7572	2586.135	0.006818287	0.834343	844.6998	4758.046	1.23429E-11	0.8386189	485.0362	3040.149	0.005269859	0.7003201
APBA1_E99_R	2994	No	0.984042553	0.398801	0.873162866	0	0.852852821	0	0.01674651	4142.988	72.26543	3.50906E-11	0.01430737	4606.333	68.3126	0.000234805	0	4164.723	-57.60139	2.61018E-06	0	4306.485	-1.589221	4.80245E-06	0.007061816	4474.316	32.53272	1.63641E-06	0	5048.178	-62.81963	1.94511E-05	0.03598309	4258.355	162.6808	4.64895E-07	0	3930.843	-106.6858	0.000896373	0	5786.685	-30.22372	3.48373E-12	0.03600827	4375.151	167.1617	0.000491203	0
APBA1_P644_F	56	No	0.989361702	0.2140328	0.179127455	0.013440491	0.283528745	9.13188E-05	0.009772677	5490.31	55.17146	4.85099E-18	0.02918845	5759.281	176.1654	4.48303E-06	0.0422667	4565.11	205.8807	6.05012E-08	0.05278914	5027.289	285.7496	2.35191E-08	0.04015703	5863.522	249.4964	1.38832E-10	0.04287513	5711.258	260.3197	4.16238E-07	0.04588754	5358.097	262.5043	2.23327E-10	0.05002203	4995.561	268.3118	8.61592E-06	0.03726848	6448.541	253.5018	7.04614E-16	0.04004296	5629.219	238.9845	1.03426E-05	0.06293871
APBA2_P227_F	61	No	0.989361702	0.9940521	0.31705296	1.27883E-05	0.240721107	0.000922623	0.7614922	1163.518	4034.078	4.5127E-16	0.9633007	297.6429	10437.52	4.84278E-16	0.913202	596.5044	7327.925	7.5542E-19	0.8970914	821.4294	8032.44	4.45725E-20	0.9766397	120.7026	9227.069	2.47298E-22	0.9705846	264.1158	12014.31	2.02371E-24	0.9527485	410.573	10294.87	7.71591E-33	0.9176791	669.1556	8574.221	2.23478E-14	0.8985859	922.4625	9059.593	6.5329E-33	0.990408	-345.7006	10325.34	2.25233E-13	0.950842
APBA2_P305_R	62	No	0.989361702	0.9884134	0.389836371	6.9035E-08	0.33799386	2.91974E-06	0.771749	393.2258	1667.666	0.00071585	0.9765642	-257.2687	4166.971	0.001721034	0.965317	-156.9053	2783.251	0.001787956	0.9785201	-187.3589	4555.515	3.54597E-06	0.9806175	-130.5447	5059.294	1.80543E-07	0.9853466	-279.5304	6724.324	5.24551E-08	0.9783109	-103.9535	4510.616	5.04187E-07	0.976177	-177.4308	4097.628	0.000684772	0.984656	-293.66	6417.227	1.48665E-13	0.9817017	-419.1198	5364.997	0.000166429	0.9785082
APC_E117_R	4022	Yes	0.989361702	0.6638662	0.07339935	0.311118245	0.24229008	0.000827301	0.103397	4673.709	550.5084	3.22233E-16	0.3699928	3881.752	2338.417	1.63014E-06	0.478572	2381.065	2277.147	1.19001E-07	0.3812714	3913.392	2473.122	2.59273E-11	0.3638809	3974.411	2330.696	3.7821E-11	0.3955306	4241.529	2840.852	2.54794E-09	0.2939583	3797.879	1622.87	8.99052E-10	0.584514	2778.219	4049.136	1.24196E-08	0.446963	3765.955	3124.454	1.115E-16	0.5262184	3676.211	4194.151	5.66103E-09	0.4690392
APC_P14_F	2257	No	0.989361702	0.3309345	0.205531538	0.005011088	0.20034045	0.006229671	0.009710186	5869.335	58.53171	2.39213E-20	0.03115563	7215.288	235.2415	1.24457E-08	0.07842598	5188.676	450.0665	1.99689E-10	0.07094431	6028.778	468.0042	1.20416E-11	0.01501488	6273.649	97.15839	2.40287E-11	0.05474476	5939.419	349.7749	1.05353E-07	0.02799186	5747.893	168.4074	2.60462E-11	0.009710291	5860.866	58.4493	6.72024E-07	0.08635957	6635.98	636.7017	2.27021E-18	0.04231785	6529.051	292.9231	3.72588E-07	0.08676943
APC_P280_R	2259	No	0.989361702	0.1082703	37.52899933	0	37.35630798	0	0	5881.905	-38.99633	8.02288E-20	0	7201.104	-151.1693	6.66011E-08	0	3859.834	-71.24747	1.32019E-05	0	6321.053	-106.9262	8.38539E-11	0	5783.418	-184.0255	3.72109E-09	0	6327.496	-180.0239	1.96092E-07	0	5701.268	-88.17271	2.35524E-10	0	6916.163	-184.1857	1.93662E-08	0	7182.732	-137.6216	2.36357E-17	0	6118.595	-215.2992	9.227E-06	0.04408308
APOA1_P261_F	66	No	0.989361702	0.9942515	0.45821467	2.5627E-10	0.392231077	6.21111E-08	0.9753607	-326.9841	3958.56	9.68159E-09	0.9888293	-833.7662	8851.99	9.94809E-10	0.9870726	-410.1184	7635.528	5.56427E-16	0.9886895	-614.9816	8741.356	3.30718E-17	0.9893633	-697.8495	9301.373	3.3065E-19	0.9912946	-494.676	11387.12	1.2692E-19	0.988137	-680.4898	8329.579	1.0591E-17	0.9890761	-541.1262	9054.285	1.82003E-12	0.9903629	-630.673	10276.54	7.29865E-31	0.9894727	-852.7311	9399.078	2.8245E-10	0.9891042
APOA1_P75_F	63	No	0.856382979	0.9924334	0.525627851	8.98281E-12	0.46429491	1.68162E-09	0.9590129	4.5638	2446.575	7.47677E-05	0.976079	-604.2089	4080.431	0.004648899	0.9714474	-406.8349	3402.309	0.000445631	0.9829444	-427.543	5763.157	2.06312E-08	0.9868404	-481.2859	7498.991	2.17017E-13	0.96088	-676.1436	2456.236	0.07092008	0.9747056	-382.5748	3853.444	5.86521E-05	0.9809658	-383.6801	5153.705	4.913E-05	0.982038	-379.0911	5467.301	6.70867E-10	0.986977	-590.2142	7578.716	1.98914E-07	0.9840401
APOC1_P406_R	69	No	0.989361702	0.82870028	0.256255686	0.000391898	0.236342236	0.001075613	0.4049169	7567.289	5217.11	3.678E-38	0.7103036	5665.041	14135.24	3.678E-38	0.7593465	3583.585	11623.01	3.678E-38	0.8074753	3368.9	14549.05	3.678E-38	0.8085045	3909.301	16927.49	3.678E-38	0.818554	3695.597	17123	3.678E-38	0.76632	4390.368	14725.52	3.678E-38	0.7862352	4168.499	15699.7	3.678E-38	0.8258073	3633.695	17700.58	3.678E-38	0.8069418	4028.678	17256.99	3.678E-38	0.7702904
APOC2_P377_F	74	No	0.755319149	0.93201271	0.374668539	2.70303E-07	0.227530956	0.001788313	0.8651516	-162.4966	641.5734	0.229306	0.9558308	-690.931	2164.021	0.135195	0.9543625	-436.1945	2091.177	0.03319094	0.9617135	-465.9801	2511.887	0.01771131	0.9691105	-255.6585	3137.354	0.001463901	0.9594864	-660.9757	2368.304	0.07942846	0.9653263	-458.3825	2784.03	0.004927498	0.9667732	-660.9557	2909.62	0.0331686	0.9696922	-371.9476	3199.475	0.000377022	0.9680601	-671.3561	3030.879	0.0434587	0.9749193
APP_E8_F	3007	No	0.989361702	0.06668978	6.077841282	0	6.030830383	0	0	8291.359	-25.54409	1.00041E-37	0	7316.356	-146.1467	4.06204E-08	0.003670478	4587.173	17.26755	1.63421E-07	0	5966.564	-128.7962	9.77515E-10	0	6467.854	-81.78997	2.16125E-11	0	9176.571	-146.8301	4.64979E-14	0	6272.269	-64.65237	2.82895E-12	0	5879.821	-188.3824	1.6832E-06	0.01870655	8472.749	163.4236	3.96994E-25	0	6534.008	-203.9064	2.1907E-06	0
APP_P179_R	80	No	1	0.1733918	0.250731289	0.000577908	0.180066705	0.013444707	0.000267428	7650.313	2.073203	1.27463E-32	0.003900462	7743.029	30.71122	3.0175E-09	0.02212809	6545.892	150.3887	5.55529E-14	0.02524725	7107.366	186.6793	3.23334E-14	0.02996172	8220.227	256.9881	1.05868E-18	0.05122321	9262.04	505.4442	3.84364E-16	0.0178444	7073.638	130.335	6.56726E-16	0.007986368	7469.532	60.93975	3.91467E-10	0.006082284	7382.543	45.78946	4.3851E-19	0.008206822	7042.431	59.1017	1.28875E-07	0.05805921
AR_P189_R	2261	No	0.989361702	0.7111344	0.135219723	0.066304035	0.181977808	0.013459846	0.09629756	5556.655	602.7672	8.10468E-22	0.3022547	4629.819	2048.9	2.91582E-07	0.3066683	4438.729	2007.53	4.3474E-13	0.2873228	5139.609	2112.4	4.49124E-14	0.04025695	5235.567	223.8033	8.69703E-09	0.1762936	5967.963	1298.694	1.01098E-09	0.06089089	4836.295	320.0644	5.27157E-09	0.3855191	4028.349	2590.085	3.26132E-08	0.5133033	4320.113	4661.751	5.07295E-27	0.3707527	4153.143	2505.953	6.79041E-07	0.436083
AR_P54_R	2265	No	0.994680851	0.748769	0.26592198	0.000579463	0.233284891	0.002538424	0.03423242	3837.98	139.5849	3.80916E-10	0.3047546	2709.458	1231.501	0.001596028	0.3827255	1946.163	1268.672	0.000181175	0.3091797	2824.559	1308.899	1.07052E-05	0.01618678	4113.565	69.32621	7.85458E-06	0	3981.082	-50.82149	0.000590744	0.01691853	3594.125	63.57474	2.46418E-05	0.1794041	2938.464	664.2892	0.001631547	0.5999126	2369.377	3702.716	2.3399E-13	0.3665389	2819.162	1689.112	0.000536175	0
ARAF_E38_F	1240	No	0.984042553	0.8991333	0.513027608	5.34063E-10	0.512656927	5.4952E-10	0.3462804	3669.63	1996.802	9.38262E-19	0.7726279	1470.24	5335.799	1.77201E-07	0.7947641	885.7168	3817.132	9.1214E-08	0.8448017	1074.701	6394.329	8.07241E-15	0	4538.225	-88.52529	2.175E-06	0.000515595	6595.705	3.454055	2.58505E-08	0.02881068	4586.781	139.0351	7.85277E-08	0.8655118	921.8409	6576.155	4.62504E-10	0.5824356	3159.228	4546.102	2.16122E-20	0.7930103	1578.058	6428.904	3.14782E-09	0.8834847
ARAF_P63_R	5504	No	0.984042553	0.8191539	0.293691963	9.57513E-05	0.198900163	0.008241977	0.173686	4912.402	1053.575	1.38237E-20	0.4646662	3413.917	3050.057	6.62135E-07	0.5081604	2782.34	2977.985	8.34348E-11	0.4661594	3990.073	3571.527	3.82466E-15	0.02092818	6781.012	147.0853	4.27561E-13	0.1597518	5760.999	1114.319	7.00823E-09	0.01707128	5605.85	99.09787	1.22296E-10	0.6199676	2707.049	4579.293	1.34836E-09	0.6382196	3049.813	5556.609	5.73227E-25	0.4398568	4358.337	3500.944	5.9346E-09	0.5502379
AREG_E25_F	101	No	0.989361702	0.3050026	2.218562603	0	2.036666632	0	0	5375.237	-12.86283	5.46324E-17	0	5210.716	-6.779897	4.94066E-05	0.01074508	3558.863	39.74179	3.27948E-05	0.006806848	5601.231	39.07338	3.34475E-09	0	5393.149	-38.74487	1.62172E-08	0	5886.032	-13.08598	6.29175E-07	0.006859206	4843.593	34.14331	3.10515E-08	0.002407951	4775.703	11.76879	4.63217E-05	0.000173831	4586.266	0.8147611	2.30975E-08	0	4477.657	-5.068676	0.000587389	0
AREG_P217_R	3002	Yes	0.989361702	0.3351245	0.118606329	0.101690113	0.242931187	0.000801309	0.05015108	9813.929	523.4456	3.678E-38	0.09325928	9890.523	1027.536	1.57326E-16	0.2098628	5980.367	1614.964	1.82037E-17	0.181316	8330.159	1867.049	5.21808E-26	0.2048508	8158.078	2127.492	1.23814E-26	0.08252675	10394.83	944.0108	4.16607E-21	0.150925	8487.725	1526.487	5.54852E-29	0.3062322	6280.896	2816.556	5.53629E-14	0.2094226	8867.02	2375.348	3.678E-38	0.1428915	8527.142	1438.261	2.43034E-13	0.1273357
ARHGAP9_P260_F	1842	No	0.989361702	0.9661758	0.261735916	0.000304033	0.294516742	4.81975E-05	0.7531683	798.515	2741.677	2.17198E-08	0.8619286	957.334	6600.545	7.82301E-09	0.8787634	816.4078	6642.433	6.5549E-17	0.8834068	757.6338	6498.144	4.3612E-14	0.8895331	768.498	6993.566	5.60844E-16	0.8895014	878.0834	7873.461	2.58048E-13	0.8791503	695.7488	5788.866	3.11616E-13	0.8218206	1171.579	5864.931	4.59252E-09	0.9383442	448.4415	8346.78	5.45333E-26	0.8889883	887.4795	7907.794	8.8273E-11	0.8955557
ARHGAP9_P518_R	1787	Yes	0.989361702	0.95952871	0.225459993	0.001812197	0.277463138	0.000123586	0.6780411	1246.226	2835.133	1.36661E-10	0.8297008	1406.221	7338.333	3.03672E-11	0.8366976	1251.005	6922.021	6.25724E-20	0.8780351	907.1938	7250.871	2.50853E-17	0.8891303	930.9423	8267.741	1.09588E-21	0.827841	1643.56	8384.053	6.49514E-17	0.8497765	1049.689	6503.502	2.62992E-17	0.8538365	1188.272	7525.642	5.62146E-13	0.913286	691.3972	8335.129	2.85296E-27	0.8781779	1187.052	9277.956	1.58127E-14	0.8987253
ARHGDIB_P148_R	3126	Yes	0.984042553	0.6374582	0.075370044	0.298305941	0.239792585	0.000936194	0.1525348	4587.18	843.6432	2.23027E-17	0.2973515	4833.753	2087.899	1.11881E-07	0.4172055	2958.909	2189.783	5.62116E-09	0.3866696	5023.1	3229.82	1.08992E-17	0.4436494	3658.509	2997.139	3.1917E-12	0.3736847	4538.097	2767.274	8.30156E-10	0.3919958	3986.707	2634.804	1.01225E-13	0.3882942	3650.496	2380.713	4.22942E-07	0.328336	5299.033	2639.261	1.58132E-21	0.3648917	4498.78	2642.158	1.10609E-07	0.4830897
ARNT_P238_R	3022	No	0.989361702	0.1019899	4.16097641	0	4.052065372	0	0.00367368	4599.68	17.32878	4.61332E-13	0.000217927	5643.334	1.251902	1.20465E-05	0	4593.263	-24.39449	2.01196E-07	0	5376.744	-112.016	3.10752E-08	0.01553777	5933.452	95.22602	2.42763E-10	0	6334.242	-79.2215	1.22527E-07	0.001391532	4620.952	6.57851	1.41038E-07	0	5388.899	-98.93122	7.82481E-06	0	5292.1	-103.6825	3.17108E-10	0	5338.55	-103.3606	7.28855E-05	0
ASB4_E89_F	3011	No	0.989361702	0.9927945	0.452912092	4.55936E-10	0.395896852	5.06972E-08	0.9612651	22.10842	3030.303	1.16853E-06	0.9869593	-617.0566	7568.315	9.93365E-08	0.9798154	-294.3527	4854.279	2.11943E-07	0.9865922	-427.807	7358.362	5.21629E-13	0.9875303	-346.3655	7919.428	2.69018E-15	0.9896155	-686.1226	9529.741	1.47184E-13	0.9864197	-371.6435	7263.639	1.02675E-14	0.9858453	-462.4136	6964.806	5.5078E-08	0.9889922	-365.4308	8984.413	4.9095E-25	0.9883853	-562.1492	8509.772	4.06669E-09	0.9887686
ASB4_P391_F	96	No	0.989361702	0.9931388	0.432672739	2.3625E-09	0.363833189	5.14738E-07	0.9366533	67.31978	2474.014	4.22344E-05	0.9859533	-481.8561	7019.128	5.01866E-07	0.9795326	-239.86	4785.819	2.29846E-07	0.986517	-463.9242	7316.752	9.28716E-13	0.9862142	-434.8262	7153.817	2.01398E-12	0.9898866	-297.3046	9787.837	2.42755E-15	0.9869026	-267.4235	7535.087	3.6924E-16	0.9867902	-281.4809	7470.124	2.18798E-09	0.9884728	-343.524	8575.141	5.27272E-23	0.9863974	-702.566	7251.54	1.01116E-06	0.983978
ASB4_P52_R	87	No	0.989361702	0.9936289	0.449497432	5.54445E-10	0.387404531	8.99141E-08	0.9700198	-432.8535	3235.529	7.26861E-06	0.9846773	-1018.574	6426.235	2.6062E-05	0.9814752	-510.6156	5298.177	5.4707E-08	0.9868321	-787.831	7494.25	2.70635E-12	0.9867979	-786.1109	7474.582	2.51554E-12	0.991132	-955.2777	11176.49	1.67917E-17	0.9853877	-714.3929	6743.56	1.11553E-11	0.9851114	-770.6278	6616.556	9.06534E-07	0.9895189	-491.8391	9440.972	7.72105E-27	0.9884875	-995.8762	8586.234	1.82977E-08	0.9876695
ASCL1_E24_F	3014	No	0.984042553	0.3341592	0.39613539	5.66883E-07	0.432153285	4.84289E-08	0.01168962	7611.467	91.2103	5.02881E-33	0.007249399	7731.537	57.18852	2.82174E-09	0.006135512	4785.271	30.15868	4.61522E-08	0.01216511	6587.636	82.35771	3.51924E-12	0	6494.375	-12.54415	1.10506E-11	0	9046.779	-28.18495	4.98526E-14	0.01885833	6099.982	119.1686	2.58545E-12	0	6514.417	-97.31068	8.0507E-08	0	7874.67	-34.9367	4.82537E-21	0.00550204	5873.764	33.04973	9.12173E-06	0.05265202
ASCL1_P747_F	102	Yes	0.989361702	0.5861639	0.074486196	0.306559226	0.241224527	0.00092871	0.1613303	3556.7	703.4194	2.20426E-11	0.250594	3775.151	1295.813	7.41167E-05	0.3858341	2424.327	1585.845	4.32947E-06	0.3123218	3254.533	1523.524	4.50167E-07	0.3519862	3005.361	1686.761	6.35759E-07	0.4125997	3710.443	2676.518	6.81025E-08	0.416292	2888.031	2131.019	1.27797E-08	0.3381979	2757.906	1460.463	0.000286114	0.2434187	4351.361	1432.159	2.77879E-12	0.458263	2923.172	2557.344	3.50228E-05	0.4629211
ASCL2_E76_R	3019	No	0.638297872	0.2578409	0.483786643	7.72089E-09	0.495620012	3.30501E-09	0.02672569	1585.392	46.28012	0.005798053	0.009517466	1928.14	19.48823	0.07252859	0.09034404	961.5581	105.4305	0.1182884	0.03074993	1625.983	54.75764	0.04198983	0	1942.573	-49.10824	0.02529593	0	2052.856	-80.62706	0.05181236	0.04576666	2054.11	103.3148	0.008328481	0	1155.877	-112.741	0.1971713	0	3287.968	-38.20471	5.39283E-05	0	1464.551	-15.29768	0.1465224	0
ASCL2_P360_F	103	No	0.989361702	0.2544296	0.146668911	0.042973673	0.217253804	0.002717524	0.02422483	6857.546	172.7297	7.69513E-28	0.07292869	8387.092	667.6428	6.26701E-12	0.0506736	8531.67	460.7454	9.98879E-24	0.03609524	8539.441	323.5203	4.08953E-20	0.04368937	8556.979	395.4969	1.21672E-20	0.06504493	9267.969	651.7307	1.36555E-16	0.02979001	7335.076	228.2918	2.38921E-17	0.059538	7040.524	452.0465	4.75538E-10	0.02174491	11467.12	257.117	3.678E-38	0.05813891	10013.13	624.2603	5.97785E-15	0.03753896
ASCL2_P609_R	105	No	0.989361702	0.6730333	0.113756001	0.115511605	0.21006003	0.003656949	0.1501023	6482.717	1162.588	1.45229E-32	0.2389057	8018.734	2548.451	1.33814E-15	0.1974707	7391.389	1843.334	6.43704E-25	0.1574873	8581.752	1622.843	4.81535E-26	0.1705112	8221.815	1710.647	5.74573E-25	0.1138444	8909.146	1157.405	4.95802E-17	0.1955726	7552.746	1860.538	7.78187E-26	0.2193215	8184.157	2327.327	4.67607E-18	0.1775839	10137	2210.47	3.678E-38	0.1722236	8272.505	1741.947	1.86916E-13	0.4125031
ATP10A_P147_F	109	No	0.989361702	0.3106185	0.181867957	0.014842912	0.235056996	0.001640117	0.03690206	7437.417	288.8037	3.24693E-33	0.05436273	7549.407	439.7485	1.13705E-09	0.06480695	6180.318	435.213	1.08862E-13	0.09583969	7215.338	775.4153	1.06672E-16	0.1051836	6997.505	834.2954	3.11518E-16	0.07573003	7430.173	616.9845	1.56933E-11	0.1156025	6349.608	843.0497	7.27089E-16	0.09470655	7479.815	792.9562	7.17761E-12	0.1894308	6874.951	1630.053	1.98679E-24	0.03747052	8191.28	322.7731	3.27686E-10	0.21236
ATP10A_P524_R	110	No	0.776595745	0.9779533	0.179265201	0.01491131	0.193540931	0.008578791	0.2426767	1266.461	437.8687	0.004187041	0.9560981	-57.99823	2177.805	0.05636524	0.8193311	343.8938	2013.052	0.00446784	0.88161	121.7078	1650.982	0.03418308	0.9191595	11.89864	1272.291	0.09244089	0.6165347	1023.749	1806.761	0.009750746	0.9458849	-32.18503	1747.912	0.02845365	0.8370957	338.459	2253.053	0.01716856	0.6945252	705.1819	1830.655	0.001257252	0.8316379	358.5129	2264.86	0.02849958	0.3121861
AXIN1_P995_R	4229	No	0.569148936	0.9794134	0.25144428	0.000660438	0.242982507	0.0009987	0.6718774	109.7242	429.44	0.2021152	0.9534488	-321.9584	2048.175	0.09825584	0.9654773	-55.99254	2796.644	0.001182397	0.9443841	-96.66404	1698.047	0.04983485	0.7914857	259.1569	1363.3	0.04695531	0.8988499	-19.88502	888.6301	0.2367152	0.9011179	39.97134	1275.566	0.0721572	0.9386644	-27.85477	1530.374	0.1099347	0.760956	487.4269	1869.974	0.002484929	0.9176579	-92.79861	1114.445	0.2292776	0.9589409
AXL_E61_F	1482	No	0.941489362	0.4208827	0.21891126	0.004738951	0.322540104	3.16551E-05	0.02584605	3728.471	101.5762	1.56584E-09	0.0936826	4958.434	522.8712	2.05698E-05	0	712.3331	-35.95854	0.2265408	0.1265817	4249.442	630.3506	2.6265E-07	0.196724	3599.051	905.9055	1.652E-06	0.1585093	3844.222	742.9626	7.67403E-05	0.2814207	3832.667	1540.169	1.24649E-09	0.1278193	4257.439	638.5889	3.19775E-05	0	-360.3889	-196.8662	0.7466562	0.1178864	5114.457	696.8646	1.24281E-05	0.3958411
AXL_P223_R	5413	Yes	0.989361702	0.8277246	0.060904562	0.400652824	0.157588124	0.02965665	0.1405468	4035.167	676.2257	1.57835E-13	0.1994234	5125.064	1301.562	7.61707E-07	0.6361014	1827.921	3370.041	4.07145E-09	0.4103053	3245.13	2327.518	5.05125E-09	0.4902031	3232.707	3204.616	1.5111E-11	0.4693806	4013.877	3639.095	1.35317E-10	0.531666	2885.822	3389.59	1.66293E-12	0.4404736	2590.847	2118.304	6.02394E-05	0.8277246	1229.65	6388.512	5.63799E-20	0.4649025	3489.37	3118.51	8.17811E-07	0.8108323
B3GALT5_E246_R	2833	No	0.984042553	0.9605653	0.194922298	0.006999055	0.256273985	0.000391522	0.5475999	1222.919	1601.305	6.24325E-06	0.7986522	880.2274	3888.102	0.00018013	0.5971053	1936.619	3018.346	1.94252E-08	0.7640105	1203	4218.434	1.24783E-08	0.8504779	785.653	5037.574	9.18174E-10	0.5992213	2588.281	4019.365	2.48527E-08	0.1710398	7152.972	1496.51	4.11835E-22	0.7648258	1417.054	4933.713	1.07809E-07	0.8429109	1111.305	6499.634	6.1013E-20	0.8284943	913.2771	4894.846	1.25565E-05	0.7874033
B3GALT5_P330_F	1844	No	0.984042553	0.97442643	0.381747782	1.27953E-07	0.291426837	5.5281E-05	0.8347758	650.2379	3790.488	3.23357E-12	0.9875487	-18.80255	7931.288	1.614E-09	0.9588231	188.3125	6713.5	9.67373E-15	0.9764888	105.9359	8553.132	2.76179E-19	0.9840255	47.49471	9085.649	2.09296E-21	0.9899643	-101.3838	9864.415	3.96087E-16	0.97249	124.043	7920.012	2.22287E-19	0.9876018	11.85556	8910.049	1.61865E-13	0.9910268	-33.35632	11044.26	3.678E-38	0.9896243	-178.4487	9537.884	5.62045E-12	0.977585
BAX_E281_R	3031	No	0.989361702	0.8921202	0.176153898	0.015063637	0.285182595	8.30606E-05	0.3031087	3057.994	1373.55	3.57157E-12	0.73072	2364.743	6688.342	6.32073E-12	0.7234633	1919.238	5282.644	6.87762E-16	0.7518346	2082.857	6613.121	1.96076E-19	0.7865099	1507.808	5923.257	8.52439E-15	0.7610102	2764.916	9122.691	5.19776E-23	0.7474267	1998.457	6209.855	4.21504E-20	0.7286573	2050.548	5775.031	8.33556E-11	0.807777	1783.495	7914.997	3.52524E-31	0.7867775	1956.454	7588.184	2.19582E-12	0.7576889
BCAM_E100_R	3038	No	0.989361702	0.03919511	0.196938217	0.007166915	0.212204933	0.003762235	0.00241371	9194.281	22.48797	3.678E-38	0.003839009	10911.03	42.43434	1.26289E-16	0.003009175	7819.691	23.90367	1.6708E-18	0.008637603	8576.528	75.5974	2.94512E-19	0.008968728	9555.609	87.38224	1.21037E-23	0.007035065	10807.7	77.28004	1.34234E-19	0.01510722	8466.016	131.3937	7.20007E-22	0.009082809	8233.282	76.38338	5.82892E-12	0.009786257	9922.947	99.05652	3.69093E-33	0.003050182	8951.802	27.69411	3.65676E-11	0.008766927
BCAM_P205_F	140	Yes	0.989361702	0.2964456	0.043223381	0.551912698	0.218217522	0.002669869	0.03350294	6558.194	230.8017	4.29565E-26	0.09295337	6346.052	660.5859	7.94232E-08	0.1243003	4584	664.8658	2.90872E-09	0.1488346	5921.484	1052.915	3.75705E-13	0.1281068	5586.616	835.5317	1.68047E-11	0.02220835	6584.18	151.8162	1.36248E-08	0.09972933	6142.22	691.4948	1.69377E-14	0.1081373	5333.705	658.8303	4.96801E-07	0.07484397	7641.833	626.3047	3.42341E-23	0.1324169	5882.004	913.0175	4.11877E-07	0.2143742
BCAP31_P1072_F	153	No	0.989361702	0.9943821	0.441535056	1.10823E-09	0.369718075	3.3618E-07	0.9747888	-243.6437	3866.488	1.04674E-08	0.9890742	-673.1296	9052.61	1.8185E-10	0.986366	-391.0491	7234.626	1.59564E-14	0.9890954	-570.2217	9070.41	1.18715E-18	0.9859541	-631.487	7019.507	2.13205E-11	0.9869586	-681.97	7567.9	6.65868E-09	0.9854187	-527.5948	6758.104	2.36577E-12	0.9891969	-594.8923	9156.599	1.37323E-12	0.9926041	-594.2582	13421.1	3.678E-38	0.9905511	-727.5636	10483.26	7.36305E-13	0.9871858
BCAP31_P1131_F	152	No	0.989361702	0.9944812	0.442789435	9.94457E-10	0.366076469	4.37912E-07	0.9556633	62.57546	3504.257	1.71961E-08	0.9881376	-867.7395	8329.979	1.18347E-08	0.9867349	-564.5258	7438.595	1.22845E-14	0.9896027	-692.8002	9517.843	5.85287E-20	0.9863678	-652.1413	7235.561	5.36803E-12	0.9892957	-877.9476	9242.032	2.57533E-12	0.9861649	-587.3569	7127.996	1.97224E-13	0.9882485	-586.6318	8409.532	8.45554E-11	0.9927717	-716.335	13734.43	3.678E-38	0.9899924	-882.2136	9892.399	3.15208E-11	0.9899561
BCL2A1_P1127_R	3039	No	0.989361702	0.93920406	0.480765581	2.89657E-11	0.321698427	8.55002E-06	0.9807768	-184.1592	5102.052	1.4039E-14	0.9905738	-771.7982	10508.69	1.61873E-13	0.9839576	-471.0285	6133.49	1.68663E-10	0.9906896	-583.343	10640.73	2.36131E-25	0.9906131	-567.0162	10553.16	3.23333E-25	0.991746	-673.4733	12015.32	4.06966E-21	0.9897307	-470.8158	9637.702	1.3368E-24	0.9894926	-672.4799	9417.104	4.68587E-13	0.9917987	-520.1315	12093.17	3.678E-38	0.9903813	-734.2293	10296.44	2.00664E-12	0.9889334
BCL2L2_E172_F	5384	No	0.973404255	0.2833644	1.238252759	0	1.205818176	0	0	3508.231	-6.823449	3.04256E-08	0.03977623	3168.958	135.4131	0.00671179	0.1230541	2088.229	307.0548	0.003941607	0.007023133	2991.901	21.86842	0.000972265	0.0455045	3103.537	152.725	0.000387015	0	2412.392	-40.25645	0.0251419	0.02533841	2700.859	72.8143	0.00104179	0.1739857	4473.201	963.2662	4.52012E-06	0	4027.136	-0.8693514	8.04137E-07	0	3478.727	-3.22746	0.00584191	0
BCL2L2_P280_F	4235	No	0.984042553	0.3560823	0.200746059	0.008199	0.27414912	0.000305656	0.05133341	2835.85	158.8621	1.80542E-06	0.05715504	3174.979	198.5284	0.005800478	0.314582	1957.902	944.5022	0.000641973	0.09945391	2874.989	328.5499	0.000494435	0.103516	3424.166	406.9313	3.82119E-05	0.1345547	3806.554	607.3698	0.000135051	0.08057111	2835.35	257.2296	0.000299648	0	3448.978	-49.89915	0.002755869	0.1815264	3636.104	828.6177	5.19957E-08	0.04159689	3472.059	155.0356	0.00424999	0.1568698
BCL3_E71_F	1549	Yes	0.984042553	0.4643207	0.063485421	0.383502294	0.259705901	0.000363897	0.05081849	7163.248	388.869	7.99709E-32	0.1420797	6491.598	1091.631	7.0042E-09	0.1142126	6335.197	829.7487	9.57902E-16	0.1909168	7480.922	1788.846	7.94814E-22	0.1308413	7009.045	1070.181	3.71155E-17	0.08414704	8586.893	798.1373	4.8329E-15	0.1059729	6468.886	778.6384	4.43218E-16	0.2099037	5742.265	1552.106	1.29542E-09	0.191736	7675.819	1844.576	4.07283E-30	0.1820588	7114.139	1605.735	1.25976E-10	0.2104109
BCL3_P1038_R	5500	No	0.989361702	0.0148424	0.137733877	0.065038	0.275171518	0.000227784	0.001208907	9862.454	12.05826	3.678E-38	0.003983864	9703.489	39.21199	1.56737E-13	0.00860473	7490.672	65.88258	2.62561E-17	0.008953478	9570.569	87.36748	1.57471E-23	0	9194.57	-10.61868	1.26793E-21	0.007390658	12262.6	92.04808	1.06166E-24	0.00341381	8758.783	30.3458	9.05733E-23	0.009329925	8879.614	84.56814	1.25239E-13	0.006672645	11594.03	78.55429	3.678E-38	0.006517635	9536.165	63.21703	1.65756E-12	0.009019228
BCL6_P248_R	2296	No	0.989361702	0.2457679	0.23420012	0.00186529	0.226195216	0.00265971	0.01138404	5026.851	59.03636	1.82086E-15	0.01606712	5431.091	90.31986	1.80604E-05	0.02910063	3405.232	105.0618	4.93439E-05	0.04732793	5115.47	259.1	1.64364E-08	0.02369097	5251.648	129.8623	1.3822E-08	0.1795706	4435.292	992.6568	3.74833E-06	0.05364956	4006.727	232.8145	1.27197E-06	0.008624103	4357.747	38.7785	0.000165399	0.132633	5400.313	841.0778	5.19113E-14	0.0697559	4305.064	330.321	0.000385449	0.006660797
BCR_P346_F	2298	No	0.978723404	0.9875546	0.173994243	0.016632368	0.161293983	0.026422992	0.6770688	615.7895	1500.749	0.000529689	0.9086547	233.6429	3318.902	0.003930188	0.9685683	42.52845	4392.01	4.35273E-07	0.9671315	40.35122	4129.728	9.04308E-06	0.9506384	135.2502	4530.605	7.2851E-07	0.9775295	-475.0574	4350.276	0.000692179	0.8829472	375.8557	3589.453	5.40484E-06	0.4772088	2594.132	2459.229	1.84425E-05	0.8754419	835.2551	6573.331	5.4124E-19	0.9013785	418.1991	4736.225	9.21658E-05	0.9778637
BCR_P422_F	2304	No	0.64893617	0.9674284	0.112511337	0.125496972	0.144357324	0.049326309	0.5049045	318.4839	426.775	0.1244719	0.9359518	-217.4499	1461.323	0.1760133	0.8950103	84.12379	1569.608	0.03329369	0.9008039	72.04751	1562.37	0.04643768	0.80208	298.5571	1615.171	0.02408603	0.9086655	284.3104	3823.413	0.000349786	0.869135	76.07864	1169.42	0.08345717	0.7949671	467.5335	2200.479	0.01468232	0.6654062	1159.451	2504.668	6.33133E-06	0.9247984	10.52513	1359.193	0.1601696	0.7946089
BDNF_E19_R	2840	No	0.989361702	0.272611	0.146837175	0.043283455	0.230611384	0.001503671	0.02554385	5047.941	134.9453	5.4318E-16	0.0426693	5437.723	246.8225	1.05451E-05	0.09740501	4281.084	472.7919	6.71074E-08	0.07634759	5498.759	462.7842	4.42947E-10	0.03990666	5248.49	222.3121	8.12083E-09	0.1284215	5920.489	887.0807	9.69846E-09	0.07274643	5122.567	409.7295	4.15683E-10	0.1111766	4091.281	524.2577	8.20433E-05	0.05813779	6077.022	381.2856	7.11208E-15	0.06910766	5509.447	416.4346	8.57068E-06	0.135163
BDNF_P259_R	1862	Yes	0.984042553	0.5217718	0.069942653	0.33572729	0.192437679	0.008083123	0.1150323	3612.495	482.5677	1.19137E-10	0.2039403	3016.39	798.379	0.002157273	0.5217718	1762.345	2031.916	1.28396E-05	0.2717628	3367.795	1294.108	8.22093E-07	0.2098048	3157.395	864.8712	1.64294E-05	0.2697001	4436.646	1675.386	2.28577E-07	0.2949143	2819.64	1221.19	3.66107E-06	0.1766439	3142.511	695.6525	0.000862162	0.1077021	4350.805	537.2208	2.87521E-09	0.1538949	3496.773	654.2037	0.001299326	0.2603903
BGN_E282_R	2432	No	0.962765957	0.9737589	0.20991765	0.004468114	0.174981713	0.017792537	0.5758512	1051.816	1563.778	2.60258E-05	0.6768755	1270.901	2871.739	0.000969237	0.757686	1192.015	4039.971	3.25296E-09	0.7748827	1101.572	4135.965	3.63126E-08	0.2492157	1782.368	624.8342	0.006471451	0.2136048	1473.538	427.4126	0.058358	0.1430497	1744.232	307.8556	0.01138424	0.8819887	529.8058	4707.02	9.516E-06	0.8148268	1167.023	5575.347	4.7681E-16	0.8749316	623.3662	5060.398	1.86522E-05	0.9099003
BGN_P333_R	1868	No	0.978723404	0.9769098	0.14847523	0.04047266	0.20935455	0.003864694	0.51157	1260.56	1425.018	1.63024E-05	0.9731655	10.32636	4001.033	0.001344227	0.7617918	1029.197	3611.183	1.32252E-07	0.8389463	802.448	4700.949	7.66543E-09	0.9430346	117.7885	3605.383	6.0539E-05	0.9531599	113.1659	4337.763	0.000119888	0.9119121	176.7901	2865.415	0.000367692	0.9706905	61.60898	5352.273	4.92357E-06	0.9530784	280.113	7720.921	7.71821E-22	0.9407278	262.0393	5746.043	6.53796E-06	0.8721911
BIRC4_P122_R	4238	No	0.984042553	0.8540877	0.275984764	0.000139831	0.246275723	0.000677576	0.4638795	3476.708	3094.754	1.43393E-24	0.673535	3455.275	7334.944	3.45901E-16	0.6978233	2327.443	5605.748	6.92813E-19	0.7300512	2824.916	7910.162	1.29562E-28	0.00626626	6862.344	43.90296	5.038E-13	0.01406583	6297.375	91.26814	6.75895E-08	0.01836628	5883.004	111.9415	1.44492E-11	0.8116843	1902.111	8629.56	4.05135E-18	0.8066823	1649.221	7299.205	7.79123E-27	0.8316777	1786.273	9320.044	3.922E-16	0.7845774
BIRC4_P500_F	4239	No	0.989361702	0.8969178	0.291520059	7.19563E-05	0.210666597	0.004121429	0.4010413	3295.077	2273.222	3.56758E-18	0.6467653	2183.035	4180.189	9.64555E-07	0.69159	1353.198	3258.705	1.56416E-07	0.7686117	1539.24	5445.13	3.4859E-13	0.008312071	5140.438	43.92399	4.34344E-08	0.02400091	5572.788	139.5002	1.21646E-06	0.04406055	4762.079	224.0998	1.57446E-08	0.8435615	1050.791	6205.397	1.56669E-09	0.8551897	1063.944	6873.773	1.59176E-21	0.7996445	1460.729	6229.067	1.21186E-08	0.8747374
BIRC5_E89_F	54	No	0.744680851	0.3611101	4.947361946	0	4.729944706	0	0	8275.912	-1.843331	8.4887E-38	0	592.7159	-78.84319	0.3503116	0.001847342	7011.729	13.16211	3.31425E-15	0.000154951	10301.58	1.611982	1.63916E-26	0	7823.407	-75.55849	6.31868E-16	0	10736.39	-10.38829	4.38402E-19	0	650.0586	-70.00978	0.2598827	0	6330.339	-50.55817	1.4689E-07	0.001455161	13384.55	19.65079	3.678E-38	0	11383.02	-40.72731	9.53774E-17	0
BLK_P14_F	154	Yes	0.984042553	0.9738756	0.240842819	0.000861523	0.22013405	0.002321302	0.6804335	761.2132	1833.729	2.98145E-05	0.8929411	384.3056	4039.426	0.000466813	0.945318	110.5615	3640.098	1.58854E-05	0.8852943	505.2224	4671.082	5.14255E-08	0.9290314	289.4842	5098.633	1.32924E-08	0.9816201	7.2871	5729.91	1.09948E-06	0.9380397	158.1649	3908.452	3.20016E-06	0.9559605	166.9616	5794.907	5.64048E-07	0.8998391	626.1726	6523.888	8.09537E-18	0.97416	42.40672	5368.697	4.32249E-05	0.9756504
BLK_P668_R	162	No	0.989361702	0.993708838	0.417551696	7.59874E-09	0.346668005	1.61543E-06	0.8644655	630.7637	4660.955	1.36161E-16	0.9906466	-214.5869	10591.3	4.15768E-15	0.9850345	-127.096	6582.021	4.05325E-13	0.9856728	53.08792	10532.07	7.10874E-28	0.9913373	-223.1756	11443.76	2.53119E-31	0.9916061	-124.9382	11813.33	2.61318E-22	0.9899253	-108.4038	9825.827	2.10046E-27	0.9889343	-503.0795	8936.963	2.87349E-12	0.9931906	-347.9307	14585.72	3.678E-38	0.9918658	-481.1842	12193.75	9.78643E-18	0.9894162
BMP2_E48_R	2857	No	0.989361702	0.1959303	3.569793463	0	3.520455837	0	0.001573592	3466.123	5.620467	3.92804E-08	0.03008874	3470.411	110.7618	0.003687404	0.04489556	2847.618	138.5555	0.000462396	0	3566.795	-9.786181	0.000127563	0	3650.82	-81.40121	0.000114258	0.01907608	3886.904	77.53352	0.000534867	0	2938.303	-22.98472	0.000607716	0	3476.88	-112.4378	0.003005178	0	4565.704	-101.097	5.20347E-08	0	3417.379	-137.9021	0.008671954	0
BMP2_P1201_F	1884	No	0.989361702	0.2939675	1.549968839	0	1.446263433	0	0.007443768	4329.502	33.21947	7.47792E-12	0	4448.469	-22.26754	0.000463742	0.02504444	3583.454	94.61977	2.25292E-05	0.005584804	4105.345	23.61793	1.09282E-05	0	4620.175	-161.598	2.08142E-06	0	4279.315	-135.295	0.000313454	0.01031771	4533.439	48.30487	1.84544E-07	0	3700.396	-153.7083	0.001889626	0.2593437	4220.313	1512.775	4.23156E-12	0	4653.64	-117.6597	0.000499296	0
BMP3_E147_F	2863	Yes	0.989361702	0.233469522	0.072889507	0.313224858	0.245370686	0.00068659	0.03078103	9297.223	298.4425	3.678E-38	0.0869431	10705.01	1028.875	8.33801E-19	0.08872743	9842.072	968.0249	2.03196E-33	0.09588628	9352.359	1002.475	9.2838E-27	0.0885791	9639.92	946.6025	4.23825E-28	0.2407232	9237.486	2960.382	3.98448E-24	0.06334797	9279.807	634.3783	1.91108E-28	0.1465436	8987.558	1560.388	3.60828E-18	0.1740634	9943.459	2116.625	3.678E-38	0.1233078	10180.64	1445.984	1.67063E-17	0.071404
BMP3_P56_R	1700	No	0.989361702	0.144152	0.602214575	2.61346E-13	0.472088099	9.88146E-09	0.000381583	6277.788	2.434585	1.3181E-22	0.006792949	6707.34	46.55818	2.17523E-07	0	4924.53	-0.9616398	2.36489E-08	0.01507262	6170.857	95.96468	5.87644E-11	0	5964.935	-43.88992	4.9004E-10	0.005957433	6421.872	39.08647	4.87446E-08	0.005021411	5676.505	29.15259	1.21674E-10	0.000752717	6422.013	4.912925	7.70827E-08	0.144152	6379.216	1091.306	2.79182E-19	0.00093429	6680.947	6.341297	6.12628E-07	0.003890769
BMP4_P123_R	3156	Yes	0.989361702	0.2564253	0.054083705	0.456652449	0.255209744	0.000443864	0.02135129	9405.656	207.386	3.678E-38	0.04756247	8892.468	449.0625	1.38993E-12	0.07787206	7893.037	674.9977	1.024E-21	0.1074442	6667.404	814.6478	7.27109E-15	0.08015569	7568.435	668.2313	9.27046E-18	0.004924117	11172.54	55.782	9.82927E-21	0.05319244	7362.271	419.2365	2.96166E-18	0.1467081	7750.138	1349.689	5.45574E-14	0.08621586	11022.97	1049.456	3.678E-38	0.07470915	8628.849	704.7782	6.39797E-12	0.03366377
BMP4_P199_R	3050	Yes	0.989361702	0.6729897	0.065350771	0.369683205	0.244798124	0.000778488	0.2171118	2994.045	858.0457	1.27178E-09	0.3686278	2996.06	1807.64	0.000162778	0.475154	2605.371	2449.229	1.03235E-08	0.4227743	2859.125	2167.336	1.18564E-07	0.3927884	3135.4	2092.89	3.37713E-08	0.6193175	2165.396	3685.486	6.89494E-07	0.4911788	2374.381	2388.587	6.27466E-08	0.3120306	2554.175	1203.809	0.001075508	0.5172808	2783.848	3090.325	1.29327E-12	0.3231504	3543.705	1739.625	6.32723E-05	0.2755456
BMP6_P163_F	1885	No	0.989361702	0.1246426	0.11604324	0.11117813	0.235153079	0.001246872	0.01304692	7787.675	104.2703	1.43853E-34	0.02428296	7937.455	200.0306	5.72163E-10	0.03588348	5656.254	214.2422	3.72597E-11	0.04651992	5922.359	293.8285	8.27005E-11	0.01735276	7319.088	131.0151	7.31208E-15	0.06108757	8215.784	541.0421	2.49906E-13	0.0417881	7038.651	311.3201	1.74171E-16	0.01410553	6016.766	87.51467	3.11214E-07	0.01681379	9640.835	166.5812	7.72106E-32	0.02531365	7809.698	205.4233	3.03846E-09	0.02016596
BMP6_P398_F	1888	No	0.989361702	0.04920254	0.059765577	0.411988548	0.333388269	4.73035E-06	0.006284258	5162.384	33.27931	4.6241E-16	0.01568232	4978.932	80.91843	7.66392E-05	0.01826378	3487.697	66.74391	4.02747E-05	0.03660683	5133.415	198.8583	2.10357E-08	0.02729374	5096.039	145.7987	3.12368E-08	0.02337747	5353.15	130.5324	3.01892E-06	0.03523381	4773.184	177.9714	1.96363E-08	0.03220914	4515.034	153.5934	6.89055E-05	0.03910449	5533.361	229.2546	3.30939E-12	0.02071038	5143.945	110.9009	6.8805E-05	0.04474246
BMPR1A_E88_F	2440	No	0.984042553	0.880478	0.179932103	0.013028729	0.294678807	4.77375E-05	0.3701815	4971.173	2980.628	4.59285E-35	0.6807208	3726.451	8158.204	3.04096E-19	0.6870279	2310.825	5292.177	1.69277E-17	0.7248036	2851.666	7774.004	4.49812E-28	0.7562016	2246.075	7276.938	4.17102E-23	0.7481488	3164.044	9696.164	1.33288E-26	0.7065697	3228.813	8015.666	5.05516E-36	0.7619375	2684.229	8911.139	1.44843E-21	0.8068143	2830.571	12239.14	3.678E-38	0.7761614	2611.015	9400.457	1.47851E-18	0.754915
BMPR1A_P956_F	1899	No	0.989361702	0.2135018	0.188070953	0.010645864	0.199693263	0.006688849	0.01169142	9516.939	113.7657	3.678E-38	0.02916034	10275.16	311.6306	1.1894E-15	0.1031099	7109.615	828.8452	6.57657E-19	0.07503485	8715.126	715.099	1.60166E-22	0.03078479	9646.932	309.5879	4.44239E-25	0.03673138	11946.31	459.3503	6.87937E-25	0.06264118	7983.542	540.2015	1.578E-21	0.05265087	9337.847	524.5276	4.07899E-16	0.000312768	9316.413	2.946078	6.11166E-29	0.03159364	9668.685	318.6971	2.16093E-13	0.001587665
BMPR2_E435_F	2867	No	0.978723404	0					0	3849.322	-48.60522	2.06149E-09	0	3743.121	-186.3304	0.003893298	0	2370.388	-86.02719	0.005638608	0	3410.7	-184.6704	0.00045528	0	3618.016	-217.2493	0.000223128	0	4338.597	-189.0157	0.000308208	0	3714.884	-138.4717	3.61172E-05	0	2626.852	-234.7562	0.02539454	0	3286.176	-175.4317	0.000105042	0	2932.882	-287.6259	0.0274799	0
BMPR2_P1271_F	1938	No	0.989361702	0.2908436	0.353198767	6.31551E-06	0.321862161	3.87326E-05	0.003594615	5191.888	19.09093	3.81066E-16	0.03911658	5531.026	229.2334	8.17514E-06	0.05954027	4691.831	303.3696	1.50702E-08	0.000628523	6125.2	3.915143	1.4791E-10	0.04476497	5329.359	254.4349	4.09432E-09	0.01725941	6452.561	115.0795	2.99071E-08	0.01314063	5331.723	72.32666	1.00781E-09	0.02165495	4599.418	104.0182	6.1396E-05	0	5323.968	-11.0744	1.22614E-10	0.04901487	5656.624	296.7031	7.83293E-06	0.1784791
BRCA1_P835_R	2318	Yes	0.984042553	0.953285229	0.098007381	0.176228753	0.200613528	0.005633616	0.3729133	2828.991	1741.8	7.7409E-13	0.7609262	1669.774	5632.854	2.33551E-08	0.7052633	1681.346	4262.509	2.16072E-11	0.8393698	1040.623	5960.306	3.07746E-13	0.5247035	2951.234	3368.41	3.42225E-11	0.8161303	1619.019	7630.098	1.16057E-14	0.7407955	1457.957	4452.574	2.71888E-11	0.7203887	1693.198	4619.983	1.27046E-07	0.7734815	1611.434	5843.953	3.28366E-19	0.8572348	1098.949	7199.098	8.7298E-10	0.7737625
BSG_P211_R	4248	No	0.989361702	0.06562887	37.41958618	0	37.36107254	0	0	5477.845	-36.09373	1.93104E-17	0	5666.192	-148.7721	1.82965E-05	0.02820714	4731.833	140.2482	3.25703E-08	0	4502.96	-160.0874	4.00493E-06	0	4975.534	-192.1382	3.93892E-07	0	5803.114	-153.7467	1.56759E-06	0	6265.856	-107.2315	4.1388E-12	0	4776.118	-181.0304	8.77069E-05	0	6571.691	-153.0596	1.02809E-14	0	4938.465	-216.4378	0.00030639	0
BTK_E64_R	119	No	0.989361702	0.9684228	0.171276569	0.020016647	0.160453737	0.02932756	0.5697737	1915.705	2669.515	6.58945E-13	0.8041582	1286.926	5694.941	8.78005E-08	0.8581469	851.6379	5756.979	1.15274E-13	0.8567665	1034.263	6784.718	4.57371E-16	0.2450027	3726.643	1241.776	1.4537E-07	0.5820868	2985.032	4296.961	9.35166E-10	0.3631026	2981.416	1756.751	7.28976E-08	0.7711703	1722.147	6140.748	6.82708E-11	0.9272537	585.3162	8735.313	6.00899E-29	0.8595523	941.697	6375.279	5.53417E-08	0.8596996
BTK_P105_F	3055	No	0.962765957	0.2849827	0.127714932	0.08367704	0.19471997	0.008358432	0.06172819	4481.566	301.4177	6.89943E-14	0.06058366	5306.114	348.6443	1.16461E-05	0.1552406	3613.596	682.4441	9.43094E-07	0.1405417	4399.287	735.7397	6.488E-08	0.09382425	3233.849	345.1823	0.000109886	0.1107125	1977.84	258.682	0.03247296	0.1021525	2801.015	330.0627	0.000255758	0.04469447	4384.467	209.8081	8.79392E-05	0.1031267	5316.095	622.7684	7.44065E-13	0.07244045	4745.019	378.3858	0.000100772	0.1439869
C20orf47_P225_R	1740	No	0.984042553	0.1662221	0.45146662	5.17869E-08	0.499095321	1.74951E-09	0.004035957	3093.108	12.93947	7.74495E-07	0.009396361	3297.145	32.22358	0.006368642	0.02874373	1821.281	56.85913	0.01860828	0.02635606	2621.231	73.6624	0.002796463	0.02063087	2497.41	54.71568	0.004207332	0.02843546	3362.287	101.3332	0.002129923	0.05540452	3006.448	182.2063	0.000201172	0.02770877	2345.759	69.70028	0.02428568	0.03283176	2404.246	85.0098	0.00150807	0	3017.197	-49.16554	0.01564459	0.1662221
C4B_E171_F	3042	No	0.989361702	0.882717079	0.196155086	0.006648706	0.195556372	0.006816837	0.3922225	3011.005	2007.652	4.1566E-15	0.701151	1656.382	4120.773	7.72045E-06	0.6695619	2135.1	4528.95	7.27337E-14	0.7111315	2085.888	5381.181	8.20036E-15	0.7888003	1774.712	7001.776	6.53815E-20	0.7839317	1648.062	6342.257	2.15478E-11	0.7895995	1426.322	5728.042	1.02491E-15	0.7174463	2244.769	5953.721	1.08843E-11	0.7731434	2306.379	8201.106	2.98866E-36	0.8095243	1635.168	7374.487	3.1602E-11	0.6917155
C4B_P191_F	171	No	0.989361702	0.95653566	0.489997357	1.20624E-11	0.319723547	9.7068E-06	0.9831602	-14.31389	5838.303	1.04799E-19	0.9871848	-827.6655	7703.202	1.34522E-07	0.9880987	-465.1851	8302.46	1.77719E-18	0.9892799	-581.8428	9228.216	3.10609E-19	0.9897919	-504.9871	9696.114	1.18103E-21	0.9930305	-683.3961	14248.22	2.23868E-29	0.9900876	-458.6792	9988.386	1.97862E-26	0.9903837	-673.1443	10298.97	1.94039E-15	0.9942023	-583.5185	17148.03	3.678E-38	0.9910993	-788.9033	11135.04	3.06496E-14	0.9894828
CALCA_E174_R	3043	Yes	0.984042553	0.798777138	0.035924852	0.619156624	0.09938243	0.169123103	0.1675401	3308.279	685.9468	3.23673E-10	0.4386901	2415.656	1966.104	0.000521989	0.1266354	2888.012	433.2535	0.00011474	0.4257054	2298.406	1777.858	1.38952E-05	0.2839745	2564.782	1056.848	9.2337E-05	0.6585391	1361.673	2818.971	0.000280379	0.4150134	2266.306	1678.754	5.993E-06	0.1472983	3364.046	598.3897	0.000607188	0.1944696	3680.007	912.562	2.22613E-08	0.351281	2537.537	1428.224	0.002005858	0.4783521
CALCA_P171_F	174	Yes	0.989361702	0.647443028	0.143116713	0.047689829	0.290768713	5.74632E-05	0.2241298	5315.774	1564.484	9.53596E-27	0.4101613	5171.096	3665.409	1.91262E-11	0.3936021	4058.881	2699.455	3.29495E-14	0.4560892	4840.458	4142.755	1.29898E-20	0.4912442	4696.593	4631.492	3.01424E-22	0.4620833	5036.646	4412.501	3.18318E-15	0.5133679	4222.949	4560.453	9.64226E-23	0.5046209	4596.757	4784.38	9.36977E-15	0.6294057	3893.346	6782.173	2.35374E-37	0.4806138	4912.305	4638.134	2.1315E-12	0.5482471
CALCA_P75_F	178	No	0.989361702	0.2242424	0.149065793	0.042928973	0.248101473	0.000753422	0.02844121	7192.452	213.4777	1.11459E-30	0.06386384	8724.206	601.9933	1.50818E-12	0.03653913	6291.247	242.3872	2.13647E-13	0.06267733	6948.973	471.354	1.19158E-14	0.02885689	8157.407	245.3635	2.08556E-18	0.09525508	8767.288	933.5828	6.01595E-16	0.1005829	7168.291	812.8219	4.1672E-19	0	7050.744	-87.97373	6.54311E-09	0.03561711	9045.677	337.773	2.59328E-29	0.03863945	7903.11	321.6647	1.21058E-09	0.1546327
CAPG_E228_F	3045	No	0.989361702	0.2064736	0.37830776	5.83722E-07	0.251754999	0.000883957	0.007895727	5991.703	48.48122	4.70557E-21	0.002629094	6228.638	16.68244	1.48766E-06	0	4281.034	-33.35791	1.22882E-06	0.01047514	6152.243	66.18645	8.14634E-11	0	5610.609	-11.58166	3.72945E-09	0.007964188	6963.369	56.70561	3.46507E-09	0.01355351	5350.211	74.88443	8.72669E-10	0.002652193	5193.854	14.07766	1.05762E-05	0.006862076	6040.418	42.42716	2.12902E-13	0.008636708	5984.401	53.00701	5.93115E-06	0.009313581
CARD15_P302_R	4256	Yes	0.989361702	0.7855625	0.123087347	0.092834772	0.177383423	0.01543591	0.05677859	6762.985	413.1274	6.32846E-29	0.1274906	6100.868	906.0677	7.93274E-08	0.3442051	4221.079	2267.992	3.07295E-13	0.4851779	3548.491	3438.406	3.4203E-13	0.386137	4957.823	3181.512	2.19219E-17	0.3102263	5370.118	2460.19	5.19986E-11	0.1713159	5667.571	1192.344	1.35315E-14	0.4103852	4074.14	2905.295	6.04193E-09	0.3286839	5464.981	2724.677	8.64023E-23	0.1714701	6398.741	1344.96	9.67226E-09	0.4852837
CARD15_P665_F	4255	Yes	0.989361702	0.7109284	0.09495604	0.188918688	0.198062226	0.006137708	0.1567691	2870.078	552.1816	5.98764E-08	0.3216709	3124.858	1529.263	0.000248691	0.4092373	2187.308	1584.481	1.43324E-05	0.6163679	1748.028	2969.16	6.18271E-07	0.4110506	2632.028	1906.788	1.39361E-06	0.5137136	2197.42	2426.998	6.77912E-05	0.5051542	2255.736	2404.809	1.16003E-07	0.3594573	3042.55	1763.525	4.34945E-05	0.3760522	3323.28	2063.205	6.92112E-11	0.2046425	4121.707	1086.229	7.89213E-05	0.5704232
CASP10_E139_F	121	No	0.989361702	0.3008033	0.200921893	0.005946399	0.158048451	0.030482514	0.02210462	7223.805	165.5494	1.49781E-30	0.02030818	6757.264	142.1452	1.22299E-07	0.02899356	4217.209	128.9088	7.14958E-07	0.08312243	5829.212	537.5314	2.97098E-11	0.007944873	6669.55	54.21394	1.94497E-12	0.01080498	7458.773	82.56453	2.44437E-10	0.07151044	4993.502	392.2915	1.14138E-09	0.01674676	5687.97	98.58068	1.15203E-06	0.01047322	5986.545	64.42038	2.8157E-13	0.01994162	5277.376	109.4155	4.65044E-05	0.008148735
CASP10_P186_F	3056	No	0.989361702	0.2324202	1.078613877	0	0.992020369	0	0.00243398	5506.04	13.67828	6.85286E-18	0.007209036	5293.208	39.16215	3.30968E-05	0.03794293	4638.108	186.868	4.35311E-08	0.02240504	5206.794	121.6239	2.15121E-08	0	5401.29	-103.7532	2.2621E-08	0	5975.497	-82.72011	5.7932E-07	0.002855673	4968.75	14.51615	1.60373E-08	0	4393.599	-89.12138	0.000220082	0	5493.994	-48.36804	4.34727E-11	0	5572.835	-56.4817	3.13876E-05	0
CASP10_P334_F	3158	No	0.989361702	0.4857678	0.139328897	0.059155635	0.200948834	0.006496682	0.126232	4094.235	605.9352	1.795E-13	0.123984	4211.234	610.1763	0.00015469	0.3075297	2917.844	1340.24	1.16106E-06	0.3093553	3254.772	1502.678	5.0143E-07	0.08310907	3818.188	355.1534	8.21293E-06	0.08688504	4785.541	464.8707	7.36806E-06	0.2526758	3520.499	1224.117	7.01149E-08	0	4960.079	-110.4757	3.75032E-05	0.214185	2756.409	778.5549	1.26568E-05	0.06700955	4031.086	296.7042	0.000845067	0.3528104
CASP2_P192_F	5508	No	0.989361702	0.3470799	0.185266376	0.011200174	0.191916943	0.008602996	0.0174527	5746.954	103.8577	7.17396E-20	0.01079277	7372.84	81.53257	1.22419E-08	0.02203544	5779.167	132.469	2.74713E-11	0.03225064	6714.961	227.1113	4.78639E-13	0.03281654	6937.561	238.7845	6.39961E-14	0.006613986	6872.206	46.4211	5.68489E-09	0.03618737	6272.344	239.2564	2.50114E-13	0.02007551	6301.899	131.1544	7.50177E-08	0.08223221	7295.61	662.6484	1.25939E-21	0.0493327	7219.135	379.8098	1.76616E-08	0.1375726
CASP3_P420_R	3063	No	0.989361702	0.121358	0.153421283	0.037718705	0.221900165	0.002652676	0.003472099	9566.69	33.68065	3.678E-38	0.01356991	10183.06	141.4599	5.65239E-15	0.02661393	8327.168	230.4122	1.14455E-21	0.01429521	9737.334	142.6662	1.55639E-24	0.003736597	9270.74	35.146	3.76609E-22	0.01010057	10282.12	105.9353	5.12915E-18	0.01392526	9516.413	135.8022	4.60039E-27	0.02327649	9142.742	220.2656	1.05128E-14	0.007596512	10616.25	82.02927	1.6631E-37	0.02514534	10243.89	266.8097	1.22369E-14	0.045873
CASP6_P201_F	4260	Yes	0.989361702	0.21601	0.119280919	0.100652338	0.203732133	0.00504687	0.01247722	10126.6	129.2118	3.678E-38	0.04311994	10663.67	485.0438	3.71177E-17	0.07503851	9722.874	796.8913	9.40745E-32	0.05949195	9269.194	592.6495	1.88424E-24	0.02042449	10194.51	214.6441	3.13316E-27	0.02380712	12221.59	300.4955	2.53882E-25	0.0130945	9725.803	130.3711	3.89351E-28	0.06617293	10961.79	783.8614	4.44449E-22	0.03803284	11403.24	454.7982	3.678E-38	0.07523333	11465.31	940.8824	1.13509E-19	0.06750436
CASP6_P230_R	4259	Yes	0.989361702	0.2357971	0.163927495	0.023689584	0.303785145	2.76384E-05	0.02392385	5574.238	139.0769	4.9172E-19	0.05776555	5803.757	361.9415	1.98492E-06	0.03022339	4887.16	155.4264	1.11482E-08	0.07963204	4911.682	433.6205	1.95E-08	0.08201339	5705.699	518.6841	6.563E-11	0.066191	6339.924	456.4798	1.02289E-08	0.08899354	4693.015	468.2155	5.10641E-09	0.07927731	5406.351	474.1153	7.87752E-07	0.07825034	6905.632	594.731	2.0255E-19	0.0686072	5986.768	448.3566	1.51631E-06	0.09450866
CASP8_E474_F	4042	Yes	1	0.43468097	0.092882276	0.198759919	0.086071759	0.233706874	0.03686508	10602.5	409.6504	3.678E-38	0.0727228	11376.26	900.0393	2.08732E-20	0.1031482	8440.154	982.2152	7.33056E-26	0.1020378	9090.874	1044.384	1.02117E-25	0.08501139	9133.178	857.8524	3.06815E-25	0.03997779	11916.04	500.3789	6.27624E-25	0.1005186	9369.932	1058.281	2.91542E-31	0.07136383	9515.315	738.9177	2.84045E-17	0.03733246	10371.35	406.0813	4.94233E-38	0.1520042	10154.08	1838.054	1.6732E-18	0.1950679
CAV1_P130_R	2326	No	0.989361702	0.1611186	0.083265543	0.251791511	0.209819019	0.003879434	0.01680647	6674.021	115.7935	4.23839E-26	0.04039899	6462.791	276.292	2.30509E-07	0.03337545	5187.766	182.5751	1.28745E-09	0.03518828	6436.692	238.404	3.39238E-12	0.01147101	7526.959	88.50416	1.89861E-15	0.02112688	6692.62	146.6041	8.33573E-09	0.06423444	6006.087	419.1446	5.03952E-13	0.08723052	4889.186	476.8009	5.89591E-06	0.01938058	8283.801	165.6941	3.89899E-24	0.05128416	6755.8	370.5999	1.17036E-07	0.05115478
CAV1_P169_F	2327	Yes	0.984042553	0.4082867	0.057078153	0.432111332	0.215673208	0.002993784	0.06856854	4572.357	343.9616	1.43059E-14	0.2822637	3797.395	1532.726	3.33324E-05	0.4082867	2268.369	1634.192	7.49416E-06	0.1854048	4635.641	1077.849	2.13008E-09	0.1645388	5300.714	1063.637	2.51291E-11	0.1956651	3940.808	982.9799	2.42122E-05	0.214555	3939.821	1103.532	1.09438E-08	0.02147711	4571.359	102.5294	6.77176E-05	0.1973581	4885.686	1225.908	1.65261E-13	0.2056804	4307.075	1141.164	3.86343E-05	0.05443339
CAV2_E33_R	5468	No	0.989361702	0.1363286	2.629806519	0	2.567429543	0	0.01284271	5183.442	68.73648	2.25823E-16	0	5605.121	-67.00652	1.71035E-05	0	4636.82	-56.17747	1.87845E-07	0	5277.087	-97.14722	5.03794E-08	0	6260.548	-109.1238	1.07376E-10	0	5189.182	-99.56386	1.335E-05	0.004493306	5420.693	24.91813	7.58011E-10	0	5074.146	-117.4811	2.59139E-05	0	5722.116	-81.06407	9.03336E-12	0	5697.166	-100.4606	2.44926E-05	0.1266326
CCKAR_E79_F	2459	No	0.989361702	0.9907144	0.356271029	8.81584E-07	0.314533293	1.42211E-05	0.9169431	127.0927	2507.092	2.30098E-05	0.9864417	-366.5502	7275.544	1.177E-07	0.979781	-174.8312	4845.841	1.10292E-07	0.9843888	-248.7652	6305.679	2.38115E-10	0.9827172	-81.78789	5686.093	3.61057E-09	0.9186733	420.6418	5881.214	9.96002E-08	0.9839169	-76.11801	6117.715	1.01513E-11	0.9661171	151.7434	7178.06	1.08498E-09	0.9582642	204.283	6986.412	5.32444E-18	0.9871081	-493.132	7656.81	1.01234E-07	0.9860689
CCKAR_P270_F	1749	No	0.973404255	0.979688438	0.401652336	2.97973E-08	0.362211347	5.78213E-07	0.8208221	241.7469	1565.558	0.002587761	0.9767342	-565.2003	4198.15	0.003282241	0.9671981	-244.7471	2948.605	0.001352944	0.9789535	-280.9987	4651.391	3.50789E-06	0.9812529	-371.7357	5234.167	2.58423E-07	0.9834585	-550.5582	5945.376	4.25883E-06	0.9757078	-340.1871	4016.544	2.25469E-05	0.9744584	-360.0946	3815.184	0.002391984	0.9830128	-360.6895	5786.782	5.07171E-11	0.9798765	-469.6674	4869.323	0.000706399	0.9827763
CCKBR_P361_R	1756	No	0.989361702	0.1091799	0.139884591	0.053564083	0.200710535	0.005610516	0.002934556	16768.51	49.64728	3.678E-38	0.02459274	13843.6	351.557	1.21995E-26	0.04194373	8965.822	396.9019	1.46918E-25	0.03074808	13449.44	429.836	3.678E-38	0.01781153	12491	228.332	3.678E-38	0.02707863	15546.43	435.4759	3.678E-38	0.02142614	13439.58	296.4528	3.678E-38	0.0471595	12436.61	620.4821	7.86581E-27	0.01776287	15456.71	281.3291	3.678E-38	0.05352291	13062.53	744.3358	6.53161E-24	0.04166202
CCKBR_P480_F	1753	No	0.989361702	0.2097145	0.483438253	3.8518E-09	0.46338743	1.64103E-08	0.007595347	5462.098	42.5694	8.3793E-18	0.00352681	5347.842	19.2815	2.96515E-05	0	3477.406	-36.63474	6.76282E-05	0	4392.998	-11.96154	3.33195E-06	0	5578.79	-7.686608	4.4246E-09	0	5699.944	-21.83364	1.39657E-06	0.02123787	5326.393	117.7457	7.65727E-10	0	5207.154	-58.46033	1.31118E-05	0.003400844	7378.085	25.51859	5.70709E-19	0.01195335	5645.05	69.50337	1.69237E-05	0.01668365
CCL3_E53_R	2868	No	0.989361702	0.7972345	0.15566951	0.031255949	0.277107	0.00012609	0.2834267	5795.494	2331.848	1.53664E-36	0.5164459	5308.418	5776.306	5.55731E-17	0.5549817	3402.358	4367.786	3.41338E-18	0.5347808	4460.101	5241.947	9.98465E-24	0.6328309	3736.319	6612.053	6.17111E-27	0.6026083	4574.586	7088.584	3.19995E-22	0.5820635	4251.991	6061.051	1.28221E-30	0.6520477	2829.001	5488.822	5.56609E-12	0.5956967	5327.31	7996.548	3.678E-38	0.7123836	2980.011	7628.735	7.0341E-15	0.5971691
CCL3_P543_R	1959	No	0.989361702	0.9957479	0.402001739	2.66729E-08	0.309788346	1.81802E-05	0.8460802	679.97	4287.409	7.74522E-15	0.992175	-32.62725	12679.56	1.52983E-21	0.9171009	660.4298	8412.53	4.0469E-24	0.9802585	156.0327	12713.21	3.678E-38	0.9931247	-14.79167	14444.84	3.678E-38	0.9670104	360.2155	13490.1	1.5286E-30	0.9794638	143.3378	11605.87	3.678E-38	0.9594866	392.3762	11661.03	3.77514E-23	0.9937674	-159.2161	15944.71	3.678E-38	0.9932383	-38.83779	14689.08	1.11654E-26	0.9723153
CCNA1_E7_F	3049	No	0.989361702	0.3100187	0.659135103	2.64233E-14	0.558278799	1.11957E-10	0.02450073	5803.493	148.2727	1.69673E-20	0.02040091	6047.865	128.0341	1.91329E-06	0.06197695	5163.901	347.7959	4.87693E-10	0.01716188	5959.149	105.8022	2.25882E-10	0	6517.343	-32.80309	1.08414E-11	0.2002913	5237.224	1336.736	2.90472E-08	0.04706831	5260.563	264.7751	4.36368E-10	0	6123.034	-28.46741	3.24232E-07	0	7294.964	-9.645474	1.98903E-18	0.00230015	5671.052	13.30489	1.86174E-05	0.003215332
CCNA1_P216_F	186	No	0.989361702	0.2320127	1.317151546	0	1.212917566	0	0.003529117	7230.929	25.96333	1.5521E-29	0.006583282	6661.675	44.809	2.61768E-07	0.04927842	5521.526	291.3785	5.68916E-11	0	7339.41	-21.09487	2.67234E-14	0	6479.357	-7.337578	1.1842E-11	0	7523.67	-48.07387	3.44919E-10	0.01475877	6402.381	97.40469	2.75414E-13	0.0352363	6675.565	247.4657	7.90673E-09	0	7928.52	-15.91189	2.11768E-21	0	6876.391	-68.61314	3.92809E-07	0
CCNC_P132_R	5518	No	0.984042553	0.03494878	0.940448344	0	0.849303961	0	0.002878756	13746.98	39.97717	3.678E-38	0.000915582	13652.46	12.60304	7.88698E-25	0.0262617	9579.103	261.0452	4.9823E-28	0	12563.47	-29.71364	3.678E-38	0.001313592	14585.39	19.31599	3.678E-38	0.000609141	16384.74	10.04765	3.678E-38	0.002327334	12271.83	28.86054	3.678E-38	0	11333.71	-2.161111	1.11162E-20	0.03001387	12023.93	375.1457	3.678E-38	0	13085.59	-16.18419	1.2668E-21	0
CCND1_E280_R	70	Yes	0.994680851	0.237540476	0.244755208	0.000708256	0.101274788	0.161151574	0.002666397	7835.36	21.21539	2.81306E-34	0.03337051	8377.223	292.6553	4.40537E-11	0.06612712	7141.662	512.7789	1.03788E-17	0.02897857	8752.557	264.1902	9.40893E-21	0.0416732	8667.931	381.2768	4.76173E-21	0.01333993	8679.513	118.7015	1.94273E-13	0.01334653	8791.085	120.2704	2.3597E-23	0.09651777	6315.811	685.3923	5.44316E-09	0.01546708	10252.36	162.6363	1.19018E-35	0.03604341	9273.239	350.4758	1.46208E-12	0.1654253
CCND1_P343_R	3085	No	0.989361702	0.2272169	0.283588052	0.000242883	0.262184381	0.000692113	0.02092932	4329.464	94.68739	3.86872E-12	0.01183382	4735.194	57.90406	0.000167808	0.04226543	5176.069	232.8362	9.90258E-10	0.04619935	4933.486	243.8075	5.11388E-08	0	5078.701	-20.37774	8.84283E-08	0	4463.703	-69.08107	0.000143656	0.04442943	4432.301	210.7302	1.28694E-07	0.004801942	4630.373	22.82458	7.25039E-05	0.003932296	5556.314	22.33011	1.5006E-11	0.02375588	4997.534	124.0431	0.000101302	0.008558877
CCND2_P887_F	2329	No	0.989361702	0.177629	15.2804985	0	15.13010216	0	0	5213.2	-22.3303	4.91223E-16	0	5256.917	-94.2436	5.60889E-05	0	3827.98	-49.81696	1.3893E-05	0	5027.741	-81.23141	1.83416E-07	0	5182.949	-126.2673	8.92412E-08	0	5439.751	-75.01904	4.77944E-06	0.000761816	5095.703	3.961185	7.61941E-09	0	4595.369	-121.361	0.000129513	0	6774.817	-69.32275	6.81511E-16	0	4749.325	-140.6785	0.000413434	0
CCND2_P898_R	2328	No	0.989361702	0.04892328	0.163193047	0.025470212	0.220922709	0.002490084	0.002280055	8179.259	18.9203	3.82066E-37	0.0025717	8334.606	21.7472	2.03184E-10	0.004437292	6260.696	28.35007	1.52501E-12	0.01506443	7068.01	109.6336	7.99628E-14	0.002510447	7133.599	18.20527	7.74361E-14	0.008429026	8232.538	70.83223	3.65971E-12	0.01004652	6995.584	72.0094	2.21654E-15	0.01138985	7056.526	82.45086	2.7918E-09	0.007838813	9811.751	78.31021	2.41229E-32	0.005669642	7124.021	41.19115	1.0063E-07	0.008252278
CCND3_P435_F	3091	Yes	0.989361702	0.2151286	0.065593809	0.364122789	0.272283256	0.000165067	0.01390958	9565.822	136.344	3.678E-38	0.05071261	10121.79	546.0661	7.29078E-16	0.0537379	8520.075	489.5311	8.24236E-24	0.06408556	8241.055	571.1431	6.60638E-20	0.05177575	9409.901	519.2677	5.9514E-25	0.06923864	11917.62	893.9818	2.04565E-26	0.05034235	9483.025	508.0063	7.39802E-29	0.1243667	8729.118	1254.005	1.81406E-16	0.06173884	10960.05	727.7664	3.678E-38	0.07042629	10019.72	766.6893	2.5466E-15	0.08588114
CCNE1_P683_F	3096	No	0.989361702	0.1206667	0.092873991	0.199976056	0.292223513	5.51738E-05	0.009398798	24169.16	230.2651	3.678E-38	0.02999757	23634.22	733.9867	3.678E-38	0.03991332	18925.76	790.9506	3.678E-38	0.03056662	20260.99	641.9902	3.678E-38	0.05056041	20289.04	1085.776	3.678E-38	0.03777913	26255.75	1034.791	3.678E-38	0.0409109	21792.58	933.8501	3.678E-38	0.05506023	20614.63	1207.01	3.678E-38	0.04822967	20278.4	1032.648	3.678E-38	0.04050456	20287.09	860.6298	3.678E-38	0.05365748
CCR5_P630_R	1761	Yes	0.989361702	0.78152922	0.099825621	0.167230152	0.254388064	0.000432132	0.3188941	3329.417	1605.655	1.14276E-14	0.6122553	2249.799	3710.373	4.11311E-06	0.5487384	2376.565	3011.526	1.1412E-09	0.6358286	2280.307	4155.92	1.8377E-11	0.7015406	1712.381	4260.075	3.50895E-10	0.4898151	3466.202	3423.817	6.52857E-09	0.5436745	2157.72	2689.889	3.74061E-08	0.6422184	2272.988	4259.517	4.81155E-08	0.665657	2212.405	4603.862	2.31738E-16	0.6234596	2465.418	4247.711	5.57277E-07	0.5372219
CD1A_P414_R	208	No	0.989361702	0.9953281	0.487130255	1.79023E-11	0.417805076	8.14044E-09	0.9806871	-216.6417	5077.889	2.75385E-14	0.9898807	-685.5223	9782.067	5.04577E-12	0.9877509	-342.5967	8063.882	5.47004E-18	0.9899745	-524.4606	9874.546	3.57679E-22	0.9908156	-490.5872	10787.98	1.08642E-26	0.9926196	-384.345	13449.39	2.15345E-27	0.9902773	-440.4879	10185.2	1.51065E-27	0.9910533	-448.7299	11077.37	2.02672E-18	0.9905719	-457.9561	10506.64	2.51763E-33	0.9909039	-599.5862	10893.67	4.08601E-14	0.9902239
CD1A_P6_F	206	No	0.989361702	0.985391352	0.301284641	3.06627E-05	0.181439728	0.012061216	0.8373536	676.5812	3998.078	2.40199E-13	0.9321257	607.9761	9722.716	5.45132E-15	0.9171339	544.2296	7130.119	8.58129E-18	0.9332917	518.0233	8646.543	2.23894E-21	0.950215	372.9462	9026.838	1.46308E-22	0.988765	39.53917	12280.53	1.42332E-24	0.934073	478.9134	8202.218	2.92793E-22	0.9504555	432.4818	10215.08	1.76929E-18	0.9354743	601.9513	10176.68	4.8518E-38	0.9342779	575.8091	9607.014	7.51867E-14	0.9781904
CD2_P68_F	209	No	0.989361702	0.2075265	0.152873576	0.038938763	0.23256284	0.001682682	0.007524756	5815.614	44.85104	6.25659E-20	0.06145056	5572.572	371.4058	4.35193E-06	0.07334385	4234.444	343.0667	1.9131E-07	0.01387651	5508.805	78.92586	4.60959E-09	0.05499518	6023.479	356.3599	2.25683E-11	0.1338538	5899.89	927.2199	8.83371E-09	0.05477256	5324.129	314.3089	1.96765E-10	0	5883.733	-47.07542	9.41234E-07	0.1111513	5163.875	658.2521	2.00909E-12	0.05408129	5834.386	339.2885	3.75057E-06	0.1738963
CD34_E20_R	122	Yes	0.984042553	0.3610752	0.06613642	0.362687777	0.229093432	0.001615564	0.05295892	7028.875	398.6495	7.57684E-31	0.1314086	7810.281	1196.741	8.01627E-12	0.1617365	7009.882	1371.797	7.29792E-21	0.1420371	7332.968	1230.54	6.66007E-19	0.125822	7683.347	1120.271	5.05591E-20	0.09404473	8707.83	914.3167	1.01759E-15	0.1085304	7415.241	914.9303	1.20191E-20	0.2537405	7681.641	2645.886	1.7064E-17	0.1468701	8175.311	1424.631	1.37289E-30	0.1331178	8057.56	1252.669	7.19327E-12	0.3505577
CD34_P339_R	3103	Yes	0.989361702	0.6343689	0.057709556	0.429485099	0.227918506	0.001806548	0.2090506	3287.683	895.3762	4.88456E-11	0.2092167	4265.444	1154.961	2.50214E-05	0.4594235	2308.098	2046.587	6.81674E-07	0.4021167	3289.615	2279.744	5.1529E-09	0.3057531	2920.517	1330.265	5.70457E-06	0.1207286	5571.189	778.6845	8.04201E-08	0.3330185	3594.632	1844.7	7.91445E-10	0.2524424	2768.876	968.7897	0.00113677	0.4425046	4045.419	3290.372	1.17035E-18	0.282542	3682.037	1489.403	8.77431E-05	0.4570213
CD34_P780_R	3105	Yes	0.989361702	0.5405523	0.102713168	0.156367165	0.201938093	0.005325499	0.08935002	3890.312	391.5164	1.7572E-11	0.1916374	3964.888	963.6576	0.000113249	0.4332815	1983.762	1593.129	3.6291E-05	0.3788304	2779.989	1756.409	1.55172E-06	0.2038407	4008.427	1051.881	8.74549E-08	0.2675765	3905.403	1463.295	4.70749E-06	0.2334004	3741.454	1169.576	2.5245E-08	0.09133352	3897.028	401.7565	0.000223966	0.5352532	2539.771	3040.25	1.48397E-11	0.2320948	3904.713	1210.401	0.000103197	0.2324566
CD40_E58_R	1558	No	0.984042553	0.09351176	0.49238202	3.25667E-09	0.489988565	3.87741E-09	0.004708478	5043.784	24.33397	2.26709E-15	0	5230.456	-60.96483	5.4929E-05	0.01897146	4133.519	81.8692	1.46402E-06	0	3520.668	-5.193408	0.000150545	0.002065429	5481.642	11.55234	7.09768E-09	0.02062368	6934.461	148.1315	2.54527E-09	0.01889954	4853.042	95.41345	1.99723E-08	0	4600.618	-52.7233	0.000102209	0.000896558	5982.93	5.458591	4.85406E-13	0	5323.296	-0.4627502	5.629E-05	0.08182896
CD40_P372_R	5537	Yes	0.989361702	0.3651429	0.092439651	0.202087723	0.182091177	0.011978493	0.04067575	7914.132	339.8026	1.26692E-37	0.07240456	9762.2	769.8057	1.6523E-15	0.2201774	6783.064	1943.385	1.86573E-22	0.08416715	8144.084	757.6503	2.83008E-20	0.04512601	8775.188	419.4289	1.14092E-21	0.2358451	8131.814	2540.627	6.50732E-19	0.1267037	6822.316	1004.336	1.90875E-18	0.097645	7573.627	830.3731	3.40962E-12	0.109129	8363.144	1036.709	2.08046E-29	0.07810426	9036.434	774.051	5.52385E-13	0.03417289
CD44_E26_F	4049	No	0.989361702	0.09838381	0.166410863	0.022353083	0.250058115	0.000597965	0.004583492	11891.97	55.21819	3.678E-38	0.01121229	11718.87	134.0192	3.76502E-19	0.02805066	7995.599	233.6406	3.52561E-20	0.01510772	9622.572	149.1391	4.84222E-24	0.01021343	8769.4	91.52177	2.92996E-20	0.01993395	12037.28	246.8648	1.92841E-24	0.01033702	12468.59	131.2788	3.678E-38	0.03649811	9034.819	346.0332	9.38676E-15	0.01136184	12475.86	144.5269	3.678E-38	0.02149419	10824.59	239.9731	5.02189E-16	0.02425564
CD44_P87_F	2330	No	0.984042553	0.477771	0.551022232	4.11207E-11	0.50993371	1.00991E-09	0.007523009	3620.376	28.20057	8.31255E-09	0.06341189	2951.823	206.6243	0.009060165	0.04653149	2566.839	130.148	0.00138718	0.05747397	3280.677	206.1491	0.000168598	0.04869518	3031.188	160.2785	0.000492066	0.07398792	3901.877	319.748	0.000247236	0.053294	3102.767	180.297	0.000134581	0	2830.836	-71.64469	0.01212933	0	4516.725	-106.8509	7.43064E-08	0	3640.275	-70.63133	0.004800817	0.04824684
CD81_P211_F	223	No	0.989361702	0.3121937	0.14257133	0.049733124	0.174222469	0.016490427	0.02265317	4596.488	108.8563	1.69171E-13	0.08347666	4801.614	446.4375	4.30971E-05	0.1788273	3726.071	833.2062	2.12744E-07	0.08908486	4172.403	417.8286	1.18393E-06	0.07548191	4291.159	358.5144	7.91988E-07	0.04838539	5090.583	263.9181	4.96994E-06	0.06711543	4276.616	314.8711	1.74319E-07	0.2470893	3450.61	1165.235	8.19612E-05	0.02575398	6294.234	169.0302	6.7911E-15	0.1110848	4744.225	605.3671	5.19806E-05	0.08682737
CD81_P272_R	220	Yes	0.984042553	0.8424809	0.121349022	0.09402009	0.246941954	0.000655155	0.2320343	4789.519	1477.327	1.61449E-22	0.591196	3053.595	4560.603	6.11639E-09	0.5849226	2765.333	4037.795	2.25344E-14	0.56892	2904.159	3964.754	8.24634E-13	0.5646257	3031.519	4061.186	1.22235E-13	0.5408921	4141.048	4996.537	2.35977E-14	0.6642722	1865.415	3888.778	8.57039E-11	0.451309	3159.218	2680.77	9.28625E-07	0.6036733	3526.617	5523.957	2.09027E-27	0.5588828	3677.128	4785.512	4.14656E-10	0.7258853
CD82_P557_R	1967	Yes	1	0.6845866	0.04232803	0.559147655	0.188930407	0.009129785	0.1398557	3376.833	565.3177	5.37311E-10	0.2004572	4390.979	1125.955	1.83254E-05	0.3736418	2752.524	1701.618	3.89435E-07	0.610683	2010.06	3309.843	2.26018E-08	0.4046875	3178.315	2228.565	1.18936E-08	0.3570538	3130.572	1794.066	2.41396E-05	0.3177257	3281.436	1574.688	3.54926E-08	0.5234306	2439.728	2789.461	9.7859E-06	0.2849005	4643.785	1889.957	3.50838E-15	0.1405014	4591.756	766.9569	5.05841E-05	0.6845866
CD86_P3_F	1766	Yes	0.989361702	0.4502225	0.112338066	0.122070106	0.21903424	0.002572892	0.05331257	7364.974	420.3889	1.07569E-33	0.1221768	6623.119	935.734	7.78992E-09	0.2090763	4022.919	1089.871	7.09744E-09	0.1408467	5692.477	949.5992	4.29999E-12	0.03841299	6998.493	283.567	2.79506E-14	0.1006611	7271.193	825.0421	1.19145E-11	0.1418528	6561.523	1101.158	9.30165E-18	0.09945839	7053.003	789.9981	7.59457E-11	0.002519014	7741.926	19.8038	1.15554E-20	0.1397362	6187.418	1021.291	8.48834E-08	0.3172482
CD9_E14_R	5854	No	0.989361702	0.170979	0.153696775	0.034397989	0.248230398	0.000634387	0.0142278	5846.456	85.82608	2.24527E-20	0.03357809	5784.212	204.4455	3.72307E-06	0.0385779	4614.697	189.1813	4.95281E-08	0.04214175	5458.407	244.5466	2.27382E-09	0.01957519	5422.578	110.264	5.58484E-09	0.03620462	5743.274	219.5005	4.31986E-07	0.03239615	5174.028	176.5786	1.44919E-09	0.170979	3779.821	800.1826	9.21172E-05	0.03228536	6883.567	232.9891	1.14161E-17	0.03752546	5915.937	234.5525	4.05743E-06	0.03858893
CD9_P504_F	5546	Yes	0.989361702	0.4907976	0.061611712	0.396448782	0.18613112	0.010413763	0.08720282	3449.594	339.1055	2.30604E-09	0.1578514	3399.618	655.9645	0.0012052	0.4245574	1956.042	1516.933	5.84821E-05	0.3040443	2717.934	1231.079	2.45316E-05	0.2478734	3144.306	1069.204	6.8035E-06	0.3572025	2414.177	1397.128	0.000829998	0.2601519	3023.739	1098.397	2.38892E-06	0.3342105	2309.052	1209.287	0.002033774	0.1490887	4488.617	803.9745	1.43378E-10	0.08941401	3405.052	344.1748	0.003262678	0.1606356
CD9_P585_R	5853	Yes	0.989361702	0.7673784	0.10752508	0.137862435	0.222079337	0.002179641	0.2274656	2813.078	857.7289	6.80322E-09	0.4318469	2682.451	2114.91	0.000165768	0.6211004	1328.546	2341.703	2.33853E-05	0.6376201	1568.544	2935.861	1.81982E-06	0.4166411	2631.634	1950.962	1.11654E-06	0.7341529	1443.792	4263.275	1.24245E-06	0.5043347	2181.065	2320.962	2.92958E-07	0.5772329	1909.676	2743.948	7.24022E-05	0.6063482	2534.534	4058.015	2.01124E-15	0.4068118	2730.842	1941.407	0.000349742	0.5391588
CDC25B_E83_F	124	No	0.989361702	0.2773651	2.88428688	0	2.75657773	0	0	5001.285	-5.666543	5.50192E-15	0.009610618	6001.42	59.20744	2.88896E-06	0.003396768	5258.3	18.26294	2.41919E-09	0	5245.313	-75.28409	5.32808E-08	0.01017975	5268.535	55.21238	1.94122E-08	0	6294.232	-38.09294	1.21925E-07	0.00156017	5119.984	8.156788	6.33543E-09	0	4343.477	-36.34519	0.000218294	0	5448.22	-79.7941	7.96941E-11	0	5154.525	-87.74364	0.000118462	0.0947713
CDC25B_P11_R	3183	No	0.984042553	0.02959995	6.267522812	0	6.260130882	0	0	5898.913	-10.5913	4.2105E-20	0	4849.468	-72.52439	0.000175751	0	3445.127	-25.11916	7.42228E-05	0	4186.742	-42.77483	1.02006E-05	0	5371.081	-75.11782	2.28291E-08	0	4814.959	-41.93904	4.09614E-05	0	4620.138	-21.8775	1.67535E-07	0	3835.554	-71.72446	0.001058455	0	5658.324	-18.38678	9.11606E-12	0	4752.538	-84.33192	0.000353502	0
CDH1_P45_F	2352	Yes	0.984042553	0.4440684	0.125237942	0.086423931	0.183963537	0.01178378	0.05312366	3535.005	203.9387	3.65491E-09	0.03582225	3736.553	142.5401	0.00185202	0.06846748	4230.071	318.2595	2.26706E-07	0.1218228	3426.199	489.1625	2.84331E-05	0.09856635	3728.469	418.6201	9.28005E-06	0.0143653	3015.808	45.41188	0.005765382	0.0788947	2946.533	260.9423	0.000185833	0.00521784	4279.664	22.97225	0.000221332	0.0188088	4269.426	83.75909	1.07004E-07	0.1084852	3810.479	475.8522	0.000936042	0.08599079
CDH1_P52_R	2350	No	0.984042553	0.1198363	0.183698773	0.01585324	0.324826658	1.99432E-05	0.02047091	8956.281	189.2648	3.678E-38	0.02945828	9037.272	277.3382	1.60406E-12	0.03759885	7017.994	278.084	2.93253E-16	0.02139675	9041.944	199.8848	1.04763E-21	0.06321867	7934.922	542.2366	1.05922E-18	0.04099627	12296.54	529.9372	1.79467E-26	0.0499538	9327.644	495.7091	5.81314E-28	0.04217768	7906.921	352.5846	7.73367E-12	0.03983148	10709.82	448.4329	3.678E-38	0.0491614	8658.925	452.8645	1.92117E-11	0.0196992
CDH11_E102_R	172	No	0.989361702	0.1283816	0.300116897	8.92343E-05	0.272851765	0.000367781	0.00992069	7903.394	80.19478	2.49603E-35	0.006541051	8016.127	53.43754	7.84769E-10	0	6158.075	-16.03752	4.79982E-12	0.04005525	7121.233	301.3176	1.17064E-14	0	7475.548	-12.64657	6.5942E-15	0.002031788	8157.913	16.81248	7.64343E-12	0.009093772	6676.321	62.18784	3.80304E-14	0.09499277	6917.561	736.5881	2.06141E-10	0.007847926	9730.296	77.75766	7.65237E-32	0	7187.981	-33.12339	1.04775E-07	0.003526462
CDH11_P203_R	3237	No	0.984042553	0.1088952	0.355301499	8.25964E-06	0.350824177	1.07179E-05	0.007491326	9543.949	72.79128	3.678E-38	0.01591889	9297.32	152.0148	7.79943E-13	0.07328913	5797.832	466.4313	1.85358E-12	0.05147447	8764.933	481.0811	1.00523E-21	0	9162.449	-26.21053	2.03019E-21	0.04633908	9722.759	477.2951	1.94915E-17	0.03537118	8596.339	318.8789	2.26084E-23	0	8822.367	-31.50443	3.55833E-13	0.04127766	9453.241	411.3134	3.45787E-32	0	9463.139	-15.57045	3.60155E-12	0
CDH11_P354_R	3284	Yes	0.989361702	0.5639892	0.077890098	0.282442459	0.243199706	0.000790649	0.1922762	6603.424	1595.73	3.74789E-37	0.3090234	7220.142	3273.765	2.07466E-15	0.3975011	5771.327	3873.632	5.26873E-27	0.3350474	6722.258	3437.509	7.83334E-26	0.3173284	6943.994	3274.282	2.5989E-26	0.34372	6781.943	3604.348	5.19446E-18	0.3585684	5873.996	3339.54	7.84732E-25	0.4223202	6302.289	4680.477	1.53264E-19	0.3319004	7521.533	3786.247	3.678E-38	0.3342651	6544.66	3336.28	3.80839E-13	0.3715873
CDH13_E102_F	4061	No	0.989361702	0.3144014	0.130871475	0.0763133	0.211495817	0.004177405	0.04163856	4008.105	178.4876	4.711E-11	0.07310452	4135.74	334.074	0.000412488	0.1392641	3257.133	543.1727	0.000012464	0.06186877	4400.631	296.8119	6.84744E-07	0.05220328	5179.074	290.7638	8.168E-09	0	5313.456	-8.500199	5.99969E-06	0.0792194	3877.698	342.2214	1.41488E-06	0	3559.143	-41.09769	0.002035315	0.08865352	4935.728	489.8631	5.09181E-11	0.04190147	4832.821	215.7319	0.00012475	0.2548888
CDH13_P88_F	2356	Yes	0.989361702	0.5955754	0.097551644	0.178247916	0.186773285	0.009955005	0.06434107	3683.657	260.1851	5.28587E-10	0.202456	4081.879	1061.567	5.94859E-05	0.1478399	3280.709	586.5139	8.94703E-06	0.2826416	3399.838	1378.948	4.48449E-07	0.1601541	3960.169	774.2527	5.098E-07	0.03995889	5144.839	218.301	4.80862E-06	0.244628	3219.252	1074.943	9.43257E-07	0.1068262	4196.964	513.9294	5.9891E-05	0.1437387	5150.367	881.3676	3.33063E-13	0.2110884	3954.541	1084.87	0.000128021	0.2868468
CDH17_E31_F	5476	No	0.989361702	0.9943595	0.463325709	1.61931E-10	0.391385555	6.62901E-08	0.973115	-60.17643	3619.547	1.83616E-08	0.9894227	-611.929	9354.255	3.07075E-11	0.9853376	-434.7521	6720.184	1.56911E-12	0.9885781	-441.6828	8655.142	1.54346E-17	0.9883921	-440.3969	8514.798	3.87118E-17	0.989737	-420.504	9643.759	1.36917E-14	0.9884282	-346.5105	8541.693	4.81999E-20	0.9870723	-404.4509	7635.356	1.77595E-09	0.9901515	-394.1089	10053.85	6.02678E-31	0.9911968	-629.2649	11259.44	6.2281E-15	0.9902121
CDH17_P376_F	4279	No	0.984042553	0.9932161	0.36522311	4.99055E-07	0.275698543	0.000147928	0.8163576	598.8633	3106.703	4.96188E-09	0.9869986	-119.8613	7591.49	1.13659E-08	0.9689197	87.05579	5831.406	2.61115E-11	0.9741795	107.9947	7847.424	1.44275E-16	0.9777425	102.3593	8889.377	8.32425E-21	0.9888912	-113.0892	8901.923	2.05705E-13	0.9885761	-0.8085632	8653.54	3.97679E-22	0.9895691	-55.89749	9486.849	6.82171E-15	0.9700969	148.9607	8076.627	5.66137E-23	0.9891639	-146.4479	9128.396	3.61368E-11	0.9653295
CDH17_P532_F	4283	No	0.989361702	0.990605714	0.42511344	4.05956E-09	0.351164639	1.18211E-06	0.9164968	278.5567	4154.88	3.49919E-12	0.9881058	-254.0501	8307.49	8.45585E-10	0.9858347	-41.96306	6959.504	8.44478E-15	0.9903716	-123.0675	10285.9	7.57724E-26	0.9895657	-158.1445	9483.746	3.09036E-22	0.9913584	-160.4306	11471.9	5.15693E-21	0.9891327	-162.7777	9101.913	1.73375E-23	0.9888768	-109.3094	8890.229	3.77574E-13	0.9918243	-224.8508	12131.45	3.678E-38	0.9916195	-245.3338	11832.46	2.1334E-17	0.9905401
CDH3_E100_R	3057	No	0.989361702	0.3295282	0.143805981	0.047204738	0.181670666	0.012176952	0.02350515	5284.411	129.6079	2.78179E-17	0.04809298	5939.519	305.1332	1.49129E-06	0.07771362	5504.29	472.2282	1.69172E-11	0.1011589	5388.272	617.6702	3.32172E-10	0.05374043	5770.181	333.3821	1.47863E-10	0.1476179	5586.175	984.7479	2.94574E-08	0.04405434	5758.255	269.9751	1.12349E-11	0.173787	4781.666	1026.818	1.05471E-06	0.0211297	6586.992	144.3441	5.30703E-16	0.09784573	6357.104	700.3239	1.52776E-07	0.161245
CDH3_P87_R	230	No	0.989361702	0.03876717	37.44158936	0	37.36272812	0	0	3095.116	-52.27836	1.25667E-06	0	3617.701	-69.66946	0.003969742	0.03876717	3857.655	159.6149	4.17358E-06	0	2814.193	-131.2383	0.002903684	0	3318.338	-175.6348	0.000587909	0	3729.768	-98.41302	0.001364763	0	3591.241	-113.0837	5.67446E-05	0	3052.313	-94.69462	0.007866912	0	3486.796	-143.773	3.39808E-05	0	3994.374	-68.53972	0.002197866	0
CDK10_E74_F	182	No	0.994680851	0.06028344	0.158644021	0.029861922	0.195583761	0.007414268	0.002407443	9683.855	23.61091	3.678E-38	0.007181044	9670.335	70.66868	1.58221E-13	0.01106239	8255.029	93.46053	1.0308E-20	0.01228759	8361.204	105.2612	1.61235E-18	0.01321458	8533.973	115.6222	2.15382E-19	0.01550862	11209.63	178.1598	2.84114E-21	0.008624207	9078.198	79.84326	1.47843E-24	0.05186963	8604.783	476.215	6.12721E-14	0.008579798	10506.94	91.79297	7.5556E-37	0.02264437	9005.076	210.9557	1.1496E-11	0.008329802
CDK10_P199_R	3285	Yes	0.989361702	0.7103851	0.077814877	0.282907527	0.220530763	0.002340561	0.1364942	3626.318	589.0184	3.50606E-11	0.3792562	3399.009	2137.792	0.000017177	0.3253443	2821.174	1408.699	1.3536E-06	0.3781076	3040.652	1909.501	1.7983E-07	0.2380734	3500.537	1125.032	8.96496E-07	0.2493161	4200.288	1428.206	1.7042E-06	0.477769	2413.819	2299.796	8.45019E-08	0.3080252	3173.236	1457.046	7.81761E-05	0.3104189	4585.664	2109.279	7.54585E-16	0.3676844	3208.427	1923.813	9.8247E-05	0.2682505
CDK2_P330_R	2360	No	0.984042553	0.1481685	0.575992465	2.39984E-11	0.607885897	1.79945E-12	0.008737871	6431.473	57.57425	5.26002E-24	0.0150553	6164.985	95.76295	1.40626E-06	0.07822867	5189.817	448.9349	1.99675E-10	0	6101.918	-34.24007	2.21873E-10	0.01445085	7611.646	113.0739	7.66794E-16	0	6947.118	-70.32912	6.95876E-09	0	4442.335	-38.27949	5.11648E-07	0.0549943	5305.441	314.5679	2.2292E-06	0.0941088	7187.11	757.0238	1.47955E-21	0	5999.33	-16.33201	7.1036E-06	0
CDK6_E256_F	205	Yes	0.989361702	0.2646185	0.0800201	0.268235464	0.283200741	8.91814E-05	0.02297615	9932.535	235.9298	3.678E-38	0.08024871	9953.185	877.1449	2.7041E-16	0.09804465	8530.093	938.1112	4.28384E-26	0.09169292	9636.281	982.8702	4.84246E-28	0.08884603	9941.46	979.1362	8.94563E-30	0.1080983	10727.64	1312.308	1.48474E-23	0.07353981	9509.642	762.7864	2.15338E-30	0.2646185	7711.348	2810.823	4.33433E-18	0.09244702	10052.32	1034.156	3.678E-38	0.1327711	10053.48	1554.479	1.87542E-17	0.09599309
CDK6_P291_R	3157	No	0.984042553	0.1003735	0.703993618	1.77636E-15	0.694157422	4.66294E-15	0.0009681	6621.851	6.513732	5.79045E-25	0	7724.402	-3.808003	3.82413E-09	0	6313.078	-19.85243	1.47554E-12	0.01184429	5874.233	71.60872	4.90163E-10	0	6242.671	-56.65685	8.50827E-11	0	6412.212	-30.4655	6.97168E-08	0.005511818	6660.772	37.47068	5.3366E-14	0.005811807	5857.606	34.82687	7.50202E-07	0.007621523	7466.286	58.1095	1.56282E-19	0	6168.864	-13.11949	3.98584E-06	0.00817515
CDKN1A_E101_F	4066	No	0.989361702	0.1008207	0.089694321	0.214611292	0.192353368	0.007782888	0.01372152	8444.198	118.8705	3.678E-38	0.03136262	8823.696	288.9322	4.64095E-12	0.07809977	7274.143	624.7084	9.71952E-19	0.03947137	7732.048	321.8453	6.19879E-17	0.05169814	8322.95	459.1901	6.19755E-20	0.01908269	9077.199	178.5325	1.11244E-14	0.02941266	7658.229	235.1052	9.93065E-19	0.0229045	7431.102	176.5397	2.62669E-10	0.011361	9681.894	112.4092	9.27814E-32	0.0453315	9008.419	432.5044	3.72498E-12	0.03073931
CDKN1A_P242_F	2370	No	0.984042553	0.1464279	1.71347487	0	1.564077377	0	0.00163281	5500.382	9.159316	7.85144E-18	0	5773.993	-65.14323	9.72093E-06	0	3794.117	-14.43875	1.37904E-05	0	5525.633	-34.81252	8.26422E-09	0	5188.075	-65.16241	6.15539E-08	0	4678.345	-10.01662	5.85016E-05	0.008757157	5213.773	46.94464	2.64904E-09	0	5233.856	-48.24271	1.14712E-05	0.06211397	6014.153	404.9259	1.02383E-14	0.00508816	5624.125	29.27422	2.05202E-05	0
CDKN1B_P1161_F	2375	No	0.989361702	0.0887139	0.186463594	0.010479967	0.239537299	0.001008599	0.004144887	10021.03	42.12512	3.678E-38	0.01094864	10022.12	112.0503	1.71085E-14	0.008822753	7268.302	65.58737	2.07648E-16	0.02657386	7327.585	202.7679	4.92642E-15	0.03953675	9264.579	385.4859	1.12469E-23	0.04242546	9625.495	430.8893	5.32072E-17	0.01351231	9636.594	133.3659	1.11266E-27	0.03362857	9344.194	328.6466	1.42734E-15	0.03466286	9722.037	352.685	1.73141E-33	0.01400933	9229.2	132.5528	5.55535E-12	0.008520692
CDKN1C_P6_R	234	Yes	0.989361702	0.2122655	0.05757004	0.42572833	0.233408734	0.001240604	0.01854908	6646.602	127.5084	5.48066E-26	0.08833204	5582.604	550.5908	2.23071E-06	0.06954791	4633.946	353.8452	1.57938E-08	0.07323147	5397.332	434.3886	1.01565E-09	0.0793024	5435.499	476.7888	5.18588E-10	0.05726011	7015.138	432.159	3.99678E-10	0.07576631	5462.432	455.9939	2.56372E-11	0.1138285	4897.021	641.866	3.05487E-06	0.04752931	7663.949	387.4294	4.32334E-22	0.1256847	4890.359	717.3746	2.36668E-05	0.07145042
CDKN1C_P626_F	240	No	0.989361702	0.2148626	0.127406776	0.079509718	0.192585334	0.008034654	0.01264954	8368.764	108.4984	3.678E-38	0.02904608	8675.334	262.514	1.14291E-11	0.05890353	5719.385	364.2372	7.51529E-12	0.07177489	6275.566	492.9899	1.72356E-12	0.06146493	7848.438	520.5455	2.83157E-18	0.01949528	9614.735	193.1572	2.92476E-16	0.0395916	7434.934	310.6179	4.19486E-18	0.09312562	7130.603	742.5002	6.46321E-11	0.1598441	8524.38	1640.834	4.679E-34	0.03048534	8118.543	258.4232	6.11975E-10	0.02394776
CDKN2A_E121_R	4068	No	0.984042553	0.08086842	0.399169862	5.94837E-07	0.353362858	9.87357E-06	0.000823703	4300.452	3.627654	1.39131E-11	0	4471.092	-8.835683	0.000420976	0	2323.052	-1.752838	0.005012528	0.01355163	3978.108	56.02421	1.68029E-05	0	3434.156	-41.55096	0.000230306	0.005391014	5684.101	31.35118	1.20097E-06	0.0216794	4004.751	90.96051	2.74682E-06	0.008184789	3329.797	28.30383	0.003052965	0.01008305	4946.375	51.40113	1.3036E-09	0	3865.171	-31.68101	0.002707277	0.01047795
CDKN2B_E220_F	4069	Yes	0.989361702	0.174272423	0.102293015	0.156981459	0.133664608	0.064407966	0.01952419	8058.564	162.4613	2.4327E-37	0.07602019	8085.075	673.4249	2.83193E-11	0.1006625	6295.507	715.8469	3.73201E-15	0.09480853	7489.468	794.9106	8.24951E-18	0.0721053	8255.52	649.2948	1.92469E-20	0.09346	7812.551	815.7468	5.42297E-13	0.06612252	6492.539	466.7799	5.72962E-15	0.1786438	7595.77	1673.819	1.89592E-14	0.07383858	8387.387	676.6602	1.75533E-27	0.1144127	7918.408	1035.931	4.12864E-11	0.09665044
CDKN2B_seq_50_S294_F	6012	No	0.989361702	0.4878972	0.299594343	7.24084E-05	0.247661531	0.001036739	0.02664925	7102.472	197.1956	7.32786E-30	0.0264147	8694.335	238.6023	1.17193E-11	0.1110728	6056.58	769.2738	1.85663E-14	0.03269389	7302.705	250.2033	4.10411E-15	0.01819063	8151.654	152.8838	5.05704E-18	0.2127742	7044.864	1931.14	6.5006E-14	0.0741692	6406.306	521.2264	7.55157E-15	0.2846728	6061.425	2452.011	1.81712E-12	0	8092.426	-85.96262	7.25178E-22	0.01527761	8626.139	135.3829	1.03545E-10	0.05377704
CDM_seq_21_S260_R	6016	No	0.989361702	0.8098509	0.360121429	3.38314E-06	0.32531476	2.70453E-05	0.2547632	3737.99	1312.037	2.83172E-15	0.5540869	2881.896	3705.273	4.14889E-07	0.3735188	3544.607	2172.977	1.13622E-10	0.6092745	2575.73	4172.376	2.00036E-12	0	5746.601	-141.3792	3.5903E-09	0.1575861	4247.642	813.2916	0.000014817	0.01702565	4721.953	83.51886	4.84444E-08	0.6272187	2201.418	3872.223	3.54079E-07	0.62235	2971.364	5061.47	5.3544E-22	0.6497756	2408.113	4653.332	1.50434E-07	0.3792979
CEACAM1_E57_R	113	No	0.984042553	0.0281996	1.988696694	0	1.927014589	0	0.001353311	11842.27	16.18352	3.678E-38	0.000196353	11286.84	2.236278	1.51926E-17	0	8704.338	-3.913498	2.47308E-22	0	10328.84	-1.206713	1.25286E-26	0	10438.18	-35.66955	3.37451E-27	0.02309803	10959.96	261.5035	1.03643E-20	0.006154467	10208.86	63.83841	2.14607E-30	0	9044.83	-33.10365	9.37227E-14	0	9876.699	-15.04507	3.60219E-32	0	10091.77	-53.69993	1.6465E-13	0
CEACAM1_P44_R	3171	No	0.989361702	0.2627268	0.132905066	0.072634155	0.220064819	0.00295508	0.0609003	7200.508	473.4355	8.56173E-33	0.07497913	8114.626	665.8504	2.53634E-11	0.1846219	5299.164	1222.505	2.35604E-13	0.1019072	6783.914	781.1227	3.71945E-15	0.01359408	6493.233	90.86414	5.34203E-12	0.136901	7656.607	1230.319	1.12803E-13	0.1675	6153.052	1258.121	9.90834E-17	0	7322.103	-124.092	2.0893E-09	0.08483732	7596.145	713.4473	2.09201E-23	0.01145693	8271.488	97.02318	6.35812E-10	0.1017493
CEBPA_P1163_R	3305	Yes	0.989361702	0.2317424	0.124845445	0.087414389	0.2288059	0.001733429	0.007060775	9074.78	65.24171	3.678E-38	0.03775138	9159.885	363.2881	5.23113E-13	0.03226555	7881.578	266.1164	8.09292E-20	0.02278291	8498.805	200.4732	1.90149E-19	0.02636516	8727.586	239.0431	1.06132E-20	0.01223902	10080.13	126.1387	1.86572E-17	0.03419891	8183.738	293.3263	2.58555E-21	0.06360463	7917.793	544.6084	2.43931E-12	0.005880811	10546.19	62.97858	6.45154E-37	0.03330514	8697.055	303.0813	3.30935E-11	0.01023013
CEBPA_P706_F	3294	No	0.989361702	0.571081	0.171362638	0.018043306	0.24089545	0.000886566	0.0149064	6118.289	94.09494	3.67083E-22	0.03874322	6209.25	254.2928	6.6321E-07	0.01757745	5414.711	98.6689	4.8202E-10	0.0721459	5343.21	423.2404	1.53139E-09	0.07479173	5900.368	485.0561	2.1709E-11	0.03077324	7239.673	233.0368	3.50151E-10	0.06295723	5160.81	353.4588	4.71355E-10	0.2253305	4403.905	1310.065	1.53941E-06	0.03018522	8297.93	261.3833	1.02297E-24	0.04776872	6567.63	334.482	2.75948E-07	0.05546895
CFTR_P115_F	247	No	0.984042553	0.1304393	1.086749077	0	1.045565605	0	0.004319075	6981.157	30.71672	1.05089E-27	0	7151.875	-50.11733	5.38735E-08	0.03247428	4462.343	153.1317	1.53166E-07	0	5439.052	-22.27797	1.28262E-08	0	6233.461	-95.10122	1.17203E-10	0	8447.069	-47.41002	2.09368E-12	0.0221153	6285.542	144.4119	4.85125E-13	0	6385.171	-73.43885	1.2785E-07	0	7031.149	-53.47624	4.667E-17	0	7163.403	-83.2271	1.39959E-07	0.07635403
CFTR_P372_R	256	Yes	0.989361702	0.4453996	0.094978809	0.194687201	0.22644949	0.001988576	0.07876801	3958.279	346.9946	1.37395E-11	0.1549766	3891.861	732.1042	0.000270487	0.3294491	2612.103	1332.486	6.05849E-06	0.2764148	3544.395	1392.185	1.93539E-07	0.2489205	3715.658	1264.574	1.36244E-07	0.3045527	3347.276	1509.643	3.06266E-05	0.2916785	3132.269	1331.01	3.65741E-07	0.1751228	3610.523	787.7501	0.000164496	0.1421492	4346.068	736.7308	6.98295E-10	0.1870205	4339.013	1021.166	5.0363E-05	0.2009151
CHD2_P451_F	261	No	0.984042553	0.989748065	0.436730564	1.67354E-09	0.378588915	1.7476E-07	0.9354662	146.9265	3579.386	4.10445E-09	0.9880294	-501.5498	8253.764	3.32201E-09	0.9843242	-223.1623	6279.261	9.26989E-12	0.9885237	-420.3102	8613.588	1.84289E-17	0.9871942	-366.2527	7708.952	1.72874E-14	0.989383	-230.114	9318.832	3.21191E-14	0.9878094	-346.1894	8103.019	3.76158E-18	0.9873456	-619.8469	7802.422	2.2543E-09	0.988638	-623.9389	8701.303	3.2011E-22	0.9895122	-680.2077	9434.873	1.06948E-10	0.9896126
CHD2_P667_F	263	No	0.984042553	0.97778663	0.46773231	9.70921E-11	0.394834191	4.68648E-08	0.9546656	-276.646	2105.83	0.002329242	0.9811728	-733.2378	5211.461	0.000403231	0.968882	-446.3491	3113.574	0.001544803	0.9821767	-549.4155	5510.646	1.69341E-07	0.9819179	-553.4262	5430.323	2.39071E-07	0.9883821	-806.3492	8507.39	1.04632E-10	0.9846485	-500.1796	6414.027	2.6526E-11	0.9851714	-538.9171	6643.703	3.10551E-07	0.9708263	-256.4653	3327.743	0.000126329	0.9844433	-791.4068	6328.104	2.94862E-05	0.9868222
CHFR_P501_F	273	No	0.989361702	0.139566	2.347811699	0	2.311225891	0	0	3440.726	-19.93526	6.06252E-08	0	3346.539	-60.73	0.006977092	0	2906.536	-62.35923	0.000802608	0	3358.765	-62.2156	0.000350363	0	3344.841	-188.5918	0.000559685	0	4626.838	-154.5197	0.000111868	0	3451.02	-51.75331	8.08936E-05	0	3454.666	-177.8604	0.003729135	0	3379.199	-150.5706	5.97813E-05	0.007067285	3457.505	25.32085	0.005754246	0.1260366
CHFR_P635_R	270	No	0.989361702	0.089900116	0.095971942	0.18423085	0.078257442	0.278920471	0.008337671	11981.39	101.5776	3.678E-38	0.02975467	12175.18	376.4449	3.01758E-21	0.03333963	11002.58	382.9223	7.49505E-37	0.04996191	11063.47	587.08	2.37474E-33	0.03567132	12340.88	460.1984	3.678E-38	0.02765922	17200.63	492.1339	3.678E-38	0.0337364	11215.3	395.0655	3.678E-38	0.06517611	10873.05	765.0434	1.03675E-21	0.03506697	12176.56	446.1467	3.678E-38	0.05877591	11259.94	709.3854	1.93549E-18	0.04919703
CHGA_E52_F	3075	No	0.989361702	0.3474859	0.265253067	0.000495415	0.249245524	0.001064061	0.02764714	4527.593	131.5774	2.86455E-13	0.02538718	4804.136	127.7453	0.000112144	0.07505156	2590.499	218.3107	0.000917456	0.06036269	4387.836	288.3005	7.64171E-07	0.02126376	4078.186	90.77415	8.38251E-06	0.2090095	4182.12	1131.497	5.80608E-06	0.05689294	3711.096	229.9044	6.11807E-06	0	3290.192	-54.03312	0.004115192	0.009004422	5417.874	50.13672	3.64104E-11	0.03090719	4203.294	137.2446	0.000818772	0
CHGA_P243_F	285	Yes	0.989361702	0.73449	0.080793776	0.269959736	0.188700497	0.009980339	0.1182473	4094.202	562.4625	2.94719E-13	0.2810952	3474	1397.451	0.000133825	0.3664021	2958.143	1768.488	7.90875E-08	0.2547648	3596.545	1263.694	2.91547E-07	0.4221859	2851.521	2156.559	1.16865E-07	0.1702276	3961.02	833.1171	3.80872E-05	0.4382996	2835.7	2290.752	6.40534E-09	0.4916	2194.626	2218.801	0.000156856	0.1456997	5653.284	981.2142	1.34836E-15	0.1813907	4172.032	946.614	0.000102158	0.4675327
CHI3L2_E10_F	3077	Yes	0.973404255	0.95177243	0.234048843	0.001238898	0.238150105	0.001014892	0.637558	731.2624	1462.243	0.000345254	0.977479	-0.4354803	4340.305	0.000583021	0.9629125	40.08693	3637.114	2.26232E-05	0.9628677	81.92751	4717.513	4.02319E-07	0.9094545	397.6818	4998.802	1.265E-08	0.9839731	-212.9722	6139.524	5.03033E-07	0.9012824	353.156	4137.273	3.13134E-07	0.9788007	-172.6033	4617.127	0.000142209	0.9545386	148.1766	5210.884	8.57263E-11	0.9475659	135.4407	4254.781	0.000723322	0.9288654
CHI3L2_P226_F	300	No	0.984042553	0.9834098	0.231425703	0.001365055	0.28447032	8.29027E-05	0.4819128	2020.476	1972.418	3.27921E-10	0.7141687	1990.918	5224.298	3.3691E-08	0.7368792	1367.056	4108.544	6.26318E-10	0.7945043	1330.428	5530.441	8.75166E-13	0.8132308	1210.534	5706.331	4.65218E-13	0.7943112	1666.379	6821.249	1.25022E-12	0.7927393	1287.817	5308.179	1.2504E-13	0.8138688	1092.406	5213.861	1.30929E-07	0.8106563	1404.982	6443.43	4.37634E-21	0.8069003	1229.002	5553.46	4.31521E-07	0.8960626
CLDN4_P1120_R	4287	No	0.989361702	0.984035	0.220309854	0.002364383	0.257889271	0.000372614	0.5745141	1832.849	2609.837	3.1656E-12	0.8403892	1277.515	7252.947	8.75164E-11	0.7788069	1854.708	6882.404	1.66187E-22	0.9245089	544.3707	7891.35	2.12921E-18	0.9191959	615.3464	8137.498	8.17494E-20	0.846554	1148.453	6887.654	1.66939E-11	0.9328124	408.8424	7064.614	5.55487E-17	0.830151	1320.928	6944.899	7.46366E-12	0.924785	688.9094	9699.813	1.75842E-35	0.9076519	790.9875	8757.155	2.15672E-12	0.8612103
CLK1_P538_F	4290	Yes	0.989361702	0.562658	0.063130796	0.383657559	0.232220054	0.001352815	0.07236753	6143.709	487.0913	5.56906E-25	0.2444123	5315.617	1751.806	6.2011E-08	0.2822568	4765.248	1913.287	6.44476E-14	0.1965118	6283.51	1561.236	3.68372E-16	0.2614094	5639.708	2031.455	1.19779E-15	0.1569351	6408.224	1211.495	1.61521E-10	0.1484653	5500.646	976.4742	3.31185E-13	0.4378996	4525.261	3603.27	1.60572E-11	0.3246032	5489.676	2686.46	1.01257E-22	0.3452688	5191.82	2790.612	3.50015E-09	0.30317
COL18A1_P365_R	3346	No	0.989361702	0.1624969	0.40636307	6.76648E-07	0.448885262	4.06972E-08	0.000965458	4503.661	4.448936	1.54942E-12	0.01050284	4816.907	52.18965	0.000134744	0.04739737	4551.395	231.4332	5.63047E-08	0.01666085	4567.461	79.08144	8.89326E-07	0.004717689	5896.822	28.42524	4.76893E-10	0	5388.034	-68.84917	5.68478E-06	0.01171249	4987.064	60.2883	1.06672E-08	0	4942.093	-79.66895	3.58931E-05	0.0366949	7379.057	284.8976	3.41142E-20	0.01211173	5318.634	66.43367	4.67456E-05	0
COL18A1_P494_R	3245	Yes	0.989361702	0.2499322	0.098107457	0.175787653	0.199801356	0.005830405	0.02158864	8237.342	183.9634	3.678E-38	0.04490222	8780.186	417.4861	2.97528E-12	0.04456113	8065.017	380.8117	3.72975E-21	0.0989327	7658.862	851.8844	1.07839E-18	0.1210865	7398.004	1032.988	1.61395E-18	0.05310494	8871.691	503.1615	5.16276E-15	0.0578764	8173.154	508.2353	2.91978E-22	0.03648231	7777.966	298.2887	2.14264E-11	0.09852641	9286.642	1025.911	5.42249E-35	0.08055644	8759.962	776.2596	2.29251E-12	0.2486878
COL1A1_P117_R	3366	Yes	0.989361702	0.4400936	0.076069236	0.293846111	0.238163307	0.001014236	0.06560356	7184.107	511.4139	5.7425E-33	0.1714158	8432.556	1765.198	1.18447E-14	0.2926139	5305.126	2235.858	3.04004E-17	0.164443	7200.474	1436.78	3.37926E-19	0.2980317	5138.96	2224.283	1.46776E-14	0.2284913	7962.304	2387.746	6.73117E-18	0.136083	7684.72	1226.238	2.37012E-23	0.08738682	8314.488	805.725	4.81021E-14	0.189694	8529.522	2020.186	1.58405E-36	0.2071438	7451.966	1973.048	4.03754E-12	0.4400936
COL1A1_P5_F	3253	Yes	1	0.7134703	0.055952609	0.438845461	0.204575419	0.004648301	0.1431656	3388.645	582.9061	4.03913E-10	0.2962525	3546.717	1535.137	7.17206E-05	0.572454	1739.43	2462.867	1.57119E-06	0.3601501	3036.624	1765.5	3.96672E-07	0.2437337	3589.575	1189.097	4.03858E-07	0.4409469	3124.89	2543.596	1.45173E-06	0.2662405	3476.615	1297.755	5.85524E-08	0.7134703	1268.953	3408.746	6.68693E-05	0.6536872	2210.915	4361.997	2.4232E-15	0.2776539	4235.301	1666.394	9.2753E-06	0.5669256
COL1A2_E299_F	3083	No	0.989361702	0.3732356	0.121504247	0.092743873	0.248440027	0.000587446	0.01947051	9312.224	186.8999	3.678E-38	0.0535579	10361.23	591.9869	1.26483E-16	0.06349439	8089.798	555.2623	4.49176E-22	0.05664006	9530.04	578.1951	1.36691E-25	0.04607311	9644.381	470.6376	8.03283E-26	0.07281198	10244.32	812.3386	3.66832E-20	0.06356687	8749.272	600.7056	1.62725E-25	0.07494096	9127.581	747.5455	3.74615E-16	0.05673105	9335.244	567.4642	2.01717E-32	0.09857876	8426.649	932.468	5.62945E-12	0.06044513
COL1A2_P407_R	331	Yes	0.989361702	0.8012443	0.078012168	0.280429918	0.233141929	0.001256715	0.2919994	7251.46	3031.949	3.678E-38	0.4139314	7496.584	5365.352	3.24445E-22	0.5466719	4120.737	5089.819	8.48892E-25	0.3512355	6769.896	3719.303	2.08767E-27	0.3022118	8213.424	3600.54	1.65551E-34	0.3567342	7638.776	4291.673	3.65992E-23	0.4562649	5755.282	4913.348	1.25662E-32	0.4723999	6544.667	5949.469	9.91007E-25	0.6258664	5101.719	8701.652	3.678E-38	0.2467209	7955.399	2638.378	7.65702E-15	0.4484041
COL1A2_P48_R	315	No	0.989361702	0.1493634	0.11483106	0.11400281	0.175684974	0.015605849	0.02508363	6789.481	177.2595	2.24914E-27	0.02270104	7703.133	181.2539	1.8336E-09	0.04717635	4104.219	208.1599	8.61897E-07	0.04368153	6362.922	295.2053	3.83246E-12	0.004861595	6032.607	29.95991	1.94112E-10	0.01185559	6534.391	79.59831	2.41315E-08	0.04111587	6029.229	262.8144	1.45848E-12	0.005292878	5782.778	31.30251	1.03117E-06	0.118647	5644.394	773.3055	1.037E-14	0.02127161	5598.482	123.8504	1.65117E-05	0.09245279
COL4A3_E205_R	125	No	0.989361702	0.07437693	1.329659224	0	1.168507338	0	0	7424.977	-10.79617	9.61891E-31	0	8074.768	-4.911977	7.83712E-10	0.01790417	7047.621	130.3052	8.52785E-16	0.003274031	8119.228	26.9984	2.78174E-17	0	8115.792	-81.60403	5.4931E-17	0	10449.23	-32.96376	4.18943E-18	0.008697887	6582.771	58.63599	8.58021E-14	0.003720787	9775.737	36.88274	5.67994E-16	0	8885.119	-11.07211	2.01217E-26	0	8082.27	-10.28312	2.37257E-09	0
COL4A3_P545_F	3280	No	0.989361702	0.1036146	0.151662052	0.036854648	0.261116683	0.000325855	0.01038197	8253.105	87.63152	3.678E-38	0.02210924	8589.031	196.4513	2.47335E-11	0.04400383	7522.468	350.8568	1.24892E-18	0.04541123	8123.13	391.1866	1.04388E-18	0.02788912	8852.971	256.8539	2.63189E-21	0.0155704	13475.55	214.72	6.93013E-30	0.04108577	7939.499	344.4615	1.93839E-20	0.03392432	7919.902	281.6236	1.07014E-11	0.02576288	10256.99	273.8819	2.10333E-36	0.02482866	7804.277	201.2493	3.16745E-09	0.07564113
COL6A1_P283_F	1990	No	0.989361702	0.008584894	31.16894531	0	31.00231934	0	0	8761.353	-35.47629	3.678E-38	0	9812.872	-152.7209	2.4737E-13	0	6245.762	-58.4918	3.38233E-12	0	7539.854	-148.9737	1.50611E-14	0	7468.298	-183.9652	2.74536E-14	0	11237.58	-134.2769	2.56983E-20	0	7279.426	-104.9484	8.55996E-16	0	8197.49	-172.7078	2.84149E-11	0	11635.52	-127.7996	3.678E-38	0	8853.536	-202.5653	1.73912E-10	0
COL6A1_P425_F	1998	Yes	0.989361702	0.1949811	0.077403426	0.285460579	0.265244842	0.000251959	0.01178183	10386.29	125.0207	3.678E-38	0.06403805	11037.96	762.0535	5.36551E-19	0.06005295	8631.738	557.8682	1.07837E-24	0.08033182	9703.277	856.3035	9.48251E-28	0.08904032	9854.382	972.9753	2.65715E-29	0.05491095	12649.26	740.7491	1.12725E-28	0.06208384	9064.661	606.6399	3.65909E-27	0.1075445	9353.51	1139.187	5.34248E-18	0.07520571	12258.38	1005.003	3.678E-38	0.06932738	10699.98	804.5087	3.54901E-17	0.01897348
COMT_E401_F	130	Yes	0.989361702	0.183824208	0.081625283	0.25875271	0.22241962	0.002088609	0.0133681	9003.975	123.3519	3.678E-38	0.03399716	8674.291	308.7993	9.06553E-12	0.02996075	7012.066	219.6641	5.25575E-16	0.04322695	7412.306	339.4055	8.02085E-16	0.03964595	6982.638	292.39	2.95446E-14	0.01992341	10098.07	207.3106	9.25322E-18	0.05128076	7815.34	427.8448	2.94891E-20	0.0324524	8703.938	295.2918	1.01157E-13	0.03294125	9575.476	329.579	1.95128E-32	0.05428534	8237.424	478.5797	1.28287E-10	0.06266915
COPG2_P298_F	361	No	0.984042553	0.1129632	15.18815327	0	15.13166809	0	0	5577.512	-27.32508	4.55353E-18	0	6352.875	-94.14883	1.41669E-06	0.02005645	5051.24	105.4301	5.33617E-09	0	5227.406	-31.69377	4.60744E-08	0	4958.516	-23.01003	1.74021E-07	0	6326.629	-100.8935	1.3937E-07	0	5525.103	-62.61775	6.74828E-10	0	5112.418	-111.9284	2.22284E-05	0	6254.654	-94.32001	1.0728E-13	0	5509.799	-169.9127	5.35063E-05	0
CPA4_E20_F	3087	Yes	0.989361702	0.97130537	0.192750201	0.007656887	0.121359065	0.093134632	0.5212313	1174.09	1387.091	3.71539E-05	0.8302633	721.0379	4016.089	0.000196857	0.8465075	639.1675	4076.492	8.44742E-08	0.7871891	887.4243	3652.49	1.52468E-06	0.8946159	459.5932	4750.441	3.75032E-08	0.9682029	69.15917	5150.806	8.25641E-06	0.8601637	503.7412	3713.745	1.43364E-06	0.9778917	-17.4169	4423.198	0.000160668	0.9066358	455.5472	5394.779	1.58325E-12	0.9021788	429.7926	4886.135	5.74559E-05	0.9654729
CPA4_P1265_R	377	No	0.989361702	0.96800653	0.462707818	1.53462E-10	0.397775382	3.72311E-08	0.9662115	-35.68803	2859.585	6.25769E-06	0.9843703	-602.8776	6298.077	1.0176E-05	0.9794605	-416.766	4768.682	6.92266E-07	0.9866555	-406.8098	7393.752	3.41914E-13	0.9854354	-432.1432	6765.935	3.1043E-11	0.988327	-447.6944	8466.737	1.83627E-11	0.9829699	-349.656	5771.946	8.89606E-10	0.9864736	-560.9887	7292.946	1.93681E-08	0.9888735	-311.1132	8887.585	8.28705E-25	0.9871915	-643.0947	7707.315	1.48835E-07	0.986288
CPA4_P961_R	368	No	0.989361702	0.9924482	0.335936964	3.35286E-06	0.246072233	0.000662647	0.784274	1136.572	4495.57	1.50013E-18	0.9764321	113.3568	8839.482	1.05858E-11	0.943655	331.5542	7227.585	2.56242E-17	0.9461079	437.0769	9428.693	1.80799E-24	0.9334546	594.784	9745.975	6.71619E-27	0.9796272	185.8721	13746.17	7.01746E-31	0.9777846	94.72037	8570.402	3.47991E-22	0.9797522	91.92453	9286.877	9.50988E-15	0.9707459	239.1841	11255.21	3.678E-38	0.9912587	-7.510151	11339.94	1.01241E-16	0.9230233
CPNE1_P138_F	401	No	0.989361702	0.1673057	0.156447709	0.031300055	0.228042185	0.001697492	0.00778149	7049.418	56.06943	2.13518E-28	0.02975761	7036.505	218.8786	2.84848E-08	0.0422669	5457.671	245.2724	1.26236E-10	0.05456604	6713.71	393.2556	1.37617E-13	0.0287298	6765.963	203.0926	3.13933E-13	0.0192945	8156.87	162.4465	3.33786E-12	0.02660757	6220.191	172.7617	6.53271E-13	0.02304505	5535.426	132.9321	1.84381E-06	0.03008487	6820.269	214.6532	2.6205E-17	0.0291748	6880.137	209.7639	1.34802E-07	0.02894579
CREB1_P819_F	4297	No	0.984042553	0.2614713	0.697859883	2.66454E-15	0.609413683	4.92872E-12	0.002238803	2655.043	6.181838	1.92086E-05	0.01377577	3136.841	45.21281	0.008637263	0	2459.328	-39.96576	0.003640181	0	3226.168	-32.21953	0.000512062	0	2768.104	-62.79623	0.002610178	0	2581.777	-1.103227	0.01660097	0.01839955	3015.56	58.39942	0.000323304	0	2725.22	-26.7591	0.01378262	0.007160408	2612.221	19.56067	0.000856614	0.02730859	2640.472	76.93953	0.0243308	0
CREBBP_P712_R	3290	No	0.989361702	0.9891021	0.242801443	0.000806507	0.248431206	0.000607508	0.7224653	1198.527	3380.264	7.08018E-13	0.9091876	606.503	7073.302	4.58186E-09	0.9054866	562.0986	6343.247	9.38323E-15	0.9319265	461.8844	7692.205	2.59719E-17	0.9379661	418.546	7840.528	7.59343E-18	0.979085	116.927	10154.91	1.17401E-17	0.9336286	423.0147	7357.111	3.00162E-18	0.9116783	673.5356	7984.626	7.81081E-13	0.9456468	387.5941	8483.243	2.09589E-26	0.9561378	306.2644	8856.017	1.49915E-11	0.9701584
CRIP1_P274_F	427	Yes	0.984042553	0.819153401	0.129129231	0.074002948	0.172890842	0.016753725	0.231526	4712.694	1449.97	7.72262E-22	0.483911	4254.697	4083.184	2.21962E-10	0.5050166	3311.756	3480.911	2.46308E-14	0.5659534	3507.754	4704.151	1.5647E-17	0.6159524	2893.326	4800.828	9.8943E-16	0.6152592	3366.786	5543.92	9.74189E-14	0.4564705	4231.136	3637.403	1.26698E-18	0.4835936	3465.42	3338.871	1.38357E-08	0.3767773	5680.651	3494.767	4.10363E-28	0.5677658	3380.526	4571.882	3.98384E-09	0.5407687
CRIP1_P874_R	403	Yes	1	0.4084302	0.077663302	0.285113167	0.203519285	0.005092915	0.06987301	5490.168	419.9447	3.08477E-20	0.06982809	7398.808	562.9362	1.28922E-09	0.2662504	3563.805	1329.458	2.85626E-08	0.272439	3867.907	1485.804	1.85673E-08	0.2398805	5235.188	1683.692	4.58231E-13	0.1468523	4945.627	868.5037	8.02502E-07	0.2014442	4695.439	1209.701	2.83007E-11	0.09534152	5656.104	606.633	1.58138E-07	0.2277396	7189.899	2149.791	4.65936E-29	0.1178951	5813.425	790.3416	8.30067E-07	0.2950145
CRK_P721_F	3392	Yes	0.989361702	0.874101636	0.0502702	0.487866345	0.217449337	0.002693561	0.2732081	3085.056	1197.293	1.74763E-11	0.5847102	2147.01	3163.693	3.5433E-05	0.5340878	2040.661	2453.897	3.0915E-07	0.4682215	2711.571	2475.538	4.83765E-08	0.3582279	3311.032	1903.989	3.6446E-08	0.6598831	2004.638	4083.347	2.53513E-07	0.6862874	1519.95	3543.853	9.59959E-09	0.6105037	2078.174	3414.11	3.65408E-06	0.5975006	1795.065	2813.178	2.00314E-08	0.6932217	1667.785	3994.636	1.99474E-05	0.7143734
CSF1_P217_F	430	No	0.324468085	0.9507245	4.676707745	0	4.602957726	0	0.02343715	1002.29	26.45456	0.05575162	0	808.8196	-141.0498	0.3086695	0	582.3258	-79.06586	0.2883351	0	881.2966	-63.65038	0.2002691	0.05610799	1092.411	70.88078	0.1148657	0	207.6345	-100.9596	0.4649261	0.04223547	872.5106	42.88575	0.1548486	0	641.8808	-122.9538	0.3358822	0	1579.029	-69.42006	0.03602567	0	1153.603	-127.8622	0.2283783	0
CSF1_P339_F	433	No	0.989361702	0.04401514	2.679298639	0	2.650706291	0	0	7669.818	-34.97842	1.76075E-32	0	8594.098	-107.121	1.08175E-10	0.03426169	5524.268	199.5332	1.08646E-10	0	7372.191	-120.393	4.49862E-14	0	7917.85	-28.05712	1.90298E-16	0	8977.798	-101.9262	1.20743E-13	0	7973.404	-21.51899	5.57018E-19	0	6853.153	-140.8463	2.12089E-08	0	9590.044	-84.20033	4.96442E-30	0	7124.681	-80.65105	1.60848E-07	0
CSF1R_E26_F	210	Yes	0.984042553	0.91929951	0.216022849	0.002800475	0.157148451	0.029685535	0.514982	1933.654	2159.291	1.21695E-10	0.7871072	1563.658	6150.878	3.92842E-09	0.8457821	886.9757	5412.902	1.40003E-12	0.9223429	614.8446	8490.296	3.99844E-21	0.8663285	958.9643	6863.175	3.38059E-16	0.8864639	942.0734	8136.271	3.42846E-14	0.8385726	998.0665	5704.163	5.16101E-14	0.913304	666.989	8079.895	4.6234E-13	0.9159064	632.2469	7975.277	5.65493E-25	0.7033438	2149.332	5332.953	2.84702E-08	0.9714743
CSF1R_P73_F	3420	No	0.984042553	0.88664926	0.169958383	0.01869811	0.280431777	0.000104468	0.279945	4290.656	1707.011	8.73884E-21	0.5995465	3448.719	5313.031	2.78618E-11	0.5452473	3175.388	3927.181	1.66986E-15	0.6045095	3155.652	4976.282	3.15089E-17	0.6243494	2824.084	4859.969	1.07616E-15	0.6922352	2612.316	6100.637	3.25962E-13	0.6919624	2257.609	5296.031	2.61882E-17	0.6210138	2828.558	4798.791	2.37075E-10	0.7976311	1901.633	7889.38	9.71539E-32	0.7209707	2524.41	6781.09	7.3654E-12	0.7623988
CSF2_E248_R	213	No	0.989361702	0.97403527	0.411586106	1.2367E-08	0.346538544	1.62993E-06	0.8892645	288.9559	3123.521	6.50365E-08	0.9885023	-348.7674	8597.404	3.39311E-10	0.9794213	39.80549	6653.874	5.67768E-14	0.988529	-136.7734	8617.626	1.41514E-18	0.9882234	-449.465	8391.397	1.2181E-16	0.9891105	8.431875	9849.056	2.0884E-16	0.9871515	-95.25046	7683.022	1.89698E-17	0.9879607	-549.481	8206.108	2.03487E-10	0.991909	-220.3242	12259.38	3.678E-38	0.9899506	-502.4058	9850.847	5.93963E-12	0.990134
CSF2_P605_F	3448	No	0.989361702	0.9913923	0.313151419	1.47309E-05	0.250124574	0.000538869	0.823854	581.8248	3188.969	2.72354E-09	0.9556705	216.2464	6817.742	7.10715E-08	0.9748076	44.60579	5595.439	1.97849E-10	0.9528305	241.0564	6889.384	1.14977E-13	0.9869323	-87.28557	7552.476	6.47337E-15	0.9862074	-52.1078	7150.241	2.35643E-09	0.9832646	11.4639	6548.886	1.67755E-13	0.9876537	-59.4191	7999.563	4.50302E-11	0.9471062	436.8682	9613.057	2.47308E-33	0.9874894	-107.1404	7893.228	8.09239E-09	0.9625416
CSF3_E242_R	215	No	0.984042553	0.9883825	0.191998422	0.00789716	0.237031519	0.001039911	0.5470595	1604.954	2059.236	7.22214E-09	0.7689928	1240.929	4463.777	9.85701E-06	0.9042821	303.2111	3809.281	2.5372E-06	0.932583	304.2243	5591.658	6.75417E-10	0.8367167	1089.891	6097.391	5.87721E-14	0.9285822	558.9528	8567.778	2.52737E-14	0.8429998	826.8572	4976.683	5.98409E-11	0.8557001	746.1674	5017.786	1.2613E-06	0.8748471	955.3312	7377.006	1.59499E-23	0.7608192	1401.949	4777.606	3.67634E-06	0.95959
CSF3_P309_R	3453	Yes	0.989361702	0.8400849	0.110479087	0.126374285	0.24035275	0.000882753	0.2778958	5198.266	2038.993	2.18718E-29	0.4488855	5519.776	4577.336	2.11765E-14	0.5754041	3409.449	4755.937	6.76259E-20	0.607945	3838.209	6106.833	7.82502E-25	0.6085353	3647.871	5826.099	6.88634E-23	0.5589871	4603.53	5961.758	1.42567E-18	0.5229961	4498.759	5042.166	1.73252E-26	0.6661947	3322.017	6829.52	5.76619E-17	0.5523135	5098.113	6412.942	3.678E-38	0.5067715	5645.542	5903.302	2.70182E-17	0.6085272
CSF3R_P472_F	3461	Yes	0.984042553	0.7954745	0.04899168	0.500128689	0.189255595	0.009193277	0.1896983	4553.891	1089.514	1.28625E-18	0.2864704	4960.971	2031.897	8.39795E-08	0.5315285	2583.988	3045.256	2.13617E-10	0.6580141	2202.796	4430.802	4.56903E-12	0.4651061	3621.254	3235.74	7.27932E-13	0.5841629	3340.028	4832.509	7.73906E-12	0.426727	3638.706	2782.979	5.18564E-13	0.2829988	5483.807	2203.916	1.72903E-10	0.3756596	5320.062	3261.2	7.81333E-25	0.2887343	5264.864	2177.837	3.34244E-08	0.4725411
CSF3R_P8_F	3463	Yes	0.994680851	0.5479254	0.041154325	0.569085069	0.082009137	0.256519907	0.1449454	7097.661	1220.119	3.678E-38	0.2148267	7903.781	2189.869	2.16019E-14	0.4477523	4710.42	3900.2	6.49861E-22	0.3822733	5588.042	3519.982	3.88788E-21	0.2310275	7227.991	2201.597	1.08165E-22	0.4332271	6011.063	4671.144	6.05609E-19	0.3261721	5674.139	2795.021	2.81031E-21	0.4326309	5781.333	4484.64	2.61843E-17	0.1558878	9148.693	1708.017	3.678E-38	0.2291749	8004.16	2409.458	2.10696E-14	0.5085523
CSK_P740_R	3479	Yes	0.989361702	0.6404419	0.081570923	0.259069993	0.159367859	0.027456329	0.0275755	4844.555	140.2151	6.27573E-15	0.1744773	5399.154	1162.267	4.57781E-07	0.156016	5018.622	946.2112	1.84676E-11	0.2009344	4733.306	1215.391	4.81225E-10	0.1302447	5830.589	888.0977	2.01845E-12	0.2185979	5770.91	1642.392	4.76734E-10	0.06238759	5646.238	382.3477	1.12047E-11	0.06604407	5950.607	427.8647	9.54645E-08	0.0366388	6777.014	261.5484	2.52568E-17	0.1454039	6477.365	1119.096	1.78434E-08	0.04803441
CSPG2_E38_F	4073	No	0.973404255	0.3121089	1.450425863	0	1.359660506	0	0.02609886	3293.442	90.93835	8.23639E-08	0.01223106	4230.29	53.61985	0.00067486	0.0818211	2495.705	231.3094	0.001243168	0.01240377	3588.568	46.32676	9.30667E-05	0	4193.658	-146.3626	1.46701E-05	0.1015688	3206.413	373.7943	0.001566104	0.002061151	3512.068	7.460392	4.69794E-05	0	3480.523	-231.3829	0.003988176	0.02455962	4597.019	118.2615	9.65445E-09	0	2835.324	-207.4589	0.02828769	0
CSPG2_P82_R	2409	No	0.989361702	0.6709188	0.182322741	0.01328453	0.211760461	0.00402966	0.01854356	5799.49	111.4645	3.04786E-20	0.1191008	5366.533	739.0956	2.46177E-06	0.3024548	3948.78	1755.547	1.24987E-10	0.07807157	5605.634	483.1696	1.93082E-10	0.2077649	4765.061	1275.87	2.23937E-10	0.006367562	6493.364	42.2527	3.46578E-08	0.1048906	5209.506	622.1777	4.86918E-11	0.008721653	6128.306	54.79906	2.22677E-07	0.1093037	6675.68	831.4923	1.88216E-19	0.1195568	6077.039	838.7902	2.62039E-07	0.3715581
CSTB_E410_F	3099	No	0.989361702	0.4165176	0.252407372	0.00051284	0.295342684	4.8055E-05	0.01150372	7533.683	88.83772	2.20813E-32	0.03492666	7648.557	280.4255	1.49723E-09	0.008259592	6348.035	53.70169	6.22153E-13	0.04229387	7043.57	315.4717	1.93827E-14	0.03435762	7656.775	275.9865	1.31781E-16	0.03374847	9125.735	322.2292	3.20784E-15	0.04803494	6889.4	352.6762	4.65623E-16	0.06994751	6999.233	533.92	3.86102E-10	0.08842828	8673.459	851.0815	3.84931E-30	0.03045898	7262.492	231.2991	2.7169E-08	0.04585227
CTAG1B_P4_R	480	No	0.984042553	0.94602249	0.416252643	8.45372E-09	0.336987376	3.1245E-06	0.823401	815.3017	4267.636	1.88843E-15	0.9910454	-331.6661	11067.37	4.82684E-16	0.9877849	-154.8282	8086.569	7.02806E-19	0.9902989	-187.977	10208.1	3.51854E-25	0.9843096	-407.1104	6273.304	6.97711E-10	0.9903222	-460.4501	10232.88	3.7175E-16	0.9852688	-305.8275	6688.326	7.10355E-13	0.9901633	-376.6504	10066.03	1.28073E-15	0.9889357	33.30786	11915.18	3.678E-38	0.9913793	-309.1961	11500.04	2.37133E-16	0.9899358
CTAG1B_P77_F	482	No	0.989361702	0.985701256	0.206973344	0.004188248	0.241441816	0.000836217	0.6746028	1938.483	4226.116	7.50315E-22	0.8971958	1312.098	12323.7	9.88359E-25	0.9075339	802.9496	8862.247	4.13471E-27	0.9095055	1081.457	11874.11	3.678E-38	0.8202329	2008.21	9619.243	1.72699E-33	0.8643277	1757.467	11833.36	1.75715E-29	0.8991868	781.3451	7861.012	4.44631E-22	0.9159809	1078.516	12848.25	2.96674E-30	0.9293074	1032.457	14887	3.678E-38	0.9534978	629.3616	14955.08	6.23112E-30	0.8293713
CTAG2_P1426_F	509	No	0.989361702	0.987321351	0.427925289	3.20668E-09	0.266178191	0.000230717	0.8814592	633.712	5455.817	2.28172E-21	0.9901547	10.25312	11088.3	5.09392E-17	0.9632256	244.5365	9024.38	4.3465E-25	0.9910412	-121.2391	11062.25	1.20294E-29	0.9894573	-72.2028	9385.257	3.505E-22	0.9907692	-226.9198	10733.31	2.18686E-18	0.9883569	-130.1827	8488.8	8.94406E-21	0.991363	-133.7868	11478.09	1.00835E-20	0.9925647	-65.55237	13349.36	3.678E-38	0.9928766	-149.294	13938.38	7.44089E-24	0.9913489
CTGF_E156_F	1277	No	0.989361702	0.3362976	0.155764282	0.03159654	0.256388664	0.000403094	0.01924061	7899.698	156.9387	6.09128E-36	0.03853806	8696.748	352.5981	6.44409E-12	0.04675306	6837.855	340.2748	8.51223E-16	0.05227509	7744.121	432.67	2.12946E-17	0.0279368	8005.081	232.9375	9.15967E-18	0.04164673	8972.725	394.2693	5.43256E-15	0.03334182	7055.01	246.7895	2.70645E-16	0.05453115	8315.59	485.3802	3.34992E-13	0.03230797	10106.18	340.75	7.39559E-36	0.06274295	7146.446	485.1	1.54363E-08	0.05309448
CTGF_P693_R	5560	No	0.989361702	0.9929828	0.472816408	6.0802E-11	0.396947443	3.97292E-08	0.9647407	-313.2627	2736.13	8.90861E-05	0.9847342	-907.1852	6450.597	1.68103E-05	0.9822724	-570.431	5540.917	1.76173E-08	0.9853013	-703.783	6703.309	3.46324E-10	0.985598	-662.2249	6843.497	8.78479E-11	0.9891999	-813.8447	9159.188	2.87116E-12	0.9860421	-575.4308	7064.408	3.00752E-13	0.987536	-725.119	7923.098	2.08963E-09	0.9881691	-644.2198	8352.452	2.09291E-20	0.9879888	-877.2745	8225.565	4.88466E-08	0.9871429
CTLA4_E176_R	3115	No	0.989361702	0.9918026	0.29065454	6.04868E-05	0.225819886	0.001831893	0.6531662	868.1935	1823.327	1.56594E-05	0.9819168	-65.62505	5430.003	2.99108E-05	0.8131444	619.3489	3130.409	1.59551E-05	0.83368	770.2051	4361.909	6.59482E-08	0.9534335	206.6993	6279.564	1.07104E-11	0.9864884	-14.13819	7301.036	9.12116E-10	0.9776769	28.7294	5637.908	1.60938E-10	0.9854532	-402.8716	6774.368	9.84373E-08	0.8833022	736.2981	6330.057	1.90508E-17	0.984264	-464.2865	6254.86	1.3284E-05	0.9764347
CTLA4_P1128_F	594	No	0.989361702	0.92040582	0.25247857	0.000477231	0.218852341	0.002461956	0.5902762	3040.787	4524.833	6.25359E-32	0.7989528	2604.05	10745.78	8.74024E-24	0.7980839	2187.885	9042.982	6.52631E-36	0.8483738	1851.747	10920.35	3.678E-38	0.8291501	2258.32	11445.14	3.678E-38	0.8752478	1903.584	14056.92	3.678E-38	0.8500897	1747.643	10477.34	3.678E-38	0.8647244	1880.992	12663.12	8.13154E-33	0.8123857	2599.832	11690.5	3.678E-38	0.8454642	2050.329	11764.44	6.1636E-24	0.8285396
CTNNA1_P185_R	3503	No	0.984042553	0.05236503	5.238811016	0	5.138441563	0	0	8602.574	-9.006234	3.678E-38	0	7702.283	-80.57929	5.91825E-09	0	7591.946	-16.39226	2.19476E-17	0.002866095	7920.313	23.05305	1.5988E-16	0	8263.042	-83.25393	1.53482E-17	0	7824.677	-48.80409	6.98969E-11	0.004491629	7430.802	33.97818	6.02296E-17	0	8203.971	-76.04295	1.61109E-11	0.05236503	8774.583	490.3974	1.25916E-28	0	8024.201	-100.3469	4.5038E-09	0
CTNNA1_P382_R	3487	No	0.989361702	0.09040067	0.07319802	0.311181073	0.26822108	0.000206417	0.008742461	14081.75	125.0768	3.678E-38	0.04070003	13058.28	558.2635	1.14623E-24	0.03398586	11704.26	415.292	3.678E-38	0.0512063	11720.38	637.9447	2.82863E-37	0.0430493	11650.25	528.5959	1.51487E-36	0.03417258	15865.23	564.8764	3.678E-38	0.03122479	13182.52	428.1116	3.678E-38	0.05193963	11333.82	626.4037	8.01741E-23	0.0487607	13777.71	711.374	3.678E-38	0.05224192	12669.97	703.901	1.48975E-22	0.04257519
CTNNB1_P757_F	2415	No	0.867021277	0.275968	0.392124891	1.91944E-06	0.453380525	3.6796E-08	0.01191816	2668.386	33.39204	1.4606E-05	0.00074123	1860.548	1.454295	0.08178733	0.04402591	1517.112	74.47357	0.03873901	0.04488868	1815.041	90.0038	0.02507596	0.03826438	1905.869	79.80711	0.02017586	0	2363.462	-38.52681	0.02751803	0.04903013	1831.416	99.57999	0.0160599	0	2096.09	-56.71104	0.04793172	0.1385824	2368.285	397.0907	0.000491962	0.06806591	1934.783	148.615	0.0653239	0
CTSD_P726_F	3523	No	0.989361702	0.9736385	0.153435275	0.034705667	0.254284203	0.000465624	0.5586541	2139.696	2834.999	7.08984E-15	0.6479095	2454.216	4700.214	4.33623E-08	0.7892199	1045.909	4290.607	1.61832E-09	0.7969804	1220.067	5182.097	2.32712E-11	0.7788174	1603.043	5996.671	2.16146E-15	0.8166566	1269.603	6100.546	5.95649E-10	0.759776	1440.143	4871.137	1.2526E-12	0.880449	606.9681	5206.561	1.03347E-06	0.8312474	1319.874	6994.064	1.98645E-23	0.7045116	1818.112	4573.215	1.76897E-06	0.7846491
CTSH_E157_R	3125	No	0.984042553	0.1651378	0.105581343	0.147251007	0.254964113	0.000465467	0.02237765	4577.381	107.0647	2.14842E-13	0.06034655	5090.213	333.3265	2.47716E-05	0.01235909	3138.723	40.52858	0.00021045	0.04799846	5012.032	257.7408	3.01875E-08	0.03982615	4860.446	205.7497	8.46281E-08	0.04835644	5056.816	262.0364	5.69195E-06	0.05905665	4555.165	292.1732	3.74685E-08	0.05357296	4560.496	263.8097	4.08827E-05	0.04090419	5789.2	251.1667	3.08896E-13	0.04596235	4845.453	238.2554	0.00011289	0.04559926
CTSH_P238_F	601	No	0.989361702	0.234791	1.012903452	0	0.991626799	0	0	5388.727	-19.41121	4.9913E-17	0.01097603	5812.712	65.61835	5.46294E-06	0	5409.639	-47.14404	1.35776E-09	0	5746.406	-64.74321	2.59365E-09	0	6140.47	-146.9833	3.05842E-10	0	4732.626	-133.0954	7.36565E-05	0.06276163	5836.445	397.5307	2.30246E-12	0.01424685	5347.583	78.73257	4.6974E-06	0.04054147	7018.333	300.7818	1.39505E-18	0	6191.876	-107.0885	5.06285E-06	0
CTSL_P264_R	5548	Yes	1	0.7173465	0.068036795	0.347793631	0.238766313	0.000984676	0.1784397	2950.501	662.5571	1.14218E-08	0.3194332	3457.221	1669.63	6.25729E-05	0.5513434	1501.675	1968.26	5.92929E-05	0.3658066	2909.34	1735.806	8.95695E-07	0.4426125	2472.838	2043.049	1.56393E-06	0.7173465	1510.384	4086.997	1.92919E-06	0.4754989	2416.752	2281.621	9.25839E-08	0.4254542	2589.533	1991.614	9.17757E-05	0.3074835	3723.137	1697.507	5.29404E-11	0.4957454	2273.161	2333.115	0.000416005	0.4998215
CTSL_P81_F	5565	No	0.989361702	0.2461843	0.165818572	0.023569147	0.210919142	0.003978236	0.01255558	4352.341	56.61253	4.55759E-12	0.0327889	5370.511	185.4529	1.61343E-05	0.02587778	4024.662	109.5726	2.26124E-06	0.04900328	5188.059	272.4849	9.89813E-09	0.0264327	5173.419	143.1752	2.02411E-08	0.03025765	5187.313	164.9734	5.0121E-06	0.02471965	4464.706	115.6979	1.85995E-07	0.0183618	3988.915	76.48421	0.000450813	0.01855767	4265.397	82.5434	1.10651E-07	0.0404231	4068.689	175.61	0.001037384	0.04414215
CTTN_E29_R	1286	No	0.856382979	0.3894542	0.874997437	0	0.734421968	1.33227E-15	0	2656.957	-3.469041	2.02305E-05	0	2449.908	-29.79174	0.03509124	0	1900.864	-23.24352	0.01863457	0.03214686	1606.407	56.67762	0.04364266	0.003120068	2707.272	8.786292	0.002521996	0	1557.173	-13.47716	0.1013506	0.01190914	2228.466	28.06424	0.006136882	0	1858.958	-21.91688	0.06680357	0.01910851	2117.865	43.20569	0.005011306	0	2592.953	-65.32188	0.03333779	0
CXCL9_E268_R	2584	No	0.989361702	0.9827555	0.231305599	0.001413332	0.248135433	0.000616706	0.6688154	893.638	2006.616	3.61991E-06	0.975108	24.59357	4880.782	0.000121213	0.9707242	-131.9778	3315.792	0.000206464	0.9073684	382.6612	4727.885	7.44065E-08	0.9372213	270.2526	5527.492	1.07958E-09	0.9611259	233.1152	8235.962	1.39442E-12	0.8955511	465.4961	4848.597	1.85371E-09	0.9724605	69.14304	5972.699	4.04564E-07	0.9215701	474.1816	6746.77	3.89161E-18	0.9827555	-32.40224	5698.949	1.96906E-05	0.9509656
CYP1A1_P382_F	2416	No	0.989361702	0.1171921	2.613564014	0	2.526110649	0	0.002997756	4524.295	13.90419	1.11172E-12	0	4734.299	-92.262	0.000257221	0	3656.384	-53.68308	3.21721E-05	0	4029.447	-22.74532	1.89973E-05	0	4650.91	-77.95025	1.17256E-06	0	4834.289	-49.15001	3.92878E-05	0	4203.979	-30.53918	1.81745E-06	0	4001.236	-103.5609	0.000729781	0	4720.284	-52.03961	1.33311E-08	0	4542.947	-58.76176	0.000570269	0
CYP1B1_E83_R	185	No	0.978723404	0.5718402	1.216546655	0	1.13594985	0	0.006266589	3068.093	19.97833	8.8962E-07	0	3053.696	-82.84121	0.01311484	0.097826	2993.395	335.428	0.000111022	0.01303863	3039.279	41.47264	0.000768938	0	3523.776	-61.32516	0.000175261	0	2674.01	-50.38521	0.01519088	0.01694596	3304.49	58.68686	9.49087E-05	0	3207.223	-71.17307	0.005222669	0	4159.12	-23.94223	4.17438E-07	0	3235.333	-151.5489	0.01263153	0
CYP1B1_P212_F	3526	Yes	0.989361702	0.413728929	0.051851809	0.473123118	0.236718729	0.001055974	0.04826907	10337.51	529.3607	3.678E-38	0.1188533	9172.646	1250.739	3.15509E-15	0.1538135	8583.086	1578.347	9.27842E-30	0.1698641	8502.587	1760.278	2.55018E-26	0.2059335	8728.124	2289.488	2.85374E-30	0.4015621	7166.346	4875.843	1.45744E-23	0.1385392	8255.36	1343.7	8.68294E-27	0.1365756	9295.832	1486.224	6.6896E-19	0.2265271	9353.832	2768.745	3.678E-38	0.1383199	9089.246	1475.09	9.04478E-15	0.2465702
CYP2E1_E53_R	5510	No	0.989361702	0.9909532	0.347566903	1.61648E-06	0.289763272	6.37171E-05	0.8375525	389.4946	2523.755	3.29354E-06	0.9774812	24.49531	5404.006	2.4381E-05	0.9784054	-480.4987	4530.776	3.5165E-06	0.9813848	-116.8663	5271.963	5.79603E-08	0.9462298	242.9581	6035.264	4.5476E-11	0.9851778	-150.8402	6646.649	4.15891E-08	0.9814099	17.25735	6190.258	2.83116E-12	0.9451464	213.9216	5408.976	2.20415E-06	0.899694	609.2384	6361.508	5.00302E-17	0.9834682	-245.965	5948.929	1.75557E-05	0.9845581
CYP2E1_P416_F	4300	No	0.989361702	0.9941147	0.452709734	5.72485E-10	0.390803158	8.78118E-08	0.9538032	60.02596	3303.98	9.76392E-08	0.9873306	-613.8916	7793.007	3.91479E-08	0.9846204	-391.9728	6402.111	1.3133E-11	0.9897714	-388.0128	9676.544	6.59959E-22	0.9886115	-463.504	8680.761	1.10151E-17	0.990231	-685.0112	10136.47	3.13538E-15	0.9890191	-338.1852	9006.705	3.35476E-22	0.9900635	-564.6224	9963.983	8.34422E-15	0.988932	-201.0085	8935.004	1.17589E-25	0.9898091	-604.2421	9712.692	1.95285E-11	0.9881321
DAB2_P35_F	3377	No	0.989361702	0.07505573	1.318584919	0	1.219241977	0	0.002300938	6042.889	14.16701	3.6763E-21	0	6444.948	-26.25774	7.84648E-07	0	5318.104	-13.82928	2.01001E-09	0	6261.977	-36.70476	7.77982E-11	0	6290.492	-48.00564	5.80333E-11	0	7898.056	-3.322953	3.6546E-11	0.002334065	5966.053	14.19168	1.61408E-11	0	6198.478	-12.88447	2.20322E-07	0	5897.051	-11.77908	1.17673E-12	0	6684.325	-8.957623	6.39911E-07	0
DAB2_P468_F	3569	No	0.984042553	0.1033717	9.281013489	0	9.278108597	0	0	4370.805	-4.905259	7.22883E-12	0	5052.505	-108.1587	0.000108103	0	3167.591	-67.49224	0.000292122	0	4363.384	-65.21111	4.95858E-06	0	4187.581	-127.3514	1.38326E-05	0	4723.024	-89.76848	6.58166E-05	0	4200.047	-64.70386	2.22722E-06	0	4328.097	-131.3221	0.000305352	0	4461.919	-83.19615	9.08428E-08	0	4342.692	-148.9687	0.001172628	0
DAB2IP_E18_R	3132	No	0.984042553	0.1938084	0.174332619	0.019872875	0.269874454	0.000312165	0.01499973	9227.832	142.0456	3.678E-38	0.03271133	8455.188	289.3154	3.0375E-11	0.0279376	7194.613	209.6511	1.08718E-16	0.03064845	8356.956	267.3876	3.80701E-19	0.04662297	7764.734	384.6089	2.00747E-17	0.02076926	10645.13	227.9017	1.46809E-19	0.02279039	8039.735	189.8342	3.39086E-20	0.05570026	6616.256	396.1637	5.15755E-09	0	9432.617	-38.17761	2.23746E-29	0.05498553	8690.268	511.4604	1.23394E-11	0
DAB2IP_P671_F	1562	No	0	0.5743401	61.86312866	0	61.87565994	0	0	-180.9223	-38.24924	0.6327174	0	-664.5124	-134.2024	0.724946	0.5743401	-390.8549	134.9293	0.6117536	0	-433.7336	-154.9446	0.7274927	0	-365.3438	-167.9809	0.7090583	0	-661.8955	-131.6624	0.7437218	0	-356.7924	-98.23412	0.6932079	0	-411.5804	-163.9649	0.6808079	0	-229.7394	-143.4865	0.6717396	0	-631.8565	-182.5728	0.7227019	0
DAB2IP_P9_F	614	No	0.989361702	0.08747834	0.088457987	0.223423934	0.325216234	7.6037E-06	0.01902573	5651.57	111.5501	2.46124E-19	0.03345227	5189.206	183.0597	2.91716E-05	0.03968198	4657.47	196.5868	3.64053E-08	0.05600062	5216.748	315.404	6.45035E-09	0.04236231	4834.747	218.2948	9.10694E-08	0.05390345	5378.379	312.1283	1.32846E-06	0.05332033	5106.17	293.2298	1.04031E-09	0.04885626	4739.689	248.5945	2.32016E-05	0.04104511	6957.251	302.0639	2.61037E-18	0.04298916	5325.365	243.7087	2.66832E-05	0.05396977
DAPK1_E46_R	4075	Yes	0.989361702	0.5376053	0.124442637	0.090155967	0.254354	0.000532958	0.0538922	4322.878	251.936	7.40142E-13	0.2272397	4260.737	1282.328	1.68293E-05	0.1615345	3434.784	680.9937	2.49353E-06	0.2607112	3946.517	1427.01	1.65371E-08	0.2741227	4523.125	1745.892	4.84301E-11	0.2417458	5242.279	1703.22	4.98949E-09	0.3120855	3877.631	1804.528	1.44025E-10	0.3184821	3762.415	1804.956	2.73622E-06	0.5376053	3203.394	3840.707	2.38788E-17	0.19575	4577.451	1138.465	1.68508E-05	0.3140739
DAPK1_P10_F	2420	No	0.989361702	0.1319546	0.192030728	0.009895038	0.234379947	0.001642024	0.01683612	8487.581	147.0574	3.678E-38	0.01753578	9315.393	168.0532	6.48766E-13	0.04286193	6079.259	276.7155	8.97058E-13	0.03229885	8046.812	271.9152	6.07911E-18	0.03050532	8842.551	281.3789	2.29144E-21	0.06452336	10120.87	704.9724	2.08892E-19	0.01590872	8112.327	132.7596	2.89189E-20	0.04362129	7543.482	348.6261	5.83562E-11	0.04594756	8339.266	406.4384	1.01562E-25	0.04973252	8262.711	437.6649	1.38046E-10	0.09362592
DAPK1_P345_R	2421	No	0.989361702	0.1475001	1.2520926	0	1.20776999	0	0	4927.979	-2.309976	1.27913E-14	0.02414117	5008.11	126.3664	6.11361E-05	0.01773779	3930.101	72.77597	4.49548E-06	0	4653.109	-99.12393	1.42092E-06	0.006736438	5337.852	36.8802	1.43866E-08	0	5835.968	-116.9806	1.18387E-06	0	4875.636	-27.0527	3.71821E-08	0	4054.985	-119.0094	0.000654778	0	5717.995	-82.61705	9.46204E-12	0	4996.152	-165.6842	0.000228679	0.1283817
DBC1_E204_F	3141	Yes	0.984042553	0.4356064	0.051990926	0.471936631	0.213034019	0.003203777	0.06660318	5041.059	366.8438	3.01426E-17	0.2073554	4790.169	1279.265	2.80014E-06	0.3653989	3657.873	2163.757	5.33721E-11	0.2192488	4381.089	1258.37	3.36212E-09	0.1945749	4748.126	1171.212	4.95482E-10	0.282482	3936.808	1589.264	2.55726E-06	0.2884346	3909.215	1625.144	4.09737E-10	0.2418685	4802.387	1564.02	1.00662E-07	0.14271	5990.929	1013.935	3.55008E-17	0.140762	5915.243	985.4285	2.7745E-07	0.2030298
DBC1_P351_R	629	No	0.989361702	0.4742506	0.222008169	0.002639945	0.204112351	0.005701965	0.04395205	8761.168	407.3713	3.678E-38	0.02387109	10598.76	261.6365	2.24712E-16	0.108369	6811.313	840.0019	1.0693E-17	0.05787792	7328.308	456.3475	6.09544E-16	0	9113.177	-44.13216	3.92359E-21	0.2683142	7443.896	2766.398	1.81355E-17	0.1082067	7541.341	927.1703	2.82959E-21	0.01213328	11085.73	137.3865	2.53473E-20	0.017582	11688.8	210.9802	3.678E-38	0.01469576	9982.255	150.3763	9.87891E-14	0.1194405
DCC_E53_R	4077	Yes	0.984042553	0.6702867	0.080447614	0.26819675	0.225125298	0.001945244	0.1274248	4154.623	621.3152	7.48887E-14	0.2485078	4388.095	1484.149	5.57865E-06	0.3300647	3051.5	1552.685	1.63667E-07	0.2143093	4312.236	1203.506	7.11874E-09	0.3056265	4281.299	1928.416	7.24906E-11	0.3824244	3894.839	2473.744	7.39588E-08	0.3069413	3415.248	1556.83	1.7212E-08	0.4327505	2730.665	2159.493	3.2631E-05	0.3976997	4389.531	2964.443	9.65961E-19	0.2824621	4204.893	1694.641	9.34087E-06	0.4164132
DCC_P177_F	2424	Yes	0.989361702	0.310377531	0.10884434	0.132082787	0.059488356	0.410471659	0.02847298	7760.265	230.3643	2.17997E-35	0.05965359	8605.12	552.2344	3.67517E-12	0.1030572	5958.39	696.0987	7.8767E-14	0.05497586	6733.124	397.5103	1.14806E-13	0.04652829	7284.243	360.3423	1.49284E-15	0.02406067	9388.323	233.9238	1.01691E-15	0.07913371	6682.221	582.8233	3.78128E-16	0.03152483	7594.858	250.4753	7.50042E-11	0.1558356	7797.49	1457.903	1.42968E-28	0.09143373	7291.445	743.8395	2.78383E-09	0.1009918
DCC_P471_R	2425	No	0.989361702	0.3084271	0.186739206	0.011660685	0.223746896	0.002510231	0.04056557	7308.723	313.246	2.23061E-32	0.05911195	7632.128	485.7763	6.26892E-10	0.2114593	5414.506	1478.799	1.04102E-14	0.1523062	5737.377	1048.809	1.51534E-12	0.04753825	6896.441	349.1989	3.72312E-14	0.05836278	7805.229	489.9669	3.83631E-12	0.0651123	7285.697	514.3931	2.47247E-18	0.2217675	4993.165	1451.364	7.12935E-08	0.02762331	8346.427	239.9464	7.33743E-25	0.04878723	7831.078	406.781	1.14216E-09	0.06242928
DCN_P1320_R	3592	No	0.989361702	0.988995138	0.473783702	6.2345E-11	0.39402777	5.40612E-08	0.9656335	-168.5645	2809.814	2.1953E-05	0.9852807	-692.8638	6693.792	3.56621E-06	0.9794924	-234.3306	4776.243	2.35299E-07	0.9873534	-587.4571	7807.296	5.76829E-14	0.9881737	-452.8647	8355.768	1.70152E-16	0.9916168	-778.3502	11828.68	3.84942E-20	0.9844733	-531.0647	6340.528	5.73041E-11	0.9889241	-625.2373	8928.639	6.03896E-12	0.9884691	-703.0182	8572.358	3.45631E-21	0.9877946	-671.3744	8093.122	3.63751E-08	0.987702
DDB2_P407_F	3399	Yes	0.989361702	0.3647367	0.104296088	0.151156474	0.226653084	0.001811615	0.02681495	11301.5	314.1546	3.678E-38	0.07275576	11550.49	914.1498	5.58468E-21	0.07179928	7933.232	621.3961	1.18106E-21	0.1613141	9898.59	1923.144	2.80218E-34	0.1937395	9231.111	2242.209	1.16623E-32	0.1632666	12230.02	2405.88	7.12904E-34	0.07306655	9813.517	781.4439	3.31809E-32	0.1509535	8537.069	1535.6	9.8855E-17	0.1186829	9966.6	1355.622	3.678E-38	0.07598749	9257.138	769.4976	1.75082E-13	0.1198597
DDB2_P613_R	3632	Yes	0.984042553	0.8545972	0.093410015	0.199760278	0.138018191	0.058149505	0.1528495	4636.042	854.5136	1.01131E-17	0.04759545	5629.448	286.3234	4.7999E-06	0.03259759	5524.044	189.5078	1.16967E-10	0.3198463	3882.25	1872.676	1.6458E-09	0.5162654	3018.15	3327.843	2.85342E-11	0.4630174	3827.636	3386.634	1.31784E-09	0.2119403	4439.63	1220.886	1.6813E-10	0.4183737	3222.99	2390.283	2.28865E-06	0.5342953	3038.134	3600.329	1.29819E-15	0.3259628	3797.099	1884.628	1.87723E-05	0.4749224
DDIT3_P1313_R	3712	No	0.984042553	0.894697931	0.169341475	0.019447657	0.246292815	0.000676992	0.3883416	2757.945	1814.508	7.59881E-13	0.5939133	2402.028	3659.287	2.88194E-06	0.7264336	1382.774	3937.387	1.80669E-09	0.7574319	1594.843	5292.239	7.208E-13	0.7861901	1383.918	5456.445	8.23772E-13	0.7387456	2212.675	6539.52	2.57032E-13	0.7827238	1171.542	4580.652	8.69542E-11	0.7712057	1458.142	5252.087	2.14132E-08	0.7897219	2076.09	8172.54	1.38641E-34	0.7046577	1843.389	4636.734	1.29294E-06	0.8188502
DDR1_E23_R	5511	No	0.989361702	0.253364	0.165559679	0.027868612	0.269477665	0.000344286	0.02030566	6214.934	130.8866	4.84536E-23	0.03523332	6202.412	230.1644	7.44933E-07	0.1862114	4835.95	1129.446	1.83899E-11	0.05669003	5892.007	360.1012	6.49165E-11	0.03444659	5283.148	192.0465	7.90944E-09	0	6690.601	-49.71568	2.12925E-08	0.02571191	4837.344	130.2988	1.77003E-08	0.07974825	4326.368	383.5854	6.00789E-05	0.1509667	5832.906	1054.931	1.14381E-16	0.01630651	5890.823	99.30882	6.93814E-06	0.1128216
DDR1_P332_R	4303	No	0.989361702	0.9914885	0.274177134	0.000154624	0.239408195	0.000954088	0.590869	1468.582	2265.354	3.82711E-09	0.9733101	76.44624	6434.534	5.54505E-07	0.9809402	-166.7406	5146.651	1.66003E-08	0.9087472	485.2156	5827.908	4.28955E-11	0.9839278	-87.21782	6121.91	2.33338E-10	0.935306	254.8032	5129.528	4.43381E-06	0.9787129	34.95364	6204.739	2.20165E-12	0.9841948	-162.9499	6227.038	3.68571E-07	0.9643937	214.3693	8514.666	1.25113E-25	0.9829358	-234.6729	5760.225	3.05139E-05	0.9353369
DDR2_E331_F	5516	No	0.984042553	0.983138039	0.468707919	8.87854E-11	0.333434999	3.96304E-06	0.9653659	-144.8075	2787.331	2.17675E-05	0.9849883	-500.7909	6561.467	2.88846E-06	0.9813717	-184.4162	5268.182	8.56026E-09	0.9875078	-362.9184	7904.964	4.48171E-15	0.9868345	-378.7925	7495.624	1.01497E-13	0.9880732	-357.0615	8284.448	3.05322E-11	0.983943	-128.9572	6127.836	1.40269E-11	0.986534	-174.9931	7326.124	2.63057E-09	0.9880182	-400.0121	8245.991	4.49785E-21	0.9891827	-439.1734	9144.46	1.34904E-10	0.9868899
DDR2_P743_R	4305	No	0.984042553	0.9938814	0.403318286	2.61232E-08	0.344405472	2.00775E-06	0.8546668	577.7723	3985.802	8.38869E-13	0.9889874	-264.1352	8980.481	3.49618E-11	0.9822795	-46.81414	5543.187	5.42443E-10	0.9884493	-260.7235	8557.512	7.389E-18	0.988642	-246.9655	8704.369	1.26875E-18	0.9926809	-347.1082	13562.89	5.53005E-28	0.9867941	-153.4711	7472.389	2.3148E-16	0.9883447	-412.888	8479.815	2.25539E-11	0.9759387	145.2622	9947.942	1.32661E-33	0.990281	-390.058	10189.13	5.86541E-13	0.9874988
DES_E228_R	5517	Yes	0.989361702	0.2316859	0.054778934	0.448507456	0.247067094	0.000630021	0.03422286	7975.91	286.1744	1.07746E-37	0.1017755	8892.177	1018.88	6.10888E-14	0.1510737	6988.868	1261.524	2.83823E-20	0.1060397	8210.117	985.729	1.64754E-21	0.07561619	7215.303	598.4044	3.63034E-16	0.1057367	8767.521	1048.486	2.76825E-16	0.1035862	7386.443	865.1056	2.70617E-20	0.1026302	7596.573	880.2403	2.24507E-12	0.05588758	8996.738	538.4896	3.3276E-30	0.1382592	9148.255	1483.807	6.16178E-15	0.1708839
DES_P1006_R	4312	No	0.989361702	0.9777068	0.217530578	0.002683662	0.253048897	0.000479486	0.5773365	2607.604	3698.449	8.89886E-23	0.8982202	1004.063	9743.512	4.48964E-16	0.8612638	927.4089	6378.079	2.69157E-16	0.852684	1292.76	8061.474	3.43164E-22	0.9128597	765.1445	9063.03	1.74027E-24	0.8187475	2165.631	10234.23	7.22788E-25	0.8677239	1088.724	7797.963	3.10017E-23	0.7727451	2102.234	7488.359	2.44003E-15	0.7605903	2731.223	8994.624	3.678E-38	0.9410425	547.4375	10333.98	1.46915E-15	0.9273239
DHCR24_P406_R	1777	No	0.989361702	0.1138911	1.413048863	0	1.250200033	0	5.51467E-05	11113.25	0.6184072	3.678E-38	0	11939.13	-19.38793	2.40043E-19	0	7656.88	-30.73734	1.35892E-17	0.004523279	9097.906	41.79374	2.85511E-21	0	11479.34	-49.30215	1.98501E-32	3.3415E-05	12440.37	0.4190511	5.09727E-25	0	9650.51	-2.772137	4.8539E-27	0	9651.225	-47.48734	2.24033E-15	0.000624942	10237.71	6.464511	1.47985E-34	0	12407.75	-4.379132	1.15647E-19	0
DHCR24_P652_R	1780	No	0.989361702	0.8143932	0.154906571	0.032093587	0.274774939	0.000143702	0.2401615	3470.901	1128.652	5.6126E-13	0.4697847	3187.765	2913.047	2.50442E-06	0.5753826	2185.616	3097.15	2.32108E-09	0.6899014	1978.341	4623.853	5.71703E-12	0.5720513	2830.869	3917.776	1.62112E-12	0.5544631	3478.08	4452.861	2.99392E-11	0.6026163	2269.053	3592.573	3.90605E-11	0.6324786	2259.302	4060.194	1.23597E-07	0.5865827	2930.966	4300.528	3.48786E-18	0.5381377	3299.382	3960.781	6.93201E-08	0.5480193
DIO3_E230_R	3145	No	0.994680851	0.5355373	0.163446069	0.023734926	0.138872802	0.054680743	0.4418197	3956.83	3211.126	7.28711E-29	0.7035443	2724.063	6702.027	8.83898E-13	0.8226026	1123.553	5673.691	2.36909E-14	0.7359875	2260.265	6579.708	5.08325E-20	0.7308408	2634.088	7423.794	1.4926E-25	0.7668211	2555.819	8733.803	6.11227E-21	0.7784274	1816.053	6731.464	1.22587E-21	0.7888331	1918.424	7540.007	5.72208E-15	0.7153506	3666.778	9466.265	3.678E-38	0.7536113	2399.747	7645.794	1.5816E-13	0.6532919
DIO3_P674_F	636	No	0.989361702	0.2735427	0.292935938	0.000164611	0.279085219	0.000330973	0.01714747	6521.111	115.5161	5.07288E-25	0.0493678	6796.962	358.1699	4.32365E-08	0.04915538	6084.089	319.696	6.12011E-13	0.02170991	5920.688	133.6092	2.42234E-10	0	7574.972	-141.8237	8.38265E-15	0.0265212	7145.031	197.3817	6.8686E-10	0.05095715	5488.515	300.0653	6.67463E-11	0	6769.827	-138.9635	3.08171E-08	0.03132427	9053.657	296.0038	4.07798E-29	0	6605.077	-30.65565	9.22778E-07	0.1505534
DIO3_P90_F	634	Yes	0.989361702	0.3881389	0.074471295	0.304104724	0.24752146	0.000636215	0.05283083	6658.224	376.9576	7.08068E-28	0.1439023	7178.973	1223.53	1.62792E-10	0.2174777	4681.04	1328.741	1.31685E-11	0.1652412	6945.196	1394.603	5.03775E-18	0.1699533	7141.034	1482.612	2.74269E-19	0.108005	7047.789	865.4725	3.30045E-11	0.1252144	6105.865	888.29	4.22762E-15	0.1320164	7054.765	1088.208	1.48225E-11	0.1235932	8585.987	1224.921	7.35213E-32	0.1804824	6794.087	1518.285	8.18661E-10	0.1483724
DIRAS3_E55_R	1307	No	0.984042553	0.9905561	0.357369483	8.15839E-07	0.301380813	3.19754E-05	0.7841364	506.0598	2201.546	1.40378E-05	0.9814149	-173.1216	5280.645	6.63587E-05	0.9348959	141.709	3470.944	3.07054E-05	0.9807097	-130.6351	5083.965	1.76759E-07	0.9722989	45.65059	5112.291	5.04831E-08	0.9674832	160.1396	7740.032	3.54697E-11	0.9814574	-75.62668	5292.993	3.5312E-09	0.9239805	319.2564	5095.865	4.90056E-06	0.9830891	12.91699	6564.271	2.32693E-15	0.9840431	-222.1382	6166.869	8.05723E-06	0.9869357
DIRAS3_P745_F	5576	No	0.989361702	0.8918306	0.163400441	0.02377401	0.268486351	0.000203445	0.4879993	2555.221	2530.75	1.81898E-15	0.7421278	2177.605	6554.697	3.22854E-11	0.7865227	1334.133	5283.834	1.06686E-13	0.7723709	1693.649	6086.052	6.35282E-16	0.7719165	1724.436	6174.545	1.75947E-16	0.8872854	1090.502	9371.586	3.01234E-18	0.782585	1496.455	5746.436	4.62202E-16	0.7572149	1767.939	5825.858	2.82241E-10	0.7695894	1977.371	6938.579	1.18015E-26	0.8173811	1693.979	8029.646	8.70581E-13	0.8084776
DKC1_E101_F	1577	No	0.989361702	0.5429467	0.373082429	1.19517E-06	0.306843102	6.49144E-05	0.1285845	7539.213	1127.228	3.678E-38	0.3178431	5953.693	2820.648	2.61569E-11	0.26476	5723.917	2097.193	2.08069E-18	0.3246271	6175.967	3016.628	1.701E-21	0.01777186	7797.652	142.8955	1.23267E-16	0.006279392	9392.889	59.98625	3.10654E-15	0.003818989	7003.458	27.23203	3.06863E-15	0.2785635	5629.679	2212.363	7.63367E-11	0.3031642	6620.106	2923.638	2.96261E-30	0.364422	5398.044	3152.419	2.77141E-10	0.5429467
DKC1_P276_F	5588	No	0.978723404	0.950393	0.25318557	0.000476111	0.223718941	0.002020367	0.4680711	2262.18	2078.602	9.44224E-12	0.8275324	960.1671	5086.884	3.0312E-06	0.8579211	665.0836	4619.838	2.28791E-09	0.8288118	938.3215	5027.06	4.32097E-10	0.09219494	2947.759	309.5246	0.00038554	0.02837488	3031.014	91.43666	0.00498719	0.0555838	2164.457	133.2751	0.005387731	0.8715796	808.6302	6166.809	6.1586E-09	0.8925356	822.9098	7665.144	2.44208E-24	0.8469282	1102.8	6654.947	9.11819E-09	0.8694258
DKFZP564O0823_E45_F	2882	No	0.989361702	0.1269542	0.06642729	0.359317122	0.229969442	0.001506253	0.02055793	6646.636	141.608	4.34892E-26	0.06237474	6288.94	425.019	2.54258E-07	0.0905121	5687.982	576.0191	1.8574E-12	0.05656084	7375.993	448.199	4.37808E-16	0.04863538	6755.557	350.4677	1.10319E-13	0.056105	7737.15	465.8391	6.50772E-12	0.04877928	6160.073	321.021	3.20663E-13	0.06940633	6722.581	508.8476	1.77135E-09	0.03908187	8277.481	340.7237	4.95684E-25	0.07628335	6273.832	526.3705	4.04028E-07	0.1227309
DKFZP564O0823_P386_F	2027	No	0.14893617	0.9585087	0.077207625	0.28922404	0.201414719	0.005695591	0.2996728	306.2849	173.8509	0.2288097	0.6449299	204.6155	553.2872	0.2853358	0.8271622	-123.6674	478.5771	0.3469037	0.6871673	249.2843	767.2367	0.1479809	0.7580982	142.2661	759.2396	0.1759869	0.8051991	230.593	1366.489	0.09376051	0.5973434	183.273	420.237	0.2515108	0.9131616	3.376189	1087.067	0.1866264	0.6652867	302.3256	799.675	0.09457435	0.7556451	160.756	806.3638	0.2414433	0.8072171
DLC1_E276_F	4082	Yes	0.989361702	0.5846761	0.060076922	0.407084704	0.213615537	0.003200446	0.122366	4263.84	608.4377	2.41667E-14	0.3428111	4159.025	2221.646	9.04074E-07	0.2121306	3877.358	1070.888	2.02626E-08	0.3873062	3638.675	2363.354	3.40735E-10	0.310528	4565.99	2101.493	2.92954E-12	0.4232165	3545.321	2674.764	1.42868E-07	0.3090722	3453.076	1589.395	1.10057E-08	0.3159598	3766.821	1786.093	2.89375E-06	0.08496962	5779.825	545.9999	2.4134E-14	0.442432	3152.767	2581.081	1.59193E-05	0.3449613
DLC1_P695_F	2430	No	0.989361702	0.9089938	0.13025102	0.07227116	0.240376949	0.000909587	0.3761801	2951.159	1839.931	6.2775E-14	0.735559	2221.39	6457.091	4.22119E-11	0.6689289	1493.833	3220.338	8.52315E-08	0.7683775	1826.745	6391.724	1.47691E-17	0.7408919	1877.513	5654.485	3.76338E-15	0.5960497	3435.919	5217.433	4.66689E-13	0.7227335	2216.322	6037.813	2.6352E-20	0.7690565	1855.184	6510.889	4.23291E-12	0.7517047	1746.565	5590.405	1.1559E-18	0.8580703	992.3003	6603.766	1.78725E-08	0.6421902
DLC1_P88_R	2431	Yes	0.989361702	0.805734525	0.090140164	0.212341201	0.236192048	0.001083541	0.1958755	2518.024	637.7208	5.25944E-07	0.4167522	2187.138	1634.245	0.002123901	0.5213369	785.2975	964.2235	0.02614699	0.4970913	1653.156	1732.877	0.000249503	0.4124058	2056.267	1513.386	0.000114149	0.6129393	2015.023	3349.296	4.78698E-06	0.5011201	1842.158	1950.879	1.28158E-05	0.2920604	2864.128	1222.851	0.000423182	0.4389848	2051.344	1683.391	4.29387E-06	0.4756946	1883.298	1799.417	0.003771279	0.3625338
DLG3_E340_F	1586	No	0.925531915	0.9808016	0.542398214	3.17887E-10	0.596400738	4.64495E-12	0.3336104	1765.447	933.8869	1.48507E-05	0.5401835	1626.38	2028.118	0.003125762	0.6788443	1190.239	2727.248	6.95065E-06	0.7177067	1016.013	2837.368	3.72036E-05	0.02240263	2359.403	56.35969	0.00631252	0	2189.293	-189.9133	0.04947814	0	2004.787	-49.95102	0.01502717	0.408316	2448.32	1758.573	0.000296193	0.4563628	2938.222	2550.472	3.08901E-11	0.7226917	1102.758	3134.5	0.001055315	0.5080388
DLG3_P62_R	5599	No	0.994680851	0.7702765	0.228399858	0.001577284	0.150654852	0.037122209	0.249045	6666.991	2244.19	3.678E-38	0.3958528	6938.056	4611.516	2.81297E-18	0.5303422	4753.194	5480.273	3.73335E-30	0.5597766	5059.085	6560.159	3.49882E-33	0.07748921	8085.304	687.5505	6.76674E-20	0.09968082	9627.061	1076.953	5.15701E-19	0.081481	7611.795	684.1065	1.71362E-20	0.4452054	6172.335	5033.354	2.89168E-20	0.5848189	5754.004	8245.877	3.678E-38	0.5951951	5175.245	7756.328	3.28566E-21	0.5918448
DLK1_E227_R	3150	No	0.984042553	0.2544714	0.129540443	0.074601896	0.210874453	0.003703996	0.02622313	7705.414	210.1943	9.16932E-35	0.05580435	7044.153	422.2375	1.16251E-08	0.2148056	5345.465	1489.716	1.71445E-14	0.05182724	6968.532	386.3668	2.0028E-14	0.0780236	7803.666	668.8593	1.10507E-18	0.1999653	7436.931	1883.824	7.32493E-15	0.06256421	6653.844	450.7497	1.59705E-15	0.006408344	7388.703	48.29971	6.31432E-10	0.1268633	8834.712	1298.178	7.47669E-34	0.06092102	7919.699	520.2632	4.59827E-10	0.1024115
DLL1_P386_F	4325	No	0.989361702	0.06898795	1.759769201	0	1.735694051	0	0.005948453	5642.182	34.3615	8.16578E-19	0.005168771	5742.83	30.35716	7.82503E-06	0	4730.157	-34.09894	9.49943E-08	0.01171231	6142.397	73.97935	8.25955E-11	0	5834.333	-78.78658	1.40952E-09	0	6650.943	-37.64192	2.42088E-08	0.001752116	4968.455	8.896107	1.66483E-08	0	4864.695	-21.2786	3.83045E-05	0	7891.488	-12.22778	3.08984E-21	0	5691.87	-109.1131	2.55761E-05	0
DLL1_P832_F	4317	No	0.590425532	0.576836	0.176207542	0.021422329	0.245732605	0.001335994	0.1912255	1026.255	266.2903	0.02277307	0.3196603	990.0179	512.1492	0.1305233	0.5332972	692.3214	905.3787	0.03817292	0.2922536	1092.693	492.5052	0.05157019	0.1724263	1116.081	253.3725	0.07869497	0	952.9508	-17.13313	0.2199807	0.3316633	1070.286	580.7567	0.0334579	0	1209.28	-23.70823	0.1665038	0.01807696	2952.981	56.20462	0.00016817	0.1360654	1444.743	243.2894	0.1103432	0.01995972
DMP1_E194_F	3153	No	0.989361702	0.9933266	0.424044251	4.86801E-09	0.36427331	4.98707E-07	0.9161248	205.1856	3333.38	2.20305E-08	0.9866722	-423.1404	7403.128	8.84696E-08	0.9823424	-416.2827	5563.289	5.68327E-09	0.9863439	-226.8947	7222.73	3.19782E-13	0.9880322	-121.7494	8255.746	2.29752E-17	0.9908356	-640.4171	10811.8	2.38422E-17	0.9874677	-271.2116	7879.398	1.56319E-17	0.9875489	-305.4395	7931.397	2.38799E-10	0.9457242	300.8871	6985.219	1.9727E-18	0.9885008	-465.7464	8596.286	1.83587E-09	0.9897571
DMP1_P134_F	651	Yes	0.989361702	0.90811489	0.142513335	0.048635437	0.110799864	0.125277024	0.584865	1775.574	2642.413	4.13487E-12	0.7874273	1852.087	7231.063	5.40918E-12	0.7133117	2136.669	5565.075	6.60014E-18	0.8292914	1281.47	6711.092	1.05033E-16	0.8384061	1439.077	7985.277	1.14065E-22	0.8035062	1874.326	8073.449	1.12635E-16	0.7781456	1740.148	6454.247	4.85889E-20	0.8078275	1893.078	8378.217	2.52353E-17	0.8448426	1383.794	8079.361	8.85774E-30	0.812863	1731.109	7953.748	1.06524E-12	0.7495511
DNAJC15_E26_R	3155	Yes	0.989361702	0.2526187	0.097027361	0.179452451	0.214173257	0.003044191	0.02332206	10726.89	258.5349	3.678E-38	0.07201823	10319.08	808.5973	4.23952E-17	0.05632121	9264.205	558.8801	6.1344E-28	0.09111864	9793.831	991.8923	7.25103E-29	0.05699517	9907.969	604.8812	9.7679E-28	0.1752217	9269.838	1990.594	7.66632E-21	0.05800419	9292.233	578.3348	3.26452E-28	0.1301976	8857.131	1340.76	4.19242E-17	0.04529884	10211.1	489.2432	1.61142E-37	0.05562027	10351.1	615.5287	8.9353E-16	0.1745006
DNAJC15_P65_F	656	No	0.989361702	0.9922921	0.44387567	9.05203E-10	0.392996013	5.85512E-08	0.9621688	-76.82091	2543.317	6.79275E-05	0.9848431	-706.6556	6497.682	7.36527E-06	0.9800305	-286.9731	4907.647	1.48552E-07	0.9859118	-397.0061	6998.131	5.76073E-12	0.9856902	-593.5261	6888.208	4.06267E-11	0.9861833	-359.7427	7137.617	1.1172E-08	0.985541	-372.0154	6816.117	4.32763E-13	0.9850581	-547.2001	6592.605	3.98579E-07	0.987785	-618.9276	8086.668	2.87639E-19	0.9863918	-579.5016	7248.538	6.54872E-07	0.988544
DNASE1L1_E178_R	5524	No	0.978723404	0.8201944	0.103709623	0.15346842	0.151134729	0.037515179	0.3070228	3234.108	1477.173	1.58035E-13	0.4604055	3154.365	2776.766	4.55078E-06	0.5125121	1969.858	2176.11	2.12452E-06	0.4202345	3243.656	2423.6	2.83449E-09	0.2818445	2858.908	1161.241	1.65871E-05	0.03368958	3114.845	112.0828	0.003873155	0.1338907	2672.606	428.6134	0.000289228	0.3694794	2818.416	1710.165	0.000108771	0.7395834	1817.838	5446.662	2.47283E-18	0.6213679	2665.013	4537.625	8.69291E-08	0.6977538
DNASE1L1_P108_F	4823	No	0.984042553	0.664913	0.39551127	5.44545E-07	0.336252689	2.05078E-05	0.08117932	5787.042	520.1298	8.74853E-23	0.3993376	3445.075	2356.868	7.09677E-06	0.3288916	3637.12	1831.459	6.57427E-10	0.413493	4095.523	2957.884	2.06941E-13	0	6127.723	-36.3782	1.60385E-10	0.002687651	5402.569	14.82884	3.90419E-06	0.0117753	5199.064	63.14157	2.62293E-09	0.3293297	4663.648	2339.169	5.40112E-09	0.2225169	6217.079	1807.958	5.85736E-22	0.4038186	4301.551	2981.355	6.33564E-08	0.1242263
DNASE1L1_P39_R	4334	No	0.989361702	0.890466209	0.270946801	0.000177723	0.225339234	0.001822501	0.4491054	3631.279	3041.847	2.82219E-25	0.6704468	3147.964	6607.696	1.45853E-13	0.7097594	2245.431	5735.557	4.31452E-19	0.756155	2033.861	6617.03	2.97897E-19	0.05752125	6998.861	433.2568	8.45249E-15	0.04148815	8622.596	377.5481	5.59352E-14	0.0312792	6899.648	226.0129	1.32416E-15	0.8081796	1555.386	6974.488	1.65209E-12	0.8146315	2438.994	11158.01	3.678E-38	0.7688131	2649.783	9144.418	5.86744E-18	0.7562884
DNMT1_P100_R	671	No	0.989361702	0.2814199	0.254737198	0.000945915	0.30616641	7.07889E-05	0.003531397	7530.881	27.04317	7.19486E-32	0.06007139	6948.335	450.4633	1.55318E-08	0.004327498	5041.196	22.34521	9.74852E-09	0.03500516	6927.067	254.9067	7.73334E-14	0.102527	6059.315	703.6382	1.45949E-12	0.02983129	8351.31	259.8656	6.00755E-13	0.02809188	6873.544	201.5622	2.0741E-15	0.0778933	6170.612	529.6986	2.24149E-08	0.06135013	6973.477	462.3222	4.04906E-19	0.02152161	7325.88	163.3321	2.76797E-08	0
DNMT2_P199_F	682	Yes	0.989361702	0.90677965	0.252946824	0.000465782	0.19236511	0.007779133	0.6798745	1216.837	2796.666	2.67871E-10	0.889452	779.1463	7073.478	2.11693E-09	0.870295	699.8182	5366.622	8.56805E-12	0.8853878	828.8229	7175.229	9.51808E-17	0.8724969	887.0353	6754.23	1.53439E-15	0.9152424	795.2303	9667.02	3.00882E-18	0.8763927	818.932	6515.357	2.01106E-16	0.8298138	1412.954	7377.038	3.57687E-13	0.9239123	610.8289	8631.403	1.70163E-28	0.8992657	826.4712	8270.707	2.06362E-11	0.8741501
DNMT3B_P352_R	692	Yes	0.984042553	0.5321326	0.058845401	0.417993621	0.223985076	0.002050807	0.08746716	4715.848	461.6037	5.81607E-16	0.1918506	4454.85	1081.299	1.72136E-05	0.1988204	3226.899	825.6019	3.47597E-06	0.1960704	3613.588	905.707	1.68994E-06	0.228133	3919.663	1188.051	6.70575E-08	0.3509752	3550.716	1974.209	2.56882E-06	0.2827344	3534.403	1432.622	1.77693E-08	0.5079632	2217.59	2392.607	8.34884E-05	0.3453457	3533.038	1916.514	4.21441E-11	0.3181545	3520.463	1689.336	7.84942E-05	0.378087
DSC2_E90_F	2630	Yes	0.989361702	0.6498103	0.088431329	0.227263449	0.202496827	0.005694298	0.1601341	4512.016	879.3557	3.74288E-17	0.2396545	4127.444	1332.455	2.20411E-05	0.4611911	2240.968	2003.742	1.24881E-06	0.4409564	3164.099	2574.622	1.82087E-09	0.3053215	3600.98	1626.636	3.39025E-08	0.3504254	4220.828	2330.953	3.21751E-08	0.4206198	3034.284	2275.435	1.90901E-09	0	4690.651	-114.673	9.3329E-05	0.1926661	5333.537	1296.686	1.4046E-15	0.1695388	4241.439	886.3054	9.95243E-05	0.6498103
DSC2_P407_R	2038	No	0.984042553	0.95157709	0.456672966	2.94049E-10	0.393504351	5.62956E-08	0.9527543	-186.0821	2016.595	0.002314319	0.9798262	-743.9916	4856.934	0.001044486	0.9677016	-558.108	2996.122	0.003421093	0.9830901	-586.6461	5813.688	3.85548E-08	0.9817533	-569.5587	5380.445	3.40429E-07	0.9835352	-479.9202	5973.578	2.90359E-06	0.9811687	-538.8997	5210.31	1.08747E-07	0.9850577	-642.2642	6592.387	5.92057E-07	0.9816108	-571.2571	5337.984	6.75974E-09	0.9815997	-841.9095	5334.705	0.000557859	0.9826977
DSG1_E292_F	2890	Yes	0.989361702	0.92175468	0.203512117	0.004866572	0.151281878	0.036340868	0.7406861	1089.172	3396.667	1.97825E-12	0.8517658	1249.225	7752.759	8.22679E-12	0.8401366	989.6072	5726.258	4.71336E-14	0.867117	1141.991	8104.506	1.00044E-21	0.9002254	768.5195	7836.298	3.26701E-19	0.9196143	774.0792	9999.484	3.08232E-19	0.867326	1125.646	8012.376	1.85625E-24	0.8796909	1095.783	8743.472	4.75835E-16	0.9002183	868.7628	8740.063	1.21523E-30	0.8874996	1101.678	9479.865	8.20617E-15	0.9044163
DSG1_P159_R	2054	No	0.984042553	0.9888575	0.187805772	0.009742772	0.229362965	0.001595152	0.6303698	1770.49	3189.947	8.4221E-15	0.8735226	802.2969	6231.761	7.10514E-08	0.8499432	876.1571	5529.095	6.04845E-13	0.9630247	173.3561	7119.572	3.26178E-14	0.9447396	315.1375	7097.257	9.90463E-15	0.8346202	1292.653	7028.287	3.3067E-12	0.8784219	701.7223	5792.575	2.88007E-13	0.9560314	292.8022	8540.894	2.754E-13	0.9329423	452.3502	7684.594	1.60134E-22	0.9578989	259.3431	8175.888	4.69838E-10	0.8873056
DSP_P36_F	3725	Yes	0.989361702	0.251589	0.177951455	0.014062967	0.250393331	0.000549647	0.01748445	8863.056	159.5029	3.678E-38	0.06585289	8713.121	621.2827	1.44372E-12	0.08917708	7706.148	764.2863	2.87925E-21	0.1273257	7575.303	1119.849	1.97589E-19	0.04962452	8575.263	452.9849	5.83995E-21	0.04108561	10790.63	466.6194	7.85796E-21	0.06862696	7710.061	575.4737	1.90718E-20	0.076235	8605.868	718.4639	1.34291E-14	0.1269007	8230.817	1210.844	1.18445E-29	0.09511939	8006.049	852.093	6.54738E-11	0.07757139
DSP_P440_R	3736	No	0.989361702	0.09673001	0.191389322	0.009938296	0.204457164	0.005887365	0.008684695	6067.611	54.03308	1.42015E-21	0.000185294	6396.185	1.203929	8.49553E-07	0.05894534	5071.969	323.9594	1.0819E-09	0.0228007	5829.618	138.354	4.2492E-10	0	5837.271	-23.19622	9.73231E-10	0.09673001	6269.035	682.0516	4.85567E-09	0.01189152	5606.323	68.67349	1.51603E-10	0.005009021	6277.804	32.10738	1.28868E-07	0.006091398	7304.505	45.38022	1.0086E-18	0.02777247	6075.97	176.4216	2.86589E-06	0.002012834
DST_E31_F	5534	No	0.989361702	0.1143989	0.073138714	0.312839535	0.269493937	0.000200095	0.009549177	14650.63	142.2145	3.678E-38	0.0441103	14267.45	662.9977	2.90247E-29	0.03828644	11076.27	444.9344	1.09519E-37	0.0466886	12562.87	620.1666	3.678E-38	0.05063622	10936.43	588.6499	6.15838E-33	0.03597928	16586.63	622.78	3.678E-38	0.03140236	12840.12	419.5243	3.678E-38	0.0459697	14123.89	685.3746	5.97191E-34	0.02054158	13180.61	278.526	3.678E-38	0.0476903	13959	704.0544	1.01062E-26	0.03872479
DST_P262_R	4843	No	0.989361702	0.2154618	0.157989562	0.029243698	0.227784514	0.001670402	0.01015502	7847.717	81.53725	7.06788E-35	0.02946441	8636.26	265.2233	1.37573E-11	0.03162262	8333.815	275.4084	6.59651E-22	0.02513679	8354.484	217.9984	6.13408E-19	0.02751583	8447.966	241.8593	1.47862E-19	0.02599464	9203.641	248.2992	3.12558E-15	0.02477882	7404.887	190.6873	1.76184E-17	0.05143976	7962.427	437.2198	3.4955E-12	0.02398986	8884.435	220.8331	1.02714E-27	0.03504631	8363.159	307.3748	1.58736E-10	0.02576542
DUSP4_E61_F	2896	Yes	0.989361702	0.4036991	0.116129816	0.113791821	0.257407606	0.00045626	0.0321083	5267.958	178.0736	1.82497E-17	0.1064272	5532.314	670.8256	1.73395E-06	0.1986467	3421.717	872.9949	9.50011E-07	0.1008731	5039.298	576.5783	3.88367E-09	0.173669	4450.548	956.3831	1.18899E-08	0.3437881	4160.206	2231.914	6.65408E-08	0.1066495	4426.053	540.3269	1.78418E-08	0.04023591	3685.619	158.7034	0.000847502	0.2197411	5830.59	1670.207	2.01603E-19	0.1796555	4837.177	1081.242	8.78244E-06	0.2538617
DUSP4_P925_R	1808	No	0.989361702	0.06510483	1.635593891	0	1.559079409	0	0.001602392	12872.23	20.81996	3.678E-38	0	12813.08	-27.23095	5.63334E-22	0.006033293	9795.296	60.0636	4.13767E-28	9.49222E-05	10606.7	1.016401	5.51062E-28	0	9387.237	-104.0062	4.72454E-22	0.001581637	17326.71	27.6064	3.678E-38	0	11993.98	-0.3303642	3.678E-38	0.02686201	8994.321	251.035	2.20723E-14	0	13666.48	-20.47381	3.678E-38	0	11549.3	-100.8658	5.00204E-17	0
E2F3_P840_R	3811	No	0.989361702	0.08862604	0.083435178	0.249580722	0.227136493	0.001722161	0.01261265	7026.079	91.02681	1.74947E-28	0.02761718	8566.463	246.141	2.15779E-11	0.04412019	7511.566	351.3242	1.3834E-18	0.029807	7319.111	227.9355	4.3038E-15	0.02670409	7723.527	214.6523	1.25797E-16	0.08862604	7710.045	759.4835	1.39072E-12	0.01612089	7202.486	119.6515	2.24765E-16	0.04459243	7052.165	333.8182	8.17748E-10	0.01704065	9197.107	161.1753	3.63369E-29	0.03676403	8712.278	336.34	2.61536E-11	0.02573727
E2F5_P516_R	5602	Yes	0.989361702	0.9161704	0.073585212	0.3098946	0.217870116	0.002642647	0.3268723	2095.317	1066.051	5.03228E-07	0.6659095	1164.884	2521.167	0.002908735	0.6536706	1160.4	2378.91	4.3189E-05	0.4122344	2534.854	1847.977	3.30311E-06	0.6142915	1487.233	2527.877	1.69682E-05	0.4873097	2481.385	2453.595	2.32718E-05	0.5421991	1866.366	2328.876	1.61655E-06	0.754051	987.4691	3334.053	0.000208828	0.7061353	1645.715	4194.826	1.71989E-12	0.650865	1859.093	3652.183	3.188E-05	0.3537846
EDN1_E50_R	3160	No	0.989361702	0.2578045	8.418323517	0	8.29956913	0	0	5494.183	-21.91494	1.28953E-17	0	4651.467	-45.70946	0.000284496	0.007375718	4677.796	35.50153	8.56795E-08	0	4341.791	-37.86214	4.82461E-06	0	4881.161	-106.7875	4.13138E-07	0	5501.783	-58.9359	3.53835E-06	0.04728515	4049.721	205.959	1.16492E-06	0	5241.457	-45.96067	1.10663E-05	0	6354.302	-47.00851	2.85761E-14	0	5380.26	-16.08378	4.97647E-05	0.2578045
EDN1_P39_R	696	No	0.989361702	0.0281471	16.6560154	0	16.56453514	0	0	9285.011	-25.31043	3.678E-38	0	8862.588	-123.4051	3.1194E-11	0	6104.788	-39.19691	8.62364E-12	0	9289.246	-37.06624	9.45828E-22	0	8571.93	-149.081	1.73802E-18	0.0281471	11029.35	322.3317	3.76869E-21	0	8784.918	-79.2514	2.24564E-22	0	7599.051	-123.4781	5.18734E-10	0	9271.686	-83.19252	3.45599E-28	0	7618.149	-190.6865	3.55462E-08	0.003840627
EDNRB_P148_R	700	No	0.984042553	0.992334521	0.481442153	2.71794E-11	0.406661689	1.83951E-08	0.9747565	-26.91221	3861.422	1.50141E-09	0.9882953	-544.0378	8443.578	1.71178E-09	0.981407	-38.32622	5278.384	3.08369E-09	0.9895446	-322.3086	9464.434	2.78829E-21	0.9898714	-382.9005	9773.068	1.61252E-22	0.9919876	-495.507	12380.71	5.30104E-23	0.9873547	-325.3086	7808.074	5.09254E-17	0.9886349	-405.916	8698.916	6.40423E-12	0.9905619	-397.2261	10495.33	1.23611E-33	0.9906916	-558.2632	10642.96	1.28059E-13	0.9895145
EDNRB_P709_R	715	No	0.989361702	0.9941711	0.448461413	6.07131E-10	0.385835052	1.01313E-07	0.9420707	144.8006	3981.054	8.73864E-11	0.9891293	-573.1107	9099.049	8.94714E-11	0.982492	-187.9208	5611.658	8.94757E-10	0.9895047	-290.4189	9428.078	2.91256E-21	0.9883651	-387.2607	8494.836	2.89677E-17	0.9918109	-502.2827	12111.31	4.93568E-22	0.9880292	-242.3783	8253.707	3.08377E-19	0.9882776	-436.2948	8430.652	3.35474E-11	0.9894124	-364.7374	9344.969	5.18053E-27	0.9896579	-558.8806	9569.268	3.14901E-11	0.9898134
EFNA1_P591_R	1825	No	0.989361702	0.075556	8.764307022	0	8.755801201	0	0	4995.216	-25.49969	7.52961E-15	0	4884.39	-36.91826	0.00014347	0	5085.059	-51.3941	1.18016E-08	0	5353.178	-89.06798	3.11856E-08	0	5499.672	-127.3562	1.45932E-08	0	5748.086	-88.19337	1.50275E-06	0	4484.514	-53.61732	4.39662E-07	0	3877.942	-94.96732	0.001004317	0	5998.519	-69.93309	8.12684E-13	0	5183.635	-167.2137	0.000136604	0
EFNA1_P7_F	2057	No	0.989361702	0.03625322	0.826399148	0	0.830339193	0	0.001308203	9994.972	13.22357	3.678E-38	0	7066.155	-55.35837	7.80946E-08	3.39639E-05	6846.738	0.2359463	1.54991E-14	0	7064.16	-17.60317	2.17979E-13	0.000239256	7813.487	1.893806	3.57938E-16	0	8488.428	-23.08785	1.42538E-12	0.01000961	7959.475	81.48785	2.29284E-19	0	6147.185	-44.1171	3.12812E-07	0.0332123	10475.71	363.3101	3.678E-38	0	8073.376	-45.10429	2.86993E-09	0
EFNB1_E69_F	51	No	0.989361702	0.7094737	0.24697569	0.000698356	0.193928003	0.007766854	0.1645744	11606.57	2306.132	3.678E-38	0.4307492	7830.122	6000.684	2.17811E-25	0.4392722	6640.001	5280.094	3.678E-38	0.4827452	7090.918	6711.164	3.678E-38	0.02786289	9795.548	283.621	1.18542E-25	0.004052158	12181.09	49.96742	3.01553E-24	0.03667821	10542.52	405.211	2.98873E-34	0.58594	4609.55	6664.527	1.72226E-20	0.6513385	5105.659	9724.752	3.678E-38	0.5345524	6306.383	7357.536	1.8538E-23	0.536079
EFNB1_P136_R	718	No	0.989361702	0.5657322	0.256903172	0.00039239	0.171834469	0.017728549	0.1369652	6609.194	1064.761	8.56E-33	0.2792801	6470.395	2546.039	7.63708E-12	0.2480518	4893.87	1647.372	2.00744E-13	0.3383228	6045.815	3142.423	1.77533E-21	0.02596079	8590.96	231.6377	4.22174E-20	0.02736346	10162.49	288.7177	3.25807E-18	0.02398173	7473.621	186.0913	9.56939E-18	0.327313	6199.217	3065.044	1.96043E-14	0.4551438	6021.492	5113.567	3.678E-38	0.4396633	5338.109	4266.964	1.60966E-12	0.2977357
EFNB1_P17_F	987	No	0.989361702	0.8226652	0.202004969	0.00519185	0.170067787	0.018622168	0.3261745	4104.078	2035.042	1.09606E-21	0.6200916	3240.205	5451.928	3.94429E-11	0.6414066	2808.914	5203.098	3.16798E-19	0.6396238	2813.389	5170.911	1.12731E-16	0.1864888	6260.92	1458.173	8.03691E-16	0.1118071	6662.839	851.317	2.81937E-10	0.119275	5568.522	767.6776	1.02784E-12	0.5992882	3583.822	5509.373	5.68357E-14	0.6765926	3431.619	7388.413	3.678E-38	0.6617142	2973.864	6012.723	3.53356E-11	0.7055759
EFNB3_E17_R	2898	Yes	1	0.874168	0.092832774	0.198999329	0.127641469	0.077394021	0.1415301	2670.593	456.7688	6.565E-07	0.4027936	2874.539	2006.216	0.000130249	0.3486038	3264.652	1800.64	9.63961E-09	0.421257	2632.767	1989.133	1.00836E-06	0.3294233	2840.78	1444.669	4.83624E-06	0.4381254	2328.459	1893.607	0.0002469	0.3452229	2645.093	1447.315	2.79503E-06	0.6032925	1832.532	2938.896	4.88983E-05	0.3516707	3266.078	1825.849	6.52641E-10	0.4850983	2978.943	2900.728	9.96463E-06	0.3699251
EFNB3_P442_R	1828	No	0.989361702	0.5191715	0.164713025	0.023028197	0.24851346	0.000604972	0.01995613	7390.682	152.5289	9.40305E-32	0.05618557	8077.533	486.8112	7.41421E-11	0.07688155	6467.244	546.9503	3.64027E-15	0.1045229	6183.015	733.3732	5.7973E-13	0.06555483	6980.942	496.7547	5.85042E-15	0.04212604	8242.162	366.8773	6.08467E-13	0.08400641	6513.421	606.5215	1.39332E-15	0.06059591	6617.5	433.3098	4.28609E-09	0.09558451	9824.574	1048.894	3.678E-38	0.07884829	8172.367	708.094	5.88559E-11	0.09412106
EGF_E339_F	233	No	0.989361702	0.9950312	0.462354809	1.76752E-10	0.388765574	8.10425E-08	0.9766588	-39.86772	4184.277	7.24221E-11	0.99129	-645.6895	11381.03	4.83748E-16	0.98861	-226.254	8679.599	3.44652E-21	0.990983	-593.4609	10990.21	5.84057E-27	0.9914104	-518.4114	11542.07	2.65665E-30	0.9926804	-519.2491	13561.96	2.63078E-27	0.9899404	-532.6671	9840.729	2.64491E-25	0.99038	-704.0174	10295.07	2.4328E-15	0.9920716	-564.5435	12512.87	3.678E-38	0.9909917	-714.6123	11000.83	4.26685E-14	0.9918475
EGF_P242_R	3497	No	0.989361702	0.9750893	0.191352159	0.008109085	0.249542296	0.00055522	0.6173384	1597.51	2738.551	9.92669E-12	0.844396	1276.762	7471.094	2.98697E-11	0.7893639	1523.46	6083.958	1.62334E-17	0.8522412	1232.323	7684.551	2.45011E-20	0.8491192	1213.568	7392.43	3.23142E-19	0.9051268	1071.121	11172.94	2.70326E-24	0.8482903	1309.637	7882.036	1.0076E-24	0.8436736	1408.644	8141.959	3.16175E-15	0.8900331	976.7521	8714.848	3.87864E-31	0.8283789	1526.938	7852.889	5.07229E-12	0.8284481
EGF_P413_F	3814	No	0.984042553	0.9468791	0.189047396	0.009270446	0.27226156	0.000178807	0.5334441	1835.94	2213.488	1.87831E-10	0.8142489	1315.044	6202.912	9.30433E-09	0.776587	1247.236	4683.014	2.39167E-11	0.8680792	961.7871	6986.882	1.52819E-16	0.8969169	770.8233	7576.954	3.4286E-18	0.7904324	1923.231	7631.083	1.59518E-15	0.8556597	875.7361	5784.231	7.35079E-14	0.9207314	547.9998	7526.741	2.16056E-11	0.8668173	1078.778	7672.059	9.52358E-26	0.9085526	807.6787	9018.017	5.0988E-13	0.8233853
EGFR_E295_R	4086	No	0.989361702	0.1072419	1.067319393	0	1.01971662	0	0.00140612	6449.696	9.222625	8.42553E-24	0	7020.413	-79.43058	1.03528E-07	0	4770.893	-39.61865	7.69089E-08	0.0062845	6208.49	39.89643	6.65698E-11	0	7586.738	-70.55624	4.28082E-15	0	7015.819	-24.21678	3.98434E-09	0.02096711	5817.329	126.7264	2.1174E-11	0	5906.284	-76.19382	9.6659E-07	0	8567.404	-10.96478	1.05964E-24	0	6344.838	-118.5283	3.13418E-06	0
EGFR_P260_R	2434	Yes	0.989361702	0.2359323	0.114888728	0.112872445	0.24780333	0.000627189	0.02101554	5146.169	112.6178	2.07567E-16	0.0689052	4305.768	326.0466	0.000264649	0.04294911	3765.637	173.4763	6.22943E-06	0.04950838	4946.662	262.8661	4.25981E-08	0.02955369	4530.034	141.0017	7.09242E-07	0.02884486	4274.044	129.9161	0.00013943	0.0657957	4830.019	347.2196	4.59834E-09	0.03890457	4014.149	166.5383	0.000320458	0.03667799	5674.125	219.8469	1.09264E-12	0.0442026	4522.587	213.78	0.000294862	0.04422586
EGR4_E70_F	3191	Yes	0.989361702	0.4362381	0.060645014	0.402663263	0.249385357	0.000578697	0.07789233	6316.863	542.0457	1.35846E-26	0.226705	6733.104	2003.244	3.16392E-11	0.2386362	4887.872	1563.361	4.1761E-13	0.267033	4857.44	1806.084	3.68674E-12	0.2613729	6039.375	2172.498	1.15538E-17	0.1088612	8504.782	1051.157	1.57815E-15	0.2048146	5726.247	1500.657	5.34067E-16	0.1598933	5562.116	1077.642	2.9591E-08	0.1712964	7973.742	1668.875	7.63287E-31	0.2628008	5341.7	1939.887	6.36884E-08	0.1996854
EGR4_P479_F	720	No	0.984042553	0.09049855	0.114530623	0.114952183	0.248983443	0.000610662	0.007840443	5331.467	42.92163	4.67202E-17	0.0229186	5633.573	134.4877	7.96211E-06	0.04286561	5575.764	254.1911	5.02125E-11	0.03408283	5552.082	199.4363	1.6812E-09	0.01964045	5590.185	113.9967	1.94521E-09	0.03489427	6891.746	252.7929	1.87013E-09	0.03939631	4864.757	203.6148	9.32192E-09	0.04330329	4213.075	195.2242	0.000159403	0.03960266	5999.996	251.5376	4.73731E-14	0.06358396	5407.964	373.9985	1.36554E-05	0.04549919
EIF2AK2_E103_R	1319	No	0.984042553	0.1275918	0.143751502	0.047872857	0.273842752	0.000163916	0.01755993	7469.537	135.2963	3.05432E-32	0.02595148	7571.376	204.3877	2.99032E-09	0.01772035	4940.727	90.93483	1.19533E-08	0.06099231	6701.337	441.7741	1.0432E-13	0.07469214	6898.858	564.9576	6.54566E-15	0.02632439	9114.946	249.1362	5.536E-15	0.04561365	7215.56	349.6376	2.34831E-17	0.02648496	6185.705	171.0057	1.05037E-07	0.08085768	7375.224	657.6014	5.35492E-22	0.04883687	7806.567	405.9577	1.27824E-09	0.04169989
EIF2AK2_P313_F	5618	No	0.989361702	0.3805867	1.498155594	0	1.402670383	0	0	5076.404	-25.07207	2.78676E-15	0.002950447	5047.501	15.23237	7.59771E-05	0	4408.895	-57.19304	6.93092E-07	0.05748926	5061.803	314.8486	1.62373E-08	0.02102369	4853.706	106.3817	1.52159E-07	0	6253.62	-93.89066	1.85931E-07	0	4607.713	-66.17128	2.33199E-07	0	5408.102	-152.5486	8.88374E-06	0	6047.498	-85.00854	6.07156E-13	0	5314.578	-193.8586	0.000101552	0
ELK1_E156_F	3207	No	0.989361702	0.632453	0.104244471	0.149218689	0.198331892	0.006068382	0.228628	4086.588	1240.868	8.59195E-17	0.4447221	4319.095	3539.254	2.06289E-09	0.4907066	2922.461	2912.155	4.85243E-11	0.4804991	3555.815	3381.353	4.96501E-13	0.2486666	4593.714	1553.465	1.10478E-10	0.1956223	5907.486	1461.003	6.00758E-10	0.07876939	4034.574	353.5247	5.59686E-07	0.5373142	3118.496	3737.62	1.08499E-08	0.5509414	3443.542	4347.505	8.33067E-21	0.5591528	3128.223	4094.547	8.03237E-08	0.3936841
ELK1_E53_F	269	No	0.984042553	0.67816249	0.223331392	0.002001907	0.193207443	0.007513974	0.1454904	5779.898	1001.122	4.89495E-26	0.4756879	3916.958	3644.43	7.70435E-09	0.5188614	2325.063	2615.196	2.13035E-08	0.4284229	4324.72	3316.527	1.997E-15	0.09359586	6178.963	648.3698	9.07423E-13	0.08842997	5714.169	564.0234	1.10611E-07	0.0928655	5282.936	551.0638	4.78706E-11	0.5981207	2923.055	4499.241	6.8041E-10	0.4363129	4997.076	3945.31	8.41778E-27	0.5515407	3371.749	4269.753	1.48127E-08	0.5962282
ELK1_P195_R	3870	No	0.989361702	0.6397352	0.356155694	2.91203E-06	0.27167815	0.000360272	0.2147348	4221.954	1181.861	3.18025E-17	0.3101092	5368.796	2458.25	2.37565E-09	0.4153486	3418.599	2499.686	2.61459E-11	0.3952185	4342.435	2903.086	4.72413E-14	0	6477.518	-19.44875	1.30634E-11	0.01106925	6028.833	68.60094	2.43416E-07	0.01162748	4852.757	58.26557	2.52463E-08	0.6397352	2698.668	4969.696	1.91369E-10	0.4091342	4627.893	3273.743	2.39841E-21	0.5871521	3051.266	4481.728	2.31541E-08	0.3937193
ELK1_P569_R	724	No	0.989361702	0.8397247	0.318566501	2.72364E-05	0.261356115	0.000577476	0.4780228	2305.939	2203.341	1.52959E-12	0.6823044	1887.057	4267.538	2.06581E-06	0.7742698	1178.036	4383.749	3.43768E-10	0.79071	1137.504	4675.363	1.14408E-09	0	5236.93	-95.75863	5.55187E-08	0.05074469	4652.439	254.0528	2.57369E-05	0.05295715	3866.2	221.7837	2.86085E-06	0.7011017	1802.317	4462.112	1.56985E-07	0.7996755	1634.544	6924.125	1.03108E-24	0.7864079	1290.696	5120.293	1.65092E-06	0.7350615
ELK1_P6_R	3498	No	0.984042553	0.9367295	0.351220608	4.53291E-06	0.291479409	0.000141589	0.5550379	1881.481	2471.665	8.28038E-12	0.7449713	1740.109	5375.19	5.0957E-08	0.7609088	1084.377	3769.287	3.64934E-08	0.8254999	1136.958	5851.62	3.37734E-13	0.03247824	4723.746	161.9258	2.28021E-07	0	5489.042	-8.524766	3.05641E-06	0.01025395	4752.083	50.26847	4.9377E-08	0.7593071	1559.617	5235.548	1.44382E-08	0.8253045	1358.231	6889.045	4.38235E-23	0.8340521	1141.609	6240.312	4.26942E-08	0.8739999
ELK3_P514_F	3501	No	0.585106383	0.5314165	0.114726901	0.118223632	0.159224331	0.030142779	0.05203082	1286.654	76.10872	0.01750681	0.1291236	1053.24	170.9892	0.1798419	0.01773073	768.222	15.67209	0.1922714	0.2475031	1277.622	453.1124	0.03758307	0.1005935	1553.386	184.9218	0.03634819	0.03201567	2417.12	83.2527	0.01953889	0.05014516	1625.725	91.10526	0.02837399	0.03757478	1265.175	53.29882	0.1408308	0.03041621	1603.548	53.44095	0.02416778	0.05384086	1317.136	80.64165	0.1552629	0.1984711
ELL_P693_F	3515	Yes	0.984042553	0.7714416	0.075590335	0.302021671	0.235013008	0.001332628	0.1347005	4338.95	691.0078	3.62084E-15	0.4914993	2787.186	2790.655	1.50175E-05	0.5117629	1966.199	2165.759	2.28872E-06	0.5719707	2080.607	2913.92	1.41246E-07	0.295556	4159.596	1787.153	4.1482E-10	0.3581885	3549.854	2036.947	2.012E-06	0.4895736	2394.127	2392.232	5.4435E-08	0.3748482	2958.116	1833.682	4.5649E-05	0.5797117	2714.402	3881.959	1.93967E-15	0.4021869	3489.815	2415.096	9.17853E-06	0.5223582
EMR3_E61_F	3222	Yes	0.989361702	0.5046894	0.074881762	0.303997626	0.192776203	0.008139451	0.08912653	9099.047	900.1021	3.678E-38	0.0968012	9176.123	994.1774	1.38866E-14	0.355945	5297.702	2983.107	2.07589E-20	0.3969935	5484.452	3676.563	2.31815E-21	0.1810073	7989.238	1787.819	2.98328E-24	0.5041836	5408.645	5601.605	5.21941E-20	0.2127925	6911.478	1895.294	7.46744E-23	0.1658784	7770.9	1565.255	1.2462E-14	0.2065345	9209.301	2423.157	3.678E-38	0.1096699	8971.575	1117.426	1.25117E-13	0.3387529
EMR3_P1297_R	740	No	0.989361702	0.9861	0.245799124	0.000671874	0.267209589	0.000218132	0.6018557	2147.435	3397.339	4.89729E-18	0.8629061	1335.808	9037.366	4.24532E-15	0.9317462	314.4564	5657.824	1.74642E-11	0.951643	445.7522	10740.14	6.72343E-31	0.9012347	777.8134	8010.064	5.86977E-20	0.9038444	1158.704	11831.58	4.20231E-27	0.9300004	536.3824	8454.846	9.70185E-24	0.8445652	1165.435	6875.825	2.59645E-11	0.938741	585.1395	10499.16	3.678E-38	0.9437183	377.5112	8006.799	5.91981E-10	0.9380096
EMR3_P39_R	732	No	0.984042553	0.4953649	0.169374228	0.022522972	0.200915217	0.006804157	0.09488499	2536.192	276.3572	6.78027E-06	0.09423605	2747.656	296.2713	0.01137918	0.2567472	1738.659	635.1413	0.00422922	0.116414	2446.612	335.5204	0.002115337	0.314071	2162.831	1036.098	0.000478746	0.1532122	3280.801	611.6999	0.000658719	0.1935403	2575.071	641.9838	0.000178453	0.4596174	1463.461	1329.787	0.01127963	0.3460898	2187.626	1210.753	2.56897E-05	0.09487371	2969.431	321.7322	0.008474465	0.3154301
ENC1_P484_R	3517	No	0.989361702	0.0734283	0.114058852	0.116455502	0.23935473	0.000986631	0.009828418	5751.936	58.08617	1.27579E-19	0.04095531	6563.98	284.5804	1.49754E-07	0.04389329	5648.128	263.8871	2.73938E-11	0.03476597	6137.696	224.6705	3.06174E-11	0.02496117	5696.471	148.3907	7.99804E-10	0.03647248	7244.64	278.0172	2.69642E-10	0.01848193	5758.853	110.3218	3.6943E-11	0.05575771	6458.258	387.2666	1.14042E-08	0.02121082	8057.041	176.7669	5.13813E-23	0.05936046	6557.244	420.1154	2.07536E-07	0.05065183
EPHA1_E46_R	265	No	0.984042553	0.07604686	1.669853687	0	1.660126805	0	0	5465.488	-16.3057	1.75057E-17	0	5943.104	-80.51307	5.76702E-06	0.02675838	4836.353	135.7205	1.74419E-08	0	6060.889	-47.29165	3.16029E-10	0	6228.752	-93.41827	1.19601E-10	0	6892.754	-53.20128	8.32258E-09	0	5412.429	-16.77076	1.0672E-09	0.05785067	5632.506	351.9923	5.13639E-07	0	6754.684	-34.5932	5.91792E-16	0	6014.265	-75.63631	8.22015E-06	0
EPHA1_P119_R	3871	No	0.989361702	0.1264248	0.114079028	0.115432002	0.208823889	0.003955652	0.005150795	8634.473	45.22241	3.678E-38	0.02256354	9335.14	217.8046	4.44924E-13	0.03187184	8191.658	272.9704	3.06077E-21	0.02824278	9348.013	274.5934	2.26487E-23	0.01756402	8835.361	159.7467	8.05666E-21	0.04154859	8930.832	391.484	7.25155E-15	0.0163576	8441.675	142.0448	8.33452E-22	0.07329018	8214.896	657.5955	2.18133E-13	0.02134913	9687.516	213.5133	2.06569E-32	0.04437403	9700.138	455.0646	8.73896E-14	0.03393878
EPHA2_P203_F	2062	Yes	0.989361702	0.7469983	0.095403999	0.187995284	0.232596204	0.001328624	0.3064353	4036.56	1827.642	5.93349E-20	0.4310976	4782.342	3699.696	1.10803E-10	0.5820127	2842.146	4096.695	7.02223E-15	0.5821787	3017.316	4343.568	1.91024E-14	0.5676588	3505.658	4734.185	9.01218E-18	0.4956481	4021.272	4050.15	1.36978E-11	0.509634	3943.766	4202.658	7.91688E-20	0.4794571	4451.634	4192.38	8.48795E-13	0.5312414	4236.499	4914.529	5.64998E-28	0.3760516	5695.693	3493.044	1.31576E-11	0.7432257
EPHA2_P340_R	2081	Yes	0.989361702	0.7544631	0.093972653	0.194706604	0.240720391	0.000894278	0.1819689	3419.927	782.9988	3.98397E-11	0.3156352	3483.428	1652.709	6.08273E-05	0.4398425	2410.087	1970.951	5.88363E-07	0.4262834	2865.993	2203.795	9.33435E-08	0.407994	3145.183	2236.489	1.38088E-08	0.7114165	2213.316	5702.791	3.24913E-11	0.507644	2431.96	2610.579	1.10008E-08	0.3678284	2722.291	1642.147	0.000182827	0.5681565	2980.256	4052.551	2.6772E-17	0.3550625	3409.985	1932.38	5.31127E-05	0.4795808
EPHA3_E156_R	3239	No	0.989361702	0.2658467	0.125156462	0.084967008	0.184206665	0.011235365	0.05992536	4630.792	301.5659	1.18057E-14	0.08287099	5585.562	513.7425	2.51792E-06	0.1462256	3735.396	656.887	5.52406E-07	0.1019466	5108.181	591.2303	2.32422E-09	0.03325177	5138.421	180.178	2.00054E-08	0.1841516	5251.155	1207.851	4.91787E-08	0.08085548	4713.365	423.423	5.989E-09	0.01718038	6067.679	107.8154	2.30033E-07	0.02887709	4458.717	135.557	2.20074E-08	0.09142191	4692.969	482.2727	8.67825E-05	0.01944006
EPHA3_P106_R	744	No	0.989361702	0.662954	0.137011647	0.058664425	0.188395262	0.009328602	0.03494724	4856.34	179.4829	3.37016E-15	0.0861845	4215.825	407.0375	0.000271317	0.1521606	2528.23	471.6849	0.000437826	0.1355445	4368.153	700.5955	9.38827E-08	0.1418253	3795.012	643.7051	2.29636E-06	0.04342985	4300.727	199.8002	0.000102059	0.143484	4324.456	741.1871	9.48682E-09	0.662954	2020.568	4171.059	2.14712E-07	0.04681407	4318.231	216.9937	3.26594E-08	0.06076997	3924.055	260.364	0.001199201	0.07044183
EPHA5_E158_R	2693	No	0.984042553	0.09479666	0.153535306	0.03506804	0.224060416	0.002100325	0.007041806	13828.92	98.78035	3.678E-38	0.01566681	15521.54	248.635	2.02803E-32	0.04064452	10942.36	467.826	5.29104E-37	0.02137845	12248.65	269.762	3.678E-38	0.008864388	12373.91	111.5625	3.678E-38	0.01066276	18814.75	203.8571	3.678E-38	0.02148749	12886.79	285.1812	3.678E-38	0.04298344	11858.88	537.1212	2.25369E-24	0.01145568	12593.15	147.0937	3.678E-38	0.02858236	10985.14	326.1619	1.1503E-16	0.04764694
EPHA5_P66_F	2095	Yes	0.989361702	0.74573351	0.096361235	0.182457483	0.25641197	0.000388695	0.3211615	2381.373	1173.949	1.90258E-08	0.4283678	2908.406	2254.429	5.60613E-05	0.6182955	2147.926	3641.253	6.76498E-11	0.5777408	2110.98	3025.093	6.45E-08	0.4819418	2754.309	2655.321	1.1701E-08	0.6515404	2281.988	4453.777	1.36397E-08	0.5982624	2223.039	3459.44	1.43696E-10	0.3550976	4142.99	2336.284	6.10753E-08	0.1609058	4294.844	842.7609	4.64491E-10	0.4797083	3432.027	3256.525	6.09805E-07	0.6812456
EPHA7_E6_F	2901	Yes	0.989361702	0.1920175	0.073465586	0.31068181	0.260235399	0.000329244	0.01998861	7869.405	162.5464	9.82473E-36	0.05762965	8025.525	496.9078	9.10156E-11	0.08102003	6277.009	562.2162	1.65617E-14	0.06667174	8085.75	584.7441	2.4843E-19	0.07214727	6900.505	544.34	7.62883E-15	0.104776	8074.369	956.7183	4.61084E-14	0.06577615	6397.83	457.4944	1.40753E-14	0.0967539	7466.053	810.4604	7.02794E-12	0.07237503	8820.34	695.9815	4.30505E-30	0.08492989	8227.878	772.9307	3.29859E-11	0.06474383
EPHA7_P205_R	1850	No	0.989361702	0.1495819	0.097863853	0.176862812	0.228553414	0.001610847	0.01015644	13178.61	136.2472	3.678E-38	0.03891231	12499.41	510.1221	1.10245E-22	0.09766228	7507.069	823.3322	1.24356E-20	0.05867716	11597.78	729.1786	4.26893E-37	0.06043977	10476.41	680.3566	5.44674E-31	0.04232882	11955.53	532.8515	3.39117E-25	0.0326168	11521.21	391.8269	3.678E-38	0.1061675	10066.89	1207.601	1.7168E-20	0.03237443	12514.94	422.0657	3.678E-38	0.0778907	10544.73	899.1622	5.14268E-17	0.04427127
EPHA8_P256_F	1851	Yes	0.989361702	0.242989	0.098905623	0.174567535	0.203868628	0.005134137	0.01071567	5869.283	64.6577	2.19244E-20	0.06067118	5404.43	355.5308	8.1834E-06	0.1208193	4411.438	619.9732	1.19725E-08	0.0792928	5322.137	466.9633	1.32867E-09	0.0574468	6138.015	380.195	8.54347E-12	0.009717339	6717.801	66.90099	1.08151E-08	0.08242667	5138.81	470.6083	2.41734E-10	0	5331.092	-24.72272	7.36357E-06	0.01578951	7549.459	122.7189	3.11613E-20	0.08263128	5834.35	534.532	1.91364E-06	0.006778142
EPHA8_P456_R	1856	No	0.989361702	0.95590284	0.252248436	0.000482953	0.267437249	0.000215442	0.5884406	978.5958	1542.158	4.81917E-05	0.8704296	463.5281	3785.676	0.00073834	0.7948363	620.8466	2792.674	7.64044E-05	0.8935543	466.2692	4753.523	4.01812E-08	0.8375367	734.5308	4302.204	9.97153E-08	0.8877425	622.8324	5716.22	8.44027E-08	0.851199	574.0414	3855.778	4.42352E-07	0.8728359	545.3317	4429.463	2.4324E-05	0.8827835	764.578	6511.333	2.19485E-18	0.920545	322.4087	4893.917	7.70149E-05	0.8873999
EPHB1_E202_R	2903	No	0.989361702	0.85164558	0.159007668	0.027807983	0.261177123	0.000302007	0.3371519	4674.91	2428.716	2.20437E-28	0.660868	4001.05	7991.736	1.46379E-19	0.6776769	2543.332	5557.543	1.29931E-19	0.7027583	2885.915	7059.497	7.79441E-25	0.7984889	2096.821	8704.919	3.57781E-29	0.8292139	2733.833	13759.04	3.678E-38	0.6974165	2814.285	6717.056	1.94071E-26	0.7228358	3223.468	8667.507	1.39806E-22	0.6606958	4353.729	8672.334	3.678E-38	0.8085039	2105.469	9311.578	6.05762E-17	0.8262852
EPHB1_P503_F	1861	Yes	0.989361702	0.3771597	0.098052502	0.177168019	0.177233517	0.014714997	0.04165016	3909.169	174.2396	1.33888E-10	0.08055164	4406.03	394.7673	0.000164141	0.1996192	3402.468	873.5343	1.05273E-06	0.1614261	3410.894	675.8497	1.32501E-05	0.1435565	3833.571	659.3424	1.75453E-06	0.2510819	3549.522	1223.537	4.09559E-05	0.1088516	3841.271	481.4166	8.05994E-07	0.3202307	2682.348	1310.729	0.000556081	0.04880374	4864.662	254.7256	5.32148E-10	0.1684758	3379.783	705.0415	0.001520224	0.0871193
EPHB2_E297_F	2927	No	0.984042553	0.05605781	0.185696006	0.010801983	0.285716236	8.78122E-05	0.003954993	6903.426	27.80849	4.07858E-27	0.004849262	7235.192	35.7436	2.66861E-08	0.006396014	6721.408	43.91068	3.10596E-14	0.01500094	6270.819	97.0237	2.94859E-11	0.008343229	6758.528	57.70371	9.85217E-13	0.01630043	7739.861	129.9107	4.19104E-11	0.01570077	7301.602	118.0645	9.15909E-17	0.02185837	6835.754	154.9921	5.72322E-09	0.01495195	7891.227	121.298	6.76397E-22	0.01080227	7229.284	80.03746	5.70521E-08	0.01660047
EPHB2_P165_R	2127	No	0.531914894	0.588562	2.320382357	0	2.196295738	0	0	1418.177	-10.8616	0.01473561	0	1009.872	-30.83828	0.2319277	0.00622691	1388.565	9.32724	0.06049273	0	1571.805	-6.335162	0.05374999	0	1505.42	-62.11849	0.06809253	0	1512.086	-28.97893	0.1104962	0	1184.902	-19.50784	0.09795509	0	599.5576	-2.712289	0.3130046	0.002283844	2756.871	6.539584	0.000496078	0	1139.678	-36.21644	0.2116855	0
EPHB3_E0_F	2708	No	0.989361702	0.07969111	0.829586744	0	0.792352974	0	0	5039.494	-4.323373	3.39719E-15	0	5861.365	-34.74453	6.52378E-06	0.03508956	4561.172	169.5064	7.71851E-08	0.02600726	5324.707	144.8489	9.38152E-09	0	5476.348	-62.89446	1.14382E-08	0	7554.403	-25.9601	2.61576E-10	0.03029156	4894.884	156.0292	1.04268E-08	0	5213.364	-14.49741	1.09314E-05	0.002183323	7175.834	15.92026	5.26638E-18	0	5888.991	-25.34877	1.04967E-05	0
EPHB3_P569_R	2160	No	0.984042553	0.1472445	0.061551452	0.395668392	0.208826959	0.00395512	0.01804451	10741.57	199.2258	3.678E-38	0.03017339	10630.73	333.8562	1.17842E-16	0.05286577	8968.227	506.1572	3.98375E-26	0.06931051	8976.898	675.9767	1.659E-23	0.023567	9679.004	236.0242	6.92067E-25	0.008598515	13184.18	115.2149	2.58446E-28	0.04462999	9547.75	450.6934	6.74835E-29	0.09394625	8518.175	893.595	7.70997E-15	0.1054125	12126.69	1440.715	3.678E-38	0.0717799	9232.314	721.6743	2.58298E-13	0.0847237
EPHB4_E476_R	1590	Yes	0.984042553	0.5689228	0.076881707	0.289988824	0.210399091	0.0037821	0.04860741	6753.99	350.1759	2.18406E-28	0.1351582	6278.162	996.7841	2.62404E-08	0.00982801	7543.217	75.86319	1.45325E-17	0.1918274	6102.296	1472.173	3.44501E-15	0.1679558	6380.422	1308.133	1.03662E-15	0.01521043	8297.481	129.7022	1.78274E-12	0.07705873	6503.639	551.3547	2.47736E-15	0.1504496	5669.072	1021.663	2.3425E-08	0.213842	6941.941	1915.47	2.4852E-26	0.1764655	6592.337	1434.022	2.89387E-09	0.2253726
EPHB4_P313_R	5550	No	0.984042553	0.2845266	0.187778115	0.012875814	0.238875151	0.001556256	0.01347831	4452.802	62.20244	1.4362E-12	0.07069187	4141.383	322.6393	0.000418978	0.1737934	3460.917	749.0425	1.50759E-06	0.04185637	4380.97	195.7506	1.26746E-06	0.02430665	4418.29	112.5605	1.45065E-06	0.2188458	3731.75	1073.492	3.66533E-05	0.1000445	3943.443	449.4934	5.4468E-07	0.0147925	4376.603	67.21441	0.000142527	0.1341598	5303.648	837.2822	1.27467E-13	0.09654266	4251.82	465.0317	0.000310653	0.007327245
EPHB6_E342_F	2715	No	0.989361702	0.1682747	0.079438031	0.271732347	0.182817876	0.011425255	0.01469942	8002.762	120.8828	1.65188E-36	0.0400759	8171.553	345.3293	9.35146E-11	0.07760356	6941.776	592.4425	3.23966E-17	0.07220715	6850.418	540.9288	1.50054E-14	0.0443795	9692.699	454.7779	5.64081E-26	0.09535229	10375.27	1104.122	1.38197E-21	0.03470062	10174.32	369.3417	6.49853E-32	0.05479219	7667.032	450.2425	1.70888E-11	0.04914929	9758.101	509.5633	1.04896E-34	0.08292001	7797.468	714.0687	3.31493E-10	0.03604636
EPHB6_P827_R	1874	No	0.989361702	0.04695691	0.058309495	0.42347232	0.256051302	0.000440079	0.005167088	16634.79	86.91924	3.678E-38	0.01389107	17471.85	247.5303	3.678E-38	0.006861921	14789.04	102.8733	3.678E-38	0.02245558	16374.46	378.4416	3.678E-38	0.0302026	18367.82	575.1473	3.678E-38	0.0200598	16585.67	341.5629	3.678E-38	0.02052497	17278.72	364.1723	3.678E-38	0.03878193	16616.23	674.4439	3.678E-38	0.02738327	20608.84	583.0414	3.678E-38	0.02448845	18434.85	465.2839	3.678E-38	0.02097751
EPHX1_E152_F	2939	No	0.984042553	0.9918522	0.139253855	0.054650909	0.225784466	0.001834931	0.4142176	3068.833	2240.74	1.08222E-16	0.787855	1579.873	6238.638	2.46865E-09	0.721503	2035.818	5533.269	2.33297E-17	0.7445197	1906.162	5846.352	7.96749E-16	0.9442422	373.8406	8024.363	2.17372E-18	0.7673096	2355.381	8096.758	3.23637E-18	0.7718548	1777.82	6352.991	9.27448E-20	0.7998161	1773.35	7484.792	2.03719E-14	0.9002972	971.9503	9679.508	3.39518E-37	0.8938746	864.7383	8125.814	3.46644E-11	0.7156911
EPHX1_P1358_R	1882	No	0.989361702	0.9568272	0.159359992	0.027871023	0.245523095	0.000703761	0.4397708	1501.545	1257.187	9.87858E-06	0.8253308	703.4122	3796.209	0.000380538	0.6912656	1137.449	2770.685	7.28667E-06	0.749301	1072.917	3505.671	1.25558E-06	0.7430513	848.1973	2742.022	0.000104996	0.8345188	931.37	5201.182	2.09185E-07	0.7351506	918.5853	2827.318	1.61321E-05	0.7247739	1113.785	3196.353	0.000216284	0.9568272	194.3221	6522.978	6.07993E-16	0.857682	697.3206	4805.067	3.27595E-05	0.6231899
EPHX1_P22_F	2166	No	0.989361702	0.9938447	0.427099556	3.43716E-09	0.368104815	3.52455E-07	0.8860835	367.6795	3637.781	2.89905E-10	0.9861771	-470.0618	7134.395	3.0829E-07	0.9830121	-191.226	5786.558	2.71524E-10	0.9866989	-248.287	7418.154	8.49066E-14	0.9872212	-299.0612	7725.481	8.84902E-15	0.9875871	-343.197	7956.124	1.67452E-10	0.9847453	-271.4041	6455.376	3.40043E-12	0.9857383	-495.2176	6911.788	8.06981E-08	0.9892636	-74.98291	9214.097	6.6032E-28	0.9874178	-715.3785	7847.731	1.14362E-07	0.9863303
EPM2A_P113_F	747	No	0.558510638	0.3555445	1.621100664	0	1.540659189	0	0.007710471	1823.533	14.94659	0.00222666	0	1439.18	-28.57757	0.1456185	0	900.5195	-76.97442	0.1804792	0	1552.001	-22.93386	0.05796304	0	1439.296	-48.24532	0.07547239	0	1696.124	-92.8214	0.09290402	0.02813423	1799.15	54.97788	0.0198137	0.1363291	1694.257	283.2206	0.05318764	0	1511.55	-36.94107	0.03945132	0	1560.185	-13.61427	0.130916	0.1298312
EPM2A_P64_R	751	No	0.984042553	0.1081537	20.59325981	0	20.35170555	0	0	4728.065	-19.90261	1.63792E-13	0	4658.483	-88.20252	0.000313752	0	3308.147	-56.19719	0.000154727	0	4414.354	-59.22847	3.77583E-06	0	4791.522	-100.4631	6.3928E-07	0	4805.167	-58.44225	4.48275E-05	0	4122.436	-24.58429	2.71604E-06	0	5064.929	-75.38972	2.30996E-05	0	5120.163	-24.49899	6.348E-10	0	4439.199	-147.0286	0.000922706	0
EPO_E244_R	4087	No	0.973404255	0.8301376	2.962144136	0	2.804248333	0	0	4402.726	-38.61958	7.36838E-12	0.01646495	3807.513	65.41404	0.001879481	0.01978575	4479.025	92.42824	1.98189E-07	0.002037059	3761.961	7.8831	5.31245E-05	0.01043145	4295.203	46.33164	3.69276E-06	0	5817.32	-145.9058	1.43473E-06	0	2787.832	-112.1766	0.001492477	0.1012318	3594.453	416.1208	0.00052871	0	5046.022	-133.2531	2.40909E-09	0	3625.026	-248.3095	0.007145118	0
EPO_P162_R	2436	Yes	0.989361702	0.5532987	0.099742055	0.167585854	0.184950113	0.010499883	0.03513451	6469.379	239.2166	1.59144E-25	0.09670797	6648.344	722.4891	1.74969E-08	0.1495818	6355.454	1135.463	4.86059E-17	0.1987581	5093.878	1288.406	2.66947E-11	0.1121904	6932.53	888.6846	3.40713E-16	0.03967878	6894.013	288.9803	1.54247E-09	0.1339517	5332.181	840.1957	3.72062E-12	0.06825087	6669.565	495.8725	2.45234E-09	0.0284197	8905.367	263.416	4.47699E-28	0.1484575	7290.073	1288.382	2.43538E-10	0.1616915
EPS8_E231_F	296	Yes	0.994680851	0.2837142	0.114897013	0.123782695	0.275835693	0.000219954	0.01566038	4622.046	75.12553	1.85766E-13	0.09872345	4306.662	482.6941	0.000169617	0.1493986	3414.171	617.2246	3.87915E-06	0.1068985	4808.765	587.5473	1.44683E-08	0.1119955	4525.967	583.4288	6.64259E-08	0	5192.938	-84.29079	1.24542E-05	0.05023965	4173.486	226.0554	5.24819E-07	0.03750236	5649.849	224.0347	8.09171E-07	0.1390875	4834.756	797.2506	9.72616E-12	0.1095557	3975.953	501.4846	0.000580173	0.2837142
EPS8_P437_F	3878	No	0.984042553	0.3420649	0.139914691	0.059481464	0.240419745	0.001202034	0.05507821	7173.04	423.9356	3.52699E-32	0.05940445	6941.831	444.7354	1.63635E-08	0.2383276	5064.253	1615.897	6.35835E-14	0.09686747	5987.744	652.9543	4.34263E-12	0.03377811	7070.333	250.6674	2.05393E-14	0.1748876	6387.481	1375.062	7.51253E-11	0.09394735	6378.99	671.7975	2.57099E-15	0.1016442	7522.433	862.4376	3.80308E-12	0.1433398	8078.325	1368.43	1.10569E-29	0.01943089	6803.133	136.792	2.39224E-07	0.084768
ER_seq_a1_S60_F	6020	Yes	0.989361702	0.2224751	0.096704423	0.182047234	0.234766722	0.001196654	0.02787493	6407.753	186.6048	9.96473E-25	0.0691523	6961.23	524.576	1.06919E-08	0.0780315	5102.833	440.3458	3.91593E-10	0.09990228	6124.579	690.869	1.22291E-12	0.1661894	6425.108	1300.54	7.60867E-16	0.06803717	8610.66	635.9145	1.1796E-14	0.08239546	6280.503	572.9314	1.43054E-14	0.0955586	5731.117	616.0856	1.09505E-07	0.03609926	7081.772	268.9661	9.99558E-19	0.09929206	6597.143	738.2783	5.14214E-08	0.1178395
ERBB2_P59_R	2442	No	0.984042553	0.05879704	0.659001291	8.88178E-15	0.584121883	6.26232E-12	0.001766235	6324.367	11.36702	5.65518E-23	0.002159898	7832.897	17.17134	2.14149E-09	0	5909.081	-31.05464	3.52435E-11	0	6492.733	-0.8404413	1.24615E-11	0.004356643	6486.584	28.82096	8.7151E-12	0.05879704	7101.198	449.8595	2.32247E-10	0.006205188	5829.082	37.02079	3.77908E-11	0	6138.165	-11.18925	2.82735E-07	0.008145545	7132.365	59.39536	5.26609E-18	0	7226.938	-5.999402	8.0904E-08	0.001678489
ERBB3_E331_F	4091	Yes	0.989361702	0.1934002	0.073698401	0.307884984	0.228011489	0.001606622	0.01576768	11593.82	187.3384	3.678E-38	0.06391259	11877.27	817.7634	1.08381E-21	0.06208304	9510.429	636.138	1.11874E-29	0.07351229	8954.755	718.4507	1.34527E-23	0.05364032	10969.55	627.4296	2.52447E-33	0.04493184	13470.14	638.4167	1.28589E-31	0.08771806	9959.49	967.2438	3.97278E-34	0.06509439	10773.92	757.1148	2.39094E-21	0.04162146	12919.95	565.4437	3.678E-38	0.08314405	11675.46	1067.845	1.1887E-20	0.1596083
ERBB3_P870_R	2458	No	0.989361702	0.2963145	0.174480498	0.018439432	0.190590322	0.010045297	0.01569413	6338.721	102.6613	1.10728E-23	0.04919492	6712.282	352.4694	6.26918E-08	0.1734289	4200.624	902.3452	7.56291E-09	0.08623907	5204.58	500.6364	2.24217E-09	0.09305178	5470.102	571.4857	2.22969E-10	0.06302996	6514.374	444.9488	4.66472E-09	0.05955761	5505.05	354.9642	3.95278E-11	0.09583678	5072.011	548.2073	2.22737E-06	0.2241066	5659.974	1663.693	1.3298E-18	0.04106738	6072.467	264.343	2.14017E-06	0.01818003
ERBB4_P255_F	5632	No	0.989361702	0.175854	0.127557099	0.079155562	0.260448098	0.000337562	0.01210414	5077.533	63.43744	9.18622E-16	0.03072768	4849.278	156.901	9.00015E-05	0.04819566	3293.524	171.8348	6.05332E-05	0.06212904	4744.965	320.9536	9.53661E-08	0.04510812	4618.559	222.8999	2.89184E-07	0.047312	5006.673	253.6055	7.10027E-06	0.08101973	4539.466	409.0276	1.99674E-08	0.05265272	4117.805	234.4218	0.000189899	0.04685821	6125.653	306.0646	9.10654E-15	0.03902917	4771.265	197.8431	0.000155993	0.04889445
ERBB4_P541_F	5633	No	0.989361702	0.1083959	0.733184099	2.22045E-16	0.654870152	2.2049E-13	0.005586845	8971.895	50.96802	3.678E-38	0.01359079	7596.239	106.0391	4.14796E-09	0.008654376	5893.703	52.3246	2.12592E-11	0.006864299	8123.276	56.83717	2.06838E-17	0.001198559	7322.532	8.90702	1.89062E-14	0	8778.449	-5.636064	2.26773E-13	0.01359878	8197.688	114.394	1.44963E-20	0	8756.733	-62.06388	6.2988E-13	0	9525.898	-28.1546	5.54199E-30	0	7693.737	-11.61418	1.25124E-08	0.03567268
ERCC1_P354_F	3893	No	0.984042553	0.09221724	2.57629776	0	2.524785757	0	0	6230.64	-20.99355	3.82482E-22	0	5974.742	-65.00076	4.90122E-06	0	4829.927	-31.47943	5.11967E-08	0	5327.635	-81.52931	3.45761E-08	0	5753.15	-27.92709	1.7053E-09	0	5295.934	-91.25902	8.7402E-06	0	5105.814	-40.32125	9.49593E-09	0	5219.214	-104.7517	1.48303E-05	0.05704717	5761.025	354.5829	1.59504E-13	0	5698.74	-102.5135	2.45291E-05	0
ERCC1_P440_R	3881	Yes	0.984042553	0.4983673	0.06325829	0.383949142	0.196382463	0.00687434	0.03636101	5686.937	218.3586	3.30472E-20	0.1567757	4549.289	864.4146	2.55637E-05	0.1601895	4320.125	843.1157	5.11205E-09	0.3314118	4327.995	2194.908	1.00227E-11	0.2270688	3967.906	1195.054	4.9064E-08	0.4983673	3018.499	3098.199	2.2402E-07	0.2003999	3836.39	986.5585	4.35288E-08	0.1501597	4962.304	894.4672	8.67503E-07	0.153583	5057.946	935.9133	4.62937E-13	0.1299038	5682.856	863.37	1.02117E-06	0.2670331
ERCC3_P1210_R	3901	Yes	0.989361702	0.9888835	0.163620055	0.023586399	0.211734861	0.003395045	0.5353262	1602.823	1961.734	1.75437E-08	0.7441833	1232.917	3877.521	6.57741E-05	0.9256381	211.2682	3874.59	2.91934E-06	0.9657207	102.3266	5699.976	1.22282E-09	0.8085139	1013.678	4702.299	1.80695E-09	0.9740356	147.0865	9269.259	3.94262E-15	0.8314834	762.9316	4257.818	1.2642E-08	0.8808575	619.353	5318.399	6.23002E-07	0.8888915	705.0568	6440.624	8.46819E-18	0.6715892	1792.293	3869.678	1.99756E-05	0.9648862
ERCC6_P698_R	3906	Yes	0.984042553	0.585986811	0.050872326	0.481523101	0.181015521	0.012263188	0.1250136	3761.458	551.7054	1.26439E-11	0.2247886	3817.772	1136.039	0.000105127	0.2024328	3097.455	811.5548	7.25456E-06	0.3072179	3360.57	1534.608	2.41876E-07	0.2192872	3972.732	1143.952	6.37546E-08	0.2183195	3968.635	1136.349	1.2622E-05	0.1941843	3901.541	964.2858	3.34274E-08	0.4001612	3025.439	2085.026	1.50445E-05	0.5728292	2309.966	3231.726	2.02147E-11	0.4130685	3280.331	2378.997	2.0142E-05	0.5235829
ERG_E28_F	312	Yes	0.989361702	0.3562147	0.100753725	0.172384268	0.246216953	0.000853917	0.01033863	6425.521	68.16971	4.89066E-24	0.06500831	6504.888	459.2261	9.43232E-08	0.1617258	5293.266	1040.507	1.07036E-12	0.1232124	5561.615	795.6105	3.17181E-11	0.1191802	5785.568	796.353	5.42592E-12	0.1260585	6696.401	980.3226	1.19192E-10	0.1874737	5354.073	1258.415	1.09088E-13	0	5789.718	-144.2039	2.01718E-06	0.03177928	6654.359	221.6939	1.28545E-16	0.03105921	6386.806	207.9333	8.57591E-07	0.09513626
ERN1_P809_R	753	Yes	0.989361702	0.4315503	0.070091188	0.332165314	0.248932809	0.00057283	0.05699651	10079.65	615.2729	3.678E-38	0.2331445	9271.026	2849.042	6.13922E-20	0.2380424	8146.763	2576.363	6.47948E-33	0.379263	6891.881	4271.957	8.74025E-31	0.3527482	6122.691	3391.327	4.57362E-23	0.1940849	10587.11	2573.729	9.09286E-28	0.2388197	8163.025	2592.517	3.96295E-33	0.3155504	7394.012	3454.949	4.10535E-19	0.2410221	10541.3	3379.266	3.678E-38	0.2386338	9553.114	3025.56	3.60455E-20	0.2530621
ESR1_E298_R	4092	Yes	0.989361702	0.3064481	0.120584667	0.097871771	0.218310654	0.002728834	0.02120169	5336.164	117.7524	1.64438E-17	0.05615117	6071.551	367.1561	7.28021E-07	0.01754674	5266.991	95.85515	1.35454E-09	0.04401442	5546.371	259.9639	1.19216E-09	0.03014739	5757.933	182.091	4.33335E-10	0.02826804	6128.235	181.1817	9.6311E-08	0.059024	5681.753	362.6683	9.93576E-12	0.1500514	4759.098	857.8332	2.25618E-06	0.02698782	6600.659	185.8519	3.1015E-16	0.04862951	6242.985	324.2231	9.47045E-07	0.03317074
ESR1_P151_R	2461	No	0.984042553	0.4556339	0.121347994	0.097543515	0.174996555	0.016876073	0.07877827	6359.093	552.3494	5.67595E-27	0.09443276	6265.215	663.7661	1.0864E-07	0.4556339	2116.632	1855.318	5.26928E-06	0.1956322	4911.351	1218.823	1.46875E-10	0.03552392	6485.951	242.5761	1.87842E-12	0.2924708	4850.516	2046.391	6.31498E-09	0.1536807	4794.757	888.8248	1.42565E-10	0.0372584	6064.941	238.5852	1.32499E-07	0.0511108	8018.739	437.3063	3.60161E-24	0.0578617	5403.11	337.9752	1.55573E-05	0.1998032
ESR2_E66_F	3262	No	0.989361702	0.08405718	0.387219489	1.09227E-06	0.349322438	1.09656E-05	0.0012091	9453.857	11.56555	3.678E-38	0.02143203	9815.028	217.1532	3.0716E-14	0.05821365	7397.144	463.4131	1.41538E-18	0.002930642	8263.428	24.58226	7.98795E-18	0.000148018	8363.903	1.252998	2.93116E-18	0.005738402	10252.84	59.75166	8.79029E-18	0.02096654	8768.945	189.9333	1.39187E-23	0.04590563	9128.2	444.0089	2.74907E-15	0	8624.784	-58.13066	9.34882E-25	0.01321691	9296.941	125.862	4.08297E-12	0.07786632
ESR2_P162_F	756	No	0.989361702	0.2858081	0.218850791	0.002806435	0.201844275	0.005851757	0.004998292	3943.557	20.31241	4.35265E-10	0.01386267	3845.83	55.46867	0.001756128	0	2816.131	-32.26253	0.001007329	0.02416791	4147.455	105.1944	6.15075E-06	0.009086201	4196.769	39.3993	6.11356E-06	0.01963005	5033.097	102.7805	1.12712E-05	0.02481324	3705.499	96.82941	1.22437E-05	0.02060043	4199.516	90.43487	0.000230119	0.02858004	4826.346	144.9375	1.58026E-09	0.02108286	3968.195	87.61638	0.001627503	0.02760704
ETS1_E253_R	341	No	0.989361702	0.4999563	0.130842149	0.072484344	0.223335177	0.002171528	0.04066812	8031.541	344.7133	3.678E-38	0.1649379	7769.985	1554.446	1.52244E-12	0.1689986	6214.09	1284.08	4.54198E-17	0.189974	6405.502	1525.724	1.77278E-16	0.2572331	5876.459	2069.752	1.17416E-16	0.1143448	6059.059	795.1812	7.75619E-09	0.1449304	6322.09	1088.515	9.9606E-17	0.1604038	6038.025	1172.662	1.96264E-09	0.1706143	9058.192	1883.946	3.678E-38	0.1377621	8395.949	1357.421	7.45322E-13	0.2327338
ETS1_P559_R	3923	No	0.984042553	0.02793649	1.254815459	0	1.212036848	0	0	12422.93	-10.56558	3.678E-38	0	12139.41	-49.46187	7.54685E-20	0	9585.73	-20.24556	1.35823E-26	0	10468.52	-51.21654	4.65E-27	0.004451086	10027.92	45.28178	1.26464E-25	0	14457.56	-25.49779	5.43E-33	0.00170469	11321.64	19.5036	1.30758E-36	0	9339.172	-1.5532	1.23472E-14	0	12258.14	-11.77673	3.678E-38	0	12436.72	-21.32783	1.06814E-19	0.000716286
ETS2_P684_F	3927	No	0.989361702	0.07215041	0.330873668	2.2052E-05	0.319529295	4.17537E-05	0.001951364	9102.463	17.99246	3.678E-38	0	9528.198	-6.793386	5.28159E-13	0.04596693	6849.627	334.8448	8.04168E-16	0.004364861	8963.696	39.73521	1.06959E-20	0.002671062	9371.895	25.36777	1.50089E-22	0.002644052	10427.94	27.91023	3.15086E-18	0	7827.38	-1.031506	1.91441E-18	0.01074984	7568.443	83.33031	2.08715E-10	0.001822617	9914.145	18.28528	1.3237E-32	0.008366569	9724.625	82.89192	5.61074E-13	0.000641055
ETS2_P835_F	3931	No	0.989361702	0.1226024	0.230490208	0.001469388	0.183430016	0.011365594	0.002142335	14041.81	30.36154	3.678E-38	0.005562603	13372.85	75.36335	4.15014E-24	0.04924522	9586.544	501.7234	2.32405E-29	0.02113339	11913.71	259.3716	3.16743E-36	0.0104882	12057.7	128.864	1.3696E-36	0.01244636	11263.01	143.2106	2.45876E-21	0.01056452	11792.32	126.9781	3.678E-38	0.09458511	10753.31	1133.802	1.44195E-22	0.008330774	14964.69	126.5548	3.678E-38	0.01085662	12803.84	141.6297	2.98591E-21	0.06250709
ETV1_P235_F	3670	No	0.973404255	0.2037155	1.049061537	0	1.006018043	0	0.02036667	2449.738	53.00929	5.40465E-05	0	3314.679	-87.72234	0.007880404	0.03522985	1556.051	60.47285	0.03647256	0.01873524	2716.317	53.7718	0.002199417	0	2849.113	-19.6516	0.001742924	0.2037155	2399.572	639.472	0.006072753	0.06729992	2601.789	194.9503	0.000955749	0	2679.372	-121.8943	0.0183854	0	2876.521	-33.33017	0.000352282	0	2787.26	-107.3029	0.02592538	0
ETV1_P515_F	3941	Yes	0.989361702	0.2779033	0.040769309	0.573708423	0.235357046	0.001162917	0.04707389	8581.995	428.8845	3.678E-38	0.1029622	9656.676	1119.873	3.76103E-16	0.1999498	6474.167	1643.026	1.10201E-19	0.1453064	8252.015	1419.926	1.36295E-23	0.1143186	8130.511	1062.347	1.16095E-21	0.1066109	9159.054	1104.912	1.24136E-17	0.09424597	8244.291	868.2444	2.4783E-24	0.2143115	7149.551	1977.453	4.6123E-14	0.1447976	8338.687	1428.786	1.35011E-31	0.1776075	8059.055	1762.066	5.22314E-13	0.2276088
ETV6_E430_F	442	No	0.25	0.5729848	3.453450203	0	3.425360918	0	0	1209.126	-20.32436	0.03295157	0.07612123	1157.155	103.5809	0.1727682	0.005125648	934.364	5.329101	0.1486177	0	870.301	-91.81766	0.2117409	0	680.8249	-141.8434	0.2889426	0	762.3815	-90.44066	0.289618	0	631.145	-79.114	0.2700657	0	-54.15225	-30.00837	0.5273942	0	625.707	-103.8482	0.2670277	0.149395	899.6033	175.5641	0.2176782	0
EVI1_E47_R	2960	No	0.984042553	0.2524257	0.703803182	8.88178E-16	0.642730653	2.10942E-13	0.01376787	4470.911	63.81026	1.15534E-12	0	4785.042	-75.65685	0.000212938	0.1008019	3114.164	360.314	5.80851E-05	0.02047773	4200.716	89.91005	5.13964E-06	0	4557.401	-22.68066	1.42266E-06	0.1591333	4270.616	827.1353	1.29598E-05	0.02745444	4320.405	124.7857	4.05412E-07	0	4739.98	-14.81248	5.71065E-05	0.004851883	5523.778	27.41895	1.87266E-11	0	4777.21	-30.54838	0.000286837	0
EVI1_P30_R	2179	No	0.989361702	0.2346703	0.202761829	0.006029841	0.169188261	0.021937837	0.008699543	5597.559	50.00114	1.21519E-18	0.005435671	4912.456	27.39497	0.000109545	0	3900.259	-41.75894	9.34495E-06	0.01311834	5600.835	75.77959	2.67568E-09	0.003130945	5574.776	17.82322	3.87938E-09	0.009250037	5649.387	53.67857	1.26273E-06	0.05417131	5501.244	320.8051	5.22586E-11	0.007474516	5275.726	40.48354	7.09941E-06	0.01191316	6229.31	76.31119	2.90145E-14	0.006218035	5845.694	37.20186	9.86072E-06	0.013812
EVI2A_E420_F	398	No	0.984042553	0.8891875	0.123134047	0.089282427	0.205473632	0.004576193	0.2055268	3291.5	877.3666	5.64695E-11	0.612797	2024.647	3362.519	2.7822E-05	0.3344485	2703.626	1408.86	2.53728E-06	0.646454	1883.895	3627.524	7.30574E-09	0.7615074	1358.032	4655.5	2.6818E-10	0.7118972	2022.045	5243.537	1.01651E-09	0.6822067	1727.673	3923.465	1.79757E-10	0.6757123	1738.794	3831.463	2.70577E-06	0.7062663	1667.943	4250.919	8.83304E-13	0.7596943	1435.534	4854.387	2.51812E-06	0.7483653
EVI2A_P94_R	3965	No	0.989361702	0.2106733	0.450168431	2.45288E-08	0.39640063	9.08349E-07	0.002734811	5013.969	14.02409	3.70883E-15	0.003977126	5636.664	22.90653	1.14611E-05	0.08014765	3972.848	354.8713	7.91811E-07	0.02481249	5419.129	140.4277	5.46769E-09	0.009005657	5812.33	53.72828	6.98317E-10	0.005986911	4704.435	28.93696	4.69202E-05	0.03371239	4494.704	160.3026	1.1988E-07	0.005779436	4125.471	24.5628	0.000351185	0.1185181	4467.395	614.1011	7.05061E-10	0.03946355	5231.996	219.0646	3.83051E-05	0.01069608
EXT1_E197_F	1324	Yes	0.989361702	0.3506823	0.096374154	0.183544471	0.172506511	0.017288543	0.01141695	6785.327	79.51732	1.23131E-26	0.0752145	6813.539	562.2908	1.7129E-08	0.04932018	6084.84	320.8624	6.02661E-13	0.07542623	6157.498	510.4833	3.57052E-12	0.08815403	6601.799	647.9062	3.60612E-14	0.3506823	4493.131	2480.65	4.34705E-09	0.03212634	6069.293	204.7755	1.68062E-12	0.1413996	6370.729	1065.64	6.3347E-10	0.02348316	7223.799	176.1219	5.93507E-19	0.1360219	6415.049	1025.708	3.36881E-08	0.0290218
EYA4_E277_F	3279	No	0.984042553	0.5621591	0.202192962	0.005267988	0.216517568	0.002809509	0.03167115	4506.779	150.674	2.92094E-13	0.07881642	4281.088	374.8457	0.000247434	0.1678852	3156.946	657.1123	1.16481E-05	0.1084019	4115.212	512.4922	9.79013E-07	0.1315568	4622.494	715.3907	1.78695E-08	0.1071593	4153.53	510.5116	5.93526E-05	0.1314656	4028.22	624.8674	1.21252E-07	0.3672009	2764.014	1661.931	0.000150798	0.07317736	4521.176	364.8653	2.91619E-09	0.121978	4982.823	706.1243	1.83499E-05	0.08950686
EYA4_P508_F	758	No	0.989361702	0.2509769	0.177709043	0.017604093	0.246194601	0.001006607	0.008841338	7378.115	66.70631	5.55735E-31	0.03613114	7343.563	279.0259	5.89532E-09	0.0511081	6516.066	356.3467	1.24606E-14	0.05751396	7457.469	461.1844	1.97263E-16	0.005315274	7657.542	41.4538	9.50332E-16	0.009038786	8030.008	74.15569	1.13942E-11	0.0279263	6957.369	202.7482	9.73505E-16	0.02247987	7147.825	166.677	1.17142E-09	0.2509769	6933.415	2356.702	9.01966E-29	0.04727181	7881.043	395.9979	9.59028E-10	0.1260567
EYA4_P794_F	759	No	0.989361702	0.2615059	0.168366432	0.023337987	0.228620946	0.002073693	0.02190881	8288.558	187.8999	3.678E-38	0.08335723	7498.621	690.9998	4.48175E-10	0.04169772	6205.455	274.3634	3.31282E-13	0.09150217	7092.983	724.4636	4.6329E-16	0.0218842	7702.631	174.5747	2.11847E-16	0.02117375	9067.594	198.3114	1.04223E-14	0.09107656	6957.368	707.1672	9.13827E-18	0.03843957	7188.246	291.3567	5.08161E-10	0.02060688	7340.605	156.5538	2.09662E-19	0.004522862	7890.285	36.30315	4.45128E-09	0.1630028
F2R_P839_F	764	Yes	0.989361702	0.4215973	0.062050164	0.390611831	0.236782789	0.001052666	0.05444311	9132.607	531.5935	3.678E-38	0.09063904	10043.74	1011.06	6.7067E-17	0.2431025	7332.958	2387.339	2.13183E-27	0.190629	7802.004	1861.138	1.49245E-23	0.1579705	9245.9	1753.354	3.54517E-30	0.2791701	9097.445	3562.077	7.73484E-26	0.2182018	7292.691	2063.319	1.51712E-25	0.2820866	7627.561	3036.357	1.57287E-18	0.1763411	8432.721	1826.812	1.18179E-34	0.1763373	9414.482	2036.948	4.91138E-17	0.228694
F2R_P88_F	775	No	0.989361702	0.2074635	0.487468362	3.64756E-09	0.466833055	1.60729E-08	0	5533.326	-12.57154	6.75844E-18	0	5661.235	-43.83062	1.31818E-05	0.07985852	4184.583	371.8563	2.16282E-07	0.007721261	5847.781	46.28172	6.83317E-10	0.02030063	5069.196	107.1124	4.54753E-08	0.1116945	5682.037	727.0264	6.16519E-08	0.01560722	5334.048	86.155	9.02415E-10	0.2074635	4849.031	1295.515	2.62428E-07	0.111601	4814.434	617.3533	4.84913E-11	0.03366147	5917	209.5964	4.3987E-06	0.05420721
FABP3_E113_F	3283	No	0.962765957	0.6161809	0.151594043	0.042867677	0.223358333	0.002848546	0.04650564	3597.985	180.3652	2.53907E-09	0.08965763	2775.287	283.1807	0.0110587	0.2471766	2026.607	698.2346	0.001253112	0.2213806	2534.238	748.9784	0.000368292	0.1057593	3154.049	384.8472	0.000129245	0.2284349	2670.179	820.1584	0.001986504	0.1876308	2588.115	620.8672	0.000184653	0.1527292	2869.164	535.2223	0.002719358	0.1922107	2653.069	655.0836	4.04417E-05	0.08601001	2647.595	258.5594	0.01749464	0.2490109
FABP3_P598_F	778	Yes	0.989361702	0.205814337	0.072089106	0.318568321	0.139684588	0.05328105	0.02957705	9080.693	279.8139	3.678E-38	0.08749287	8487.318	823.3679	1.63786E-12	0.09772706	6995.414	768.519	3.62484E-18	0.121521	7490.935	1050.062	8.18332E-19	0.08157632	8618.44	774.3903	1.56969E-22	0.04349251	10537	483.6657	4.82277E-20	0.08102032	8413.909	750.6147	1.37326E-24	0.128306	7154.967	1067.87	9.49961E-12	0.111355	9558.147	1210.25	5.67896E-38	0.09627429	9928.593	1068.35	7.47948E-16	0.1788332
FANCA_P1006_R	3977	No	0.989361702	0.9891714	0.415344477	9.95058E-09	0.368699849	3.62062E-07	0.927393	-92.97093	1277.278	0.03346603	0.9718529	-199.1766	3452.763	0.007459642	0.9720135	-197.2145	3473.146	0.000139609	0.9740686	-219.2924	3756.333	0.000138167	0.9789987	-162.7981	4661.616	1.70351E-06	0.9831021	-237.2272	5817.902	2.06149E-06	0.974833	-280.2943	3873.451	3.34031E-05	0.9666858	-310.8578	2901.728	0.01719087	0.9805907	-211.8519	5052.173	4.03397E-09	0.9789528	-482.081	4651.233	0.001243998	0.9792176
FANCE_P356_R	4848	Yes	0.989361702	0.1712583	0.061800241	0.392523202	0.24093543	0.000857564	0.01609736	9403.794	155.489	3.678E-38	0.05057745	10808.35	581.1076	7.96724E-18	0.08717391	9683.766	934.3391	2.59618E-32	0.07561487	9264.832	766.0449	3.13648E-25	0.05423915	10266.87	594.5377	1.78728E-29	0.1091315	10036.69	1241.745	6.66696E-21	0.04910284	8303.119	433.9239	1.59781E-22	0.1175508	9399.193	1265.385	1.56542E-18	0.03904786	10329.73	423.8075	7.13508E-38	0.08198914	9875.004	890.8849	2.86606E-15	0.1166705
FANCF_P13_F	791	No	0.989361702	0.02261481	4.934867859	0	5.027582169	0	0	9941.455	-9.614213	3.678E-38	0	9586.341	-27.15346	4.30046E-13	0.00692098	7932.09	55.97736	4.02127E-19	0	9167.683	-13.5569	2.47975E-21	0	8342.352	-106.1571	9.30949E-18	0	9567.856	-31.95348	1.80124E-15	0	8427.396	-51.25381	7.4517E-21	0	7250.043	-40.28574	1.97167E-09	0	9590.576	-70.0175	4.06378E-30	0	7776.768	-103.9221	1.3005E-08	0
FANCG_E207_R	1330	No	0.989361702	0.1132191	6.863925934	0	6.833863258	0	0	3683.225	-30.33042	7.99598E-09	0	3039.442	-104.8682	0.01405854	0	3202.399	-54.51432	0.000239863	0	3326.233	-65.20103	0.00040002	0	3120.418	-12.79879	0.000667236	0	4941.25	-80.90865	3.02627E-05	0	3513.746	-50.89376	6.08199E-05	0	3108.721	-121.9046	0.00736657	0	3723.065	-90.59836	7.51848E-06	0	3296.237	-139.5484	0.01100341	0
FAS_P322_R	4870	No	0.989361702	0.4201412	0.213069618	0.004651805	0.243700504	0.001207611	0.00663116	4301.328	29.38074	1.05055E-11	0.04270091	4723.729	215.1654	0.000109853	0.1847265	3144.589	735.1661	8.40352E-06	0.2921236	3117.449	1327.764	2.43722E-06	0.09881868	4216.876	473.3654	6.42E-07	0.01334113	4338.556	60.01601	0.000141854	0.01418126	4578.114	67.29587	1.26895E-07	0.1258593	3606.211	533.6224	0.000362001	0.001390351	5901.783	8.356204	9.51751E-13	0.05804129	4637.105	291.8893	0.00017442	0.0119041
FAS_P65_F	4863	No	0.989361702	0.1607994	0.058525532	0.419305723	0.227737546	0.001674105	0.01316073	7433.903	100.474	1.10395E-31	0.0451552	8526.514	407.9532	1.16282E-11	0.04691922	6980.598	348.5708	2.16813E-16	0.04541911	7640.763	368.3067	9.11698E-17	0.07017336	7029.796	538.0807	2.80695E-15	0.05579239	7711.335	461.5648	7.72308E-12	0.03103	7474.542	242.5648	5.51867E-18	0.06534211	7563.775	535.7759	1.88458E-11	0.04879916	6727.126	350.2499	1.70302E-17	0.09242082	7095.289	732.7124	6.77791E-09	0.04583828
FASTK_P257_F	4872	No	0.989361702	0.2920651	0.366468728	2.99953E-06	0.338034213	1.64412E-05	0.008872682	5232.483	47.73698	1.57803E-16	0.02482352	5818.448	150.6565	3.98678E-06	0.03550318	5472.356	205.1187	1.51513E-10	0.01602913	5916.391	98.00853	3.14381E-10	0	5775.118	-27.70431	1.48355E-09	0.2338689	4294.038	1341.322	1.65804E-06	0.03451777	5035.801	183.6143	3.48373E-09	0.09895357	4441.543	498.7556	2.74333E-05	0	8491.501	-44.89767	4.03788E-24	0.02054892	6212.657	132.4398	2.07929E-06	0
FASTK_P598_R	4874	No	0.989361702	0.9718253	0.236267015	0.001112631	0.28060925	0.000107821	0.5691456	2265.364	3124.574	3.8137E-17	0.8258129	1680.136	8439.545	1.85985E-14	0.8966495	831.733	8083.547	2.35548E-23	0.8825517	1085.421	8907.715	4.69279E-25	0.8432262	1505.099	8633.216	6.23342E-26	0.9298888	842.9681	12506.64	1.63294E-28	0.8515078	1232.116	7638.835	3.68832E-23	0.882308	1060.81	8702.31	7.88314E-16	0.9356931	738.3229	12197.97	3.678E-38	0.9133354	877.3484	10300.02	2.57001E-16	0.9040115
FAT_P279_R	3988	Yes	0.989361702	0.3421066	0.116426647	0.108134247	0.195716292	0.006917337	0.04491245	4746.323	227.8956	7.13083E-15	0.1463331	5425.434	947.1539	9.31627E-07	0.2149141	3519.806	990.9071	2.81745E-07	0.1442576	5249.616	901.8169	1.27528E-10	0.08666427	5668.888	547.3962	6.93352E-11	0.04558568	6163.108	299.1447	4.84587E-08	0.1703677	4116.461	865.864	1.61331E-08	0.07538756	5594.146	464.2679	3.77446E-07	0.2491245	5115.926	1730.533	1.72194E-16	0.1074093	5833.729	714.0315	1.01557E-06	0.1949463
FAT_P973_R	4000	No	0.989361702	0.7064751	0.267972529	0.000450261	0.292440236	0.000128616	0.04277495	4623.166	211.0613	3.78755E-14	0.1178288	4570.738	623.8558	5.08503E-05	0.1621903	3242.646	647.0977	7.99301E-06	0.05697686	4457.811	275.38	5.68994E-07	0.0839105	4931.01	460.8224	1.30033E-08	0.1973767	4049.397	1020.397	1.43482E-05	0.1195452	4549.524	631.2971	4.49155E-09	0	4168.274	-118.1849	0.00047142	0.09188309	4917.232	507.6425	5.12061E-11	0.01275832	4893.48	64.53172	0.000160899	0
FER_E119_F	581	No	0.984042553	0.3259244	0.203818381	0.007103651	0.262182713	0.000534592	0.01002136	7245.338	74.35545	5.14917E-30	0.002921808	7459.732	22.15281	1.08744E-08	0.0660959	5816.897	418.761	2.31964E-12	0.04199256	6152.264	274.0569	1.96856E-11	0.1030921	5727.031	669.7686	2.00565E-11	0.01016161	7724.749	80.32829	5.96546E-11	0.03074939	6270.266	202.0961	3.44229E-13	0.01340199	6559.89	90.46825	2.81916E-08	0	6818.46	-45.78036	3.54995E-16	0.07983785	6367.91	561.1881	2.49228E-07	0
FER_P581_F	3706	No	0.989361702	0.9933051	0.26815474	0.000215246	0.23823607	0.001010626	0.7902254	832.1536	3511.443	9.16446E-12	0.9354337	378.695	6935.32	2.22597E-08	0.9484656	225.5281	5991.195	2.68945E-12	0.9749919	122.3622	8669.256	8.01807E-20	0.9439993	410.3593	8603.09	6.74334E-21	0.9909618	-14.86427	10964.24	8.27089E-20	0.9511505	266.5446	7136.997	1.0633E-16	0.9487074	356.2564	8438.915	3.46796E-13	0.9656387	251.3097	9872.679	8.50452E-34	0.9271209	559.6444	8391.575	4.19115E-11	0.9895481
FES_E34_R	605	No	0.989361702	0.1682802	0.114500463	0.114094159	0.203831837	0.004911391	0.01533153	14168.5	222.164	3.678E-38	0.04116021	13711.13	592.8717	5.08384E-27	0.04233718	10897.07	486.168	7.73734E-37	0.05288077	10694.94	602.7167	1.76533E-31	0.04098015	12955.02	557.8578	3.678E-38	0.03037295	15513.59	489.0858	3.678E-38	0.03892994	14228.27	580.3935	3.678E-38	0.002711804	10081.79	27.68609	7.69084E-17	0.0445852	16750.97	786.364	3.678E-38	0.02949639	14136.57	432.6902	2.09202E-26	0.0850918
FES_P223_R	4002	No	0.984042553	0.2375839	0.358030677	7.03632E-06	0.351751864	1.01572E-05	0.03740308	4669.908	185.3416	2.95616E-14	0.03188481	6363.749	212.8831	4.31953E-07	0.09126992	4085.025	420.3304	2.90564E-07	0.1117656	4676.012	600.9608	2.89631E-08	0	5531.806	-28.15472	6.66389E-09	0.08516127	5777.643	547.1429	8.9946E-08	0.1054553	4787.899	576.2203	1.32245E-09	0	4816.141	-84.31821	5.58506E-05	0.1316969	7633.783	1172.995	4.71434E-26	0.003979761	5878.594	23.88845	9.25152E-06	0.1690765
FGF1_E5_F	619	No	0.984042553	0.984021231	0.39473635	5.54531E-08	0.331042528	5.20779E-06	0.8327417	403.1241	2504.944	3.42015E-06	0.9862856	-237.7587	7191.588	9.8314E-08	0.9139734	384.7079	5149.688	4.16369E-10	0.9843904	-92.29282	6306.305	8.39187E-11	0.9868931	-226.7784	7529.596	2.3722E-14	0.9545246	428.3259	11089.52	1.01951E-21	0.9862407	-150.3688	7167.791	3.44793E-15	0.9870348	-76.47159	7612.946	3.79556E-10	0.9903133	-314.5333	10223.43	1.84799E-32	0.9887188	-352.3598	8764.314	5.2227E-10	0.9889184
FGF1_P357_R	3718	No	0.984042553	0.9824005	0.252769172	0.000486462	0.269789875	0.000196885	0.7232297	990.5488	2849.718	1.42209E-09	0.9188656	532.3349	7161.334	4.30925E-09	0.9065517	469.785	5527.543	1.44655E-11	0.9155304	518.1019	6699.347	5.87627E-14	0.9340602	461.2829	7950.77	1.9171E-18	0.9133987	761.6425	9087.885	2.20465E-16	0.8597202	1025.449	6897.438	7.42087E-19	0.9245716	522.0112	7624.368	1.45452E-11	0.9511711	469.1868	11087.57	3.678E-38	0.9570094	282.7328	8519.98	8.52154E-11	0.9028699
FGF12_E61_R	437	Yes	0.989361702	0.3535501	0.114167094	0.118051332	0.238262713	0.001106536	0.02748969	5931.424	170.4886	1.90102E-21	0.08451471	5638.976	529.8041	1.96302E-06	0.1806263	3671.308	831.3635	2.95081E-07	0.1386745	5341.513	876.0907	8.1917E-11	0.06892168	5509.146	415.2086	4.79658E-10	0.07267123	6873.345	546.4745	4.60918E-10	0.06828473	4508.996	337.7899	3.75963E-08	0.01033573	5902.641	62.68963	5.56039E-07	0.01752867	7600.309	137.3843	1.50975E-20	0.08400136	5888.595	549.1822	1.50217E-06	0.1301156
FGF12_P210_R	3722	No	0.984042553	0.3148984	0.131551683	0.070949007	0.197309852	0.006759566	0.03431745	4473.74	162.537	3.7124E-13	0.05634988	6025.641	365.7914	8.68607E-07	0.07373624	4374.491	356.1968	7.71806E-08	0.05495441	5175.815	306.7887	8.67969E-09	0.030561	5842.539	187.3351	2.4086E-10	0.1954968	4844.83	1201.609	3.029E-07	0.07313872	5260.653	423.0097	1.42483E-10	0.05122249	4618.805	254.7583	3.45474E-05	0.02337066	6303.953	153.2461	7.18595E-15	0.06780312	5720.091	423.323	4.15575E-06	0.1529898
FGF2_P153_F	4008	No	0.010638298	0.9023581	0.205303967	0.007017984	0.281159341	0.00022241	0.3257043	-121.1597	48.30289	0.5448697	0.6452913	-118.8216	181.9215	0.4811724	0.7388254	17.57691	332.6081	0.3488407	0.7374498	-273.0836	280.8796	0.4968024	0	154.1895	-57.48095	0.4602326	0.8260109	-140.9619	474.7487	0.3914859	0.8246177	-208.4164	470.1831	0.385719	0.750703	-261.3629	301.1281	0.4870485	0.8534603	136.701	1378.568	0.03549531	0.7115216	-209.7794	246.6463	0.4893304	0
FGF2_P229_F	3726	No	0.984042553	0.5014535	0.139991879	0.057279573	0.202588797	0.005936397	0.05128066	3284.221	182.9256	4.08588E-08	0.04346465	3333.024	155.9955	0.004520756	0.2915337	2200.759	946.7616	0.000240226	0.1448704	3249.654	567.4764	4.34605E-05	0.1391715	3559.284	591.6022	9.11791E-06	0.2561581	3135.586	1114.244	0.000226589	0.1340446	2949.974	472.1172	7.30612E-05	0	3998.065	-69.05146	0.000667859	0.0401785	4889.202	208.8499	6.23653E-10	0.03345204	4309.071	152.5971	0.000603942	0.2088438
FGF3_E198_R	1333	No	0.989361702	0.1992974	1.292847633	0	1.105915427	0	0.000918155	7718.915	7.185576	3.25419E-33	0	7783.179	-21.51919	3.18488E-09	0	7093.593	-23.88472	2.23362E-15	0.008825667	7357.82	66.40633	1.1551E-14	0	7488.636	-74.73086	9.78523E-15	0	8180.587	-30.46398	8.78835E-12	0.02781873	6597.206	191.6389	2.48316E-14	0	7853.272	-57.98746	9.79553E-11	0	10623.1	-4.830625	5.62006E-37	0	7820.674	-94.11562	1.0393E-08	0.000330669
FGF3_P171_R	5573	No	0.989361702	0.3991345	0.581236422	4.73754E-12	0.510041416	1.30784E-09	0.003956264	3030.504	12.43429	1.25571E-06	0	4384.612	-39.86965	0.000575597	0.03904956	3341.041	139.8315	5.64243E-05	0.03364284	4109.021	146.5332	6.06714E-06	0.0269467	4411.728	124.943	1.40876E-06	0.01550237	4570.692	73.54695	6.34378E-05	0.05163033	3845.563	214.801	3.30654E-06	0	3418.828	-40.17988	0.002900564	0	5202.706	-24.14969	3.41586E-10	0.02598672	3668.326	100.5391	0.003124787	0.1206083
FGF5_E16_F	453	No	0.984042553	0.2330862	0.197971225	0.007175994	0.189059198	0.01024247	0.02547853	6821.902	180.9707	1.22357E-27	0.06291179	7242.456	492.9387	3.58053E-09	0.0266951	6227.731	173.5524	6.24421E-13	0.07833421	6954.952	599.6144	4.04931E-15	0.03939654	6799.926	282.9817	1.31796E-13	0.0287903	7350.276	220.8541	2.08921E-10	0.06275669	6659.272	452.5928	1.49711E-15	0.2330862	6603.327	2037.325	8.65713E-13	0.004629732	7933.348	37.36524	1.09234E-21	0.07918127	6561.053	572.7845	1.13704E-07	0.1925946
FGF5_P238_R	3734	No	0.984042553	0.09989957	1.442696333	0	1.43767333	0	0.002261477	6801.063	15.64197	2.72563E-26	0.008663038	7059.925	62.56874	4.94702E-08	0.08214296	5494.327	500.6602	1.47229E-11	0.01483098	6246.358	95.53963	3.52349E-11	0	5908.666	-107.466	1.05617E-09	0	7336.543	-51.90514	9.22667E-10	0.009170792	5697.878	53.66327	8.73669E-11	0	5365.73	-105.1522	8.72106E-06	0	7918.882	-46.44238	3.3374E-21	0	6842.638	-15.05497	3.64878E-07	0
FGF6_E294_F	460	No	0.984042553	0.97922672	0.47367841	5.61364E-11	0.398941249	3.397E-08	0.9640136	-96.09557	2678.833	3.22931E-05	0.9849123	-548.3835	6527.91	3.84408E-06	0.9800637	-269.4227	4915.993	1.27498E-07	0.9857262	-384.0207	6905.836	1.00997E-11	0.9851142	-414.2638	6617.832	7.55693E-11	0.9866433	-313.5237	7386.865	2.6646E-09	0.9840404	-304.0922	6165.811	3.90336E-11	0.9863431	-219.8766	7222.305	5.41123E-09	0.9883378	-332.9274	8474.744	1.51282E-22	0.9868976	-514.7516	7532.178	1.78114E-07	0.98717
FGF6_P139_R	4016	No	0.989361702	0.9915619	0.423834324	4.5171E-09	0.37555486	2.03546E-07	0.8403217	276.3658	1980.66	0.000240087	0.9849523	-438.8463	6545.522	2.45258E-06	0.9805049	-224.6938	5029.501	4.92479E-08	0.9834421	-133.9454	5939.418	1.19865E-09	0.9867648	-250.0989	7455.598	5.09855E-14	0.9846896	-424.8506	6431.508	3.58803E-07	0.9824195	-281.825	5588.111	1.9535E-09	0.9864343	-332.8205	7271.552	7.33787E-09	0.987415	-264.6867	7845.955	8.433E-20	0.9864712	-359.757	7291.621	2.46635E-07	0.9876106
FGF7_P44_F	5679	No	0.984042553	0.9913173	0.420144439	6.71879E-09	0.366679788	4.19217E-07	0.9274565	83.0403	2340.139	8.89153E-05	0.9840251	-298.5089	6159.82	5.79245E-06	0.9785343	-113.8777	4558.605	4.10836E-07	0.9839068	-265.9734	6113.806	9.17124E-10	0.9833447	-163.4593	5904.09	1.54817E-09	0.988331	-258.606	8469.722	6.21297E-12	0.9814347	-33.74118	5286.391	2.79507E-09	0.9807021	-3.275178	5081.905	1.68576E-05	0.9882629	-237.0892	8419.99	9.35344E-23	0.9866917	-371.6204	7414.098	1.6181E-07	0.9850237
FGF7_P610_F	5625	No	0.989361702	0.9806045	0.147496343	0.041812254	0.254868567	0.000436334	0.6844795	1302.188	3041.86	9.12056E-12	0.8325831	1598.106	8444.873	2.88786E-14	0.7352812	1810.039	5305.313	1.49069E-15	0.8574728	1331.498	8612.187	7.93853E-25	0.8585703	1262.13	8269.015	3.83742E-23	0.9214166	958.0067	12405.49	1.43778E-28	0.8662982	1146.943	8079.356	6.77986E-25	0.83263	1799.481	9449.515	2.08351E-20	0.8943063	938.2223	8784.711	2.51094E-31	0.8784996	1186.859	9304.543	1.36381E-14	0.8935779
FGF8_E183_F	1334	No	0.989361702	0.09278008	0.176048875	0.015943852	0.234549284	0.001322286	0.00191048	8561.033	16.5784	3.678E-38	0.005971693	10104.85	61.30635	1.42233E-14	0.001387213	6846.741	9.649994	1.42977E-14	0.01734204	8316.06	148.5275	1.64002E-18	0.007782744	8350.231	66.28184	1.84101E-18	0.008643473	11496.29	101.1062	5.41569E-22	0.0126571	7264.435	94.40732	1.60542E-16	0.006550163	6133.748	41.10128	2.30667E-07	0.009309687	10045.71	95.34094	6.64346E-34	0.006635006	8716.652	58.88927	9.69111E-11	0.009381414
FGF8_P473_F	5683	No	0.989361702	0.1181238	0.232877433	0.001349863	0.256202042	0.000421591	0.003606164	11081.43	40.46802	3.678E-38	0.008566376	10587.96	92.34821	6.76039E-16	0.0097945	6935.202	69.58786	3.95285E-15	0.01343522	8679.036	119.5545	7.50925E-20	0.005772511	10054.05	58.95469	8.2105E-26	0.0127164	11590.72	150.5787	1.70627E-22	0.0141938	8886.371	129.3872	7.37278E-24	0.00536523	8589.42	46.87222	8.88154E-13	0.007856324	10147.28	81.14343	1.86318E-34	0.006791531	10507.07	72.53081	8.29713E-15	0.01145146
FGF9_P1404_F	4026	Yes	0.989361702	0.32659586	0.075447321	0.296546663	0.284816444	8.12649E-05	0.06222018	10201.71	683.5021	3.678E-38	0.1390148	11511.79	1874.843	6.61898E-24	0.1823895	8067.364	1821.945	2.73063E-28	0.2054983	9398.857	2456.884	1.82609E-34	0.2277406	9627.688	2868.711	3.678E-38	0.2890721	10817.49	4439.189	1.23713E-36	0.1757187	9545.391	2056.186	3.678E-38	0.2122867	8699.768	2371.514	7.93505E-20	0.1486868	10484.54	1848.652	3.678E-38	0.228419	9662.312	2890.036	4.29856E-20	0.3089244
FGF9_P862_R	4028	Yes	0.989361702	0.50401265	0.127827048	0.076964239	0.187741905	0.009389327	0.07792931	7514.81	643.5698	8.36326E-37	0.2011055	7640.533	1948.522	3.65359E-13	0.2380459	6766.739	2145.273	2.44226E-23	0.2468754	7370.766	2448.929	2.93283E-24	0.2325505	8145.123	2498.415	2.21231E-28	0.2361829	8290.53	2594.469	1.34214E-19	0.2001181	7205.028	1827.605	6.10137E-24	0.3669395	6777.486	3986.382	7.63517E-19	0.2365708	8321.992	2609.8	3.678E-38	0.2873156	7146.632	2921.449	1.40075E-13	0.2950647
FGFR1_E317_F	620	No	0.984042553	0.1659564	0.125153929	0.085799892	0.195268452	0.007352528	0.02069531	9882.549	210.9578	3.678E-38	0.0395528	10565.16	439.2087	9.19596E-17	0.02147738	9663.411	214.295	3.1479E-28	0.03996202	7846.855	330.7915	2.11356E-17	0.1031096	8521.229	991.1256	4.65223E-23	0.002436908	12755.87	31.4051	2.53328E-26	0.05454291	9195.041	536.226	1.77723E-27	0.000257495	9995.156	2.60012	1.64332E-16	0.06504863	11293.3	792.6812	3.678E-38	0.02748735	10723.14	305.9082	6.19218E-16	0.1063915
FGFR1_P204_F	4033	Yes	0.984042553	0.1715295	0.105987251	0.150046098	0.252908707	0.000593325	0.01541642	7307.327	115.9825	8.17034E-31	0.03067262	7678.044	246.1222	1.53044E-09	0.07886625	5629.464	490.5491	5.68658E-12	0.0509771	6616.463	360.7772	3.67776E-13	0.01328828	7337.643	100.1645	8.07399E-15	0.08419874	6865.604	640.4175	2.94211E-10	0.07235614	6390.676	506.2721	9.8381E-15	0.1164308	6333.397	847.7499	2.27019E-09	0.061128	8075.822	532.3107	5.61268E-25	0.0518525	6781.728	376.3495	1.03469E-07	0.08470087
FGFR2_P266_R	2485	Yes	0.984042553	0.174153	0.181428254	0.012292677	0.24708885	0.000650305	0.01794853	6266.711	116.3616	2.73239E-23	0.04217623	5706.367	255.674	4.08636E-06	0.03598762	4936.515	188.0185	6.57733E-09	0.05706429	5191.778	320.2462	7.27925E-09	0.05358383	6224.314	358.0676	5.40805E-12	0.04592536	6885.098	336.2348	1.27171E-09	0.06169132	5516.712	369.284	3.262E-11	0.06293378	5983.234	408.5527	9.00291E-08	0.04452454	6648.887	314.4938	5.38645E-17	0.09005339	5561.341	560.2779	4.47317E-06	0.06451904
FGFR2_P460_R	2501	Yes	0.989361702	0.5111239	0.063503593	0.382107841	0.240450323	0.000934994	0.1291215	5125.727	774.7966	3.53783E-20	0.178379	5419.54	1198.326	3.68802E-07	0.2361931	4409.763	1394.561	6.05739E-11	0.2700267	4251.198	1609.565	8.44844E-10	0.1384013	6244.5	1019.137	3.23186E-14	0.4069093	4543.225	3185.637	9.00983E-11	0.1999236	5088.234	1296.44	6.98088E-13	0.0583141	6049.942	380.8365	7.57778E-08	0.03681334	7455.625	288.7787	1.40129E-20	0.1870258	6134.532	1434.262	1.99946E-08	0.3657604
FGFR3_E297_R	4098	No	0.989361702	0.05505445	0.360653043	5.62999E-06	0.377327323	2.03697E-06	5.68821E-05	8607.642	0.4953374	3.678E-38	0.003352882	8365.557	28.4795	1.69563E-10	0.001367075	5628.01	7.841339	2.03832E-10	0.01157287	8810.443	104.3267	2.49973E-20	0.004015285	7937.288	32.40211	9.59463E-17	0.001658533	9055.017	15.20912	3.60786E-14	0.009749068	8434.949	84.02698	1.65982E-21	0	8397.663	-4.790932	3.63338E-12	0.003511671	12271.31	43.59708	3.678E-38	0	7703.837	-24.95295	1.26822E-08	0.004150029
FGFR3_P1152_R	2536	Yes	0.984042553	0.8149595	0.068089902	0.347417447	0.212859035	0.003310195	0.3256648	3828.859	1897.411	4.10945E-19	0.3415182	5800.77	3060.405	1.68818E-11	0.4656766	3990.656	3565.112	2.64513E-17	0.5001501	3244.686	3346.694	6.17433E-12	0.6899471	2743.506	6327.529	3.848E-21	0.6231466	3984.74	6754.33	3.98024E-19	0.5716087	3103.542	4274.532	1.34502E-16	0.3054765	6294.771	2812.652	5.20581E-14	0.6933725	3091.713	7217.375	5.70633E-35	0.5369704	4632.838	5488.622	1.04959E-13	0.67654
FGFR4_P610_F	4036	No	0.989361702	0.9919792	0.394284785	5.29958E-08	0.333476126	4.1881E-06	0.8789227	309.4399	2972.2	1.92339E-07	0.9850998	-34.28106	6611.324	4.31275E-07	0.9718527	68.69587	5824.615	3.14737E-11	0.9861699	-200.4824	7130.629	5.23221E-13	0.9859503	-40.32011	7017.593	2.95005E-13	0.9898625	-61.25673	9764.356	5.92674E-16	0.984318	-162.4286	6276.728	5.82505E-12	0.9850929	-133.7571	6608.196	6.24075E-08	0.990414	-65.21533	10331.87	1.06467E-34	0.9878008	-172.2488	8097.273	4.48125E-09	0.9839013
FGR_P39_F	5688	Yes	0.989361702	0.97727066	0.350636482	1.22651E-06	0.232682034	0.00128494	0.8025027	1047.627	4663.223	5.08774E-19	0.94806	416.461	9426.959	8.93665E-14	0.9222789	631.9268	8685.426	2.48597E-25	0.976242	136.4444	9715.758	2.08526E-24	0.9780174	114.2263	9531.047	1.18205E-23	0.9825531	189.612	16309.99	3.678E-38	0.9153519	688.2805	8524.165	7.94586E-25	0.9785305	102.7494	9240.873	1.18868E-14	0.9614033	400.4519	12465.73	3.678E-38	0.9825419	117.2698	12227.96	1.69629E-19	0.9585726
FHIT_E19_R	2728	No	0.989361702	0.0644697	0.171317637	0.019005389	0.241791606	0.000932128	0.002897023	9532.886	27.98778	3.678E-38	0.01471839	10077.8	152.0386	9.83042E-15	0.00538356	7615.293	41.76056	1.01232E-17	0.02857733	8880.913	264.2007	2.70808E-21	0.007587693	8952.415	69.2121	6.22827E-21	0.01562488	9549.352	153.1631	5.95002E-16	0.01762968	7800.249	141.7784	6.14148E-19	0.01146933	8104.273	95.18926	1.08254E-11	0.01202096	11131.64	136.6578	3.678E-38	0.01617014	8850.995	147.1177	3.34192E-11	0.01059772
FHIT_P93_R	1887	No	0.989361702	0.4201371	0.218939006	0.002584032	0.255274117	0.000442386	0.01462357	4315.682	65.53133	6.13802E-12	0.04217483	4043.686	182.4542	0.000783523	0.008972851	4039.27	37.47733	3.06226E-06	0.02770364	3953.087	115.4846	1.43876E-05	0.02523286	4576.014	121.0435	6.19646E-07	0.03075422	5065.25	163.8936	7.97841E-06	0.04879484	4818.412	252.3043	9.18251E-09	0.03766057	4178.815	167.4488	0.000193445	0.0309167	5498.197	178.5995	6.7382E-12	0.04956719	4987.35	265.3167	6.92466E-05	0.04158762
FHL1_E229_R	2964	No	0.989361702	0.5678483	0.2832793	0.000182975	0.2491768	0.000998247	0.156741	5589.025	1057.449	4.33194E-25	0.2711514	6084.285	2300.721	1.77087E-10	0.3155242	4083.65	1928.545	1.29304E-11	0.3688554	5168.922	3079.279	1.13632E-17	0.04364073	6186	286.8437	1.17734E-11	0.06128576	9201.272	607.2514	2.91228E-16	0.02799254	6840.095	199.8656	2.8283E-15	0.2788239	5612.111	2208.438	8.56226E-11	0.3675471	5611.978	3319.49	9.67953E-27	0.3694957	4528.557	2712.482	7.47517E-08	0.3154883
FHL1_P768_F	2192	No	0.984042553	0.7418522	0.264604628	0.000474445	0.227605939	0.002646032	0.1754153	3757.766	820.6689	7.10837E-13	0.4659474	2681.875	2427.117	6.60635E-05	0.6805868	1246.257	2868.523	2.50672E-06	0.497263	2613.122	2683.58	2.58495E-08	0.05480256	3308.137	197.6039	0.000147603	0	4397.894	-97.66135	0.000193646	0.08082642	3324.571	301.1355	2.86698E-05	0.3319299	2873.78	1477.519	0.000190447	0.6245346	2476.838	4286.213	3.8993E-16	0.580888	1971.358	2870.896	0.000221444	0.6464849
FLI1_E29_F	1337	No	0.989361702	0.2931479	0.26903367	0.000230318	0.202221811	0.005631169	0.02499723	7653.862	198.7944	3.02951E-34	0.03504899	7731.36	284.451	1.00592E-09	0.05862616	6376.473	403.3368	2.74712E-14	0.04588647	7985.649	388.8655	3.69277E-18	0.08889144	7406.673	732.3815	2.19761E-17	0.00795956	9304.421	75.45564	4.99725E-15	0.08093526	5776.24	517.4772	1.43931E-12	0.05368278	7135.031	410.4296	3.62384E-10	0.05354489	10330.76	590.1113	3.678E-38	0.05695321	7743.707	473.7032	1.25083E-09	0.2468002
FLI1_P620_R	5708	No	0.45212766	0.4483508	2.601189613	0	2.55871582	0	0	1990.546	-3.013482	0.001053566	0.02212197	855.9507	21.62593	0.2557182	0	891.2491	-102.8917	0.190921	0.01667607	1470.042	26.62614	0.06192736	0	1615.525	-65.81341	0.05479782	0	2830.96	-185.6385	0.01451857	0	1665.944	-140.3402	0.04522459	0	611.523	-246.1709	0.3827269	0	1609.882	-177.8898	0.04397542	0	688.2939	-282.3655	0.3841841	0
FLJ20712_P984_R	807	No	0.680851064	0.9778181	0.364964783	5.83642E-07	0.33091563	5.88714E-06	0.8477105	-44.23619	556.6444	0.2139769	0.9516248	-457.8432	1967.175	0.1293896	0.9259357	-340.0289	1250.179	0.1563413	0.948792	-134.5061	1852.821	0.03864088	0.962564	-329.186	2571.224	0.01031158	0.9669623	-212.1604	2926.85	0.01253814	0.9326348	-195.2743	1384.446	0.09347129	0.9538903	-134.1234	2068.742	0.05708717	0.9673458	-236.1208	2962.391	0.000580098	0.9578759	-475.8009	2273.94	0.09601622	0.9545174
FLT1_E444_F	515	No	0.989361702	0.05784481	0.530130208	3.8331E-10	0.544385016	1.28427E-10	0.003807981	8725.605	33.73621	3.678E-38	0.007378158	9982.935	74.94645	2.65192E-14	0	7598.999	-4.569855	1.83597E-17	0.01679367	8472.786	146.4276	3.99145E-19	0.00055268	8410.783	4.706336	1.8582E-18	0.0474863	9834.769	495.2846	7.76296E-18	0.01287078	7840.646	103.5349	6.01197E-19	0	9717.103	-27.65382	1.28018E-15	0.02268192	10616.33	248.7082	3.678E-38	0.006857177	10131.88	70.64626	6.7521E-14	0.029386
FLT1_P302_F	3789	No	0.989361702	0.1031661	1.190524578	0	1.114849567	0	0.006555911	5857.014	39.31137	3.75634E-20	0	5688.232	-69.73754	1.31344E-05	0.07305839	4573.763	368.3701	2.10547E-08	0.008208522	5749.892	48.41639	1.25394E-09	0.003729926	5627.114	21.44169	2.74866E-09	0	6862.092	-68.4529	1.03646E-08	0.03566286	5414.344	203.93	2.27042E-10	0	5094.33	-55.91102	1.94454E-05	0	6950.269	-25.58252	7.92966E-17	0	5424.25	-98.87672	5.5867E-05	0.1031661
FLT1_P615_R	3783	Yes	0.989361702	0.2391165	0.097727478	0.178608194	0.207514375	0.00428903	0.04543387	6210.533	300.3584	3.73298E-24	0.06962281	6918.54	525.2177	1.2813E-08	0.1163782	5496.814	737.1338	2.35087E-12	0.09174012	6949.763	712.0717	1.68641E-15	0.05244463	6441.85	362.0738	1.07913E-12	0.08973763	8298.76	827.9864	2.52712E-14	0.07204881	6658.444	524.7452	7.91637E-16	0.03589108	6937.746	261.9956	2.07155E-09	0.07241422	8726.341	689.0496	1.68797E-29	0.04481075	7520.503	357.5004	5.47957E-09	0.1743603
FLT3_E326_R	542	No	0.984042553	0.5384529	1.5635674	0	1.43910408	0	0.01036064	3977.673	42.68961	2.50374E-10	0.001169824	4190.235	5.024699	0.000848007	0	2859.533	-60.72545	0.000952573	0.02607289	3900.219	107.0894	1.89459E-05	0	3828.033	-84.93328	5.56572E-05	0	3450.092	-145.7428	0.003197402	0.09700653	3957.121	435.8472	5.44585E-07	0	3796.301	-129.371	0.001375818	0	3981.314	-93.73735	1.81017E-06	0	3449.209	-159.0808	0.00849179	0
FLT3_P302_F	4037	No	0.989361702	0.1173897	0.456230044	3.36348E-08	0.455427468	3.55452E-08	0.0200269	3035.35	64.07457	8.15133E-07	0.01551824	3574.939	57.92753	0.003282853	0	2040.392	-27.70511	0.01278667	0.05075162	3214.243	177.1962	0.000244375	0.01702514	3369.709	60.09541	0.000199248	0.1012233	2972.501	346.0357	0.003085754	0.01012817	3309.976	34.89017	0.000102863	0	2591.814	-61.00935	0.0193897	0	3773.239	-39.86486	4.32639E-06	0	3070.835	-14.98521	0.0133085	0.1134337
FLT4_E206_F	559	Yes	0.989361702	0.1999741	0.116039634	0.117038839	0.24412936	0.000975818	0.01704782	5485.687	96.87526	2.94226E-18	0.05371617	6004.134	346.5035	1.01058E-06	0.01005116	5373.713	55.57576	8.61368E-10	0.04620499	5556.557	274.0223	1.02301E-09	0.09597411	5307.525	574.0792	6.3198E-10	0.000818864	5765.358	4.806869	9.61162E-07	0.07380768	4466.919	363.9349	4.14673E-08	0	5883.91	-25.94859	8.63317E-07	0.06628007	7443.256	535.4578	9.96805E-22	0.02630081	6036.997	165.7678	3.39686E-06	0.009909201
FLT4_P180_R	3804	No	0.989361702	0.07279282	0.070590198	0.335128152	0.25739646	0.000440613	0.01200879	11733.53	143.8336	3.678E-38	0.02511181	11963.1	310.7292	2.12346E-20	0.0252775	7832.327	205.7092	2.44262E-19	0.02697039	9730.882	272.4919	4.20754E-25	0.02548334	12464.93	328.5694	3.678E-38	0.03254902	14054.92	476.2296	2.03095E-33	0.0238992	12296.72	303.5257	3.678E-38	0.04623188	7580.107	372.2768	4.21418E-11	0.036455	11948.25	455.8365	3.678E-38	0.05681781	10808.76	657.1498	4.49529E-17	0.03156552
FMR1_P484_R	814	No	0.957446809	0.990593216	0.084936976	0.243644431	0.086186528	0.236778086	0.1872047	1076.431	270.9582	0.01856103	0.4811373	1230.41	1233.678	0.03261848	0.6691215	656.2285	1529.289	0.007668002	0.4878177	1306.742	1339.823	0.003253727	0.2248512	1194.421	375.479	0.05252412	0.3069072	2441.503	1125.399	0.001622743	0.1091024	1045.68	140.3039	0.09406352	0.950312	196.3224	5667.34	8.43543E-07	0.8824391	517.2131	4632.945	4.22834E-10	0.5990661	830.0313	1389.631	0.05365364	0.7490888
FMR1_P62_R	38	No	0.989361702	0.8453726	0.900757134	0	1.006603956	0	0.3513951	3325.391	1855.776	5.55056E-16	0.7066718	1848.013	4693.057	4.94672E-07	0.6625035	2342.999	4795.592	1.21213E-15	0.7128944	1923.261	5023.837	4.60989E-13	0	5701.176	-144.9234	4.84404E-09	0	6465.059	-129.9736	8.59103E-08	0	5255.583	-76.26944	4.53621E-09	0.6541334	2162.615	4279.257	7.21396E-08	0.7455018	2003.422	6161.557	1.15396E-22	0.7897996	1475.119	5918.297	4.07687E-08	0.7641498
FN1_E469_F	3293	No	0.989361702	0.1379132	0.430796862	1.2623E-07	0.430457592	1.29131E-07	0.007676437	8165.743	63.94231	2.04945E-37	0.02270115	7840.505	184.4457	9.64453E-10	0.06709496	6301.167	460.3748	3.20684E-14	0.03282718	7731.06	265.7969	1.01238E-16	0	7460.801	-58.81872	1.07675E-14	0	8628.757	-99.08859	9.75383E-13	0.02987923	7308.132	228.1667	3.08334E-17	0	8690.708	-87.49189	1.07798E-12	0	8363.472	-61.59472	2.29327E-23	0.005873862	7448.829	44.60277	2.72087E-08	0
FN1_P229_R	815	No	0.989361702	0.2896541	0.891085386	0	0.823534846	0	0	4607.739	-7.350862	5.56028E-13	0	4291.015	-80.61776	0.00081581	0	3454.33	-33.08429	7.38134E-05	0.03942275	3907.017	164.4507	1.42003E-05	0	4173.818	-24.0704	9.16625E-06	0	3981.49	-74.70517	0.000632198	0.01669767	4180.59	72.68964	1.18027E-06	0	4244.225	-73.36198	0.000330022	0	5617.725	-10.21167	1.1874E-11	0	4114.828	-34.11763	0.001535034	0
FOLR1_E368_R	1599	No	0.984042553	0.97160185	0.471082091	7.13665E-11	0.395662844	4.39299E-08	0.9660172	-105.3034	2842.667	1.14497E-05	0.9860945	-585.6975	7091.419	5.65651E-07	0.9820279	-284.2848	5464.188	4.58393E-09	0.9861889	-379.0684	7140.532	1.81502E-12	0.9868961	-440.6215	7531.321	1.24135E-13	0.9884138	-456.769	8530.937	1.34883E-11	0.9862168	-392.4984	7155.247	3.09848E-14	0.9849596	-392.8773	6548.75	2.50092E-07	0.9873264	-477.267	7790.432	1.48511E-18	0.9875841	-551.5223	7954.172	3.9283E-08	0.9867207
FOSL2_E384_R	585	No	0.989361702	0.93123196	0.418632686	6.95191E-09	0.282434225	9.31869E-05	0.8023294	1704.671	7325.014	3.678E-38	0.9948873	-91.29498	19459.05	3.678E-38	0.9716664	359.1499	15745.98	3.678E-38	0.9933006	39.63736	20703.45	3.678E-38	0.9947014	-101.2344	18773.11	3.678E-38	0.9955837	-218.8671	22543.21	3.678E-38	0.9817183	224.2961	17414.54	3.678E-38	0.9901527	83.98666	18500.03	3.678E-38	0.9565258	753.0913	18769.85	3.678E-38	0.9946038	-298.019	18431.56	3.678E-38	0.9949289
FRK_P258_F	2195	No	0.978723404	0.9862021	0.417453349	8.37804E-09	0.375055134	2.27187E-07	0.9288664	-281.1779	1305.805	0.05647142	0.9713665	-828.9456	3392.413	0.02755639	0.965886	-489.4394	2831.347	0.004690834	0.9707595	-545.8248	3319.911	0.002171179	0.9704259	-366.2906	3281.336	0.001307751	0.9687487	-366.6745	3099.869	0.01205109	0.9709262	-531.9976	3339.526	0.000917788	0.978227	-744.7628	4492.837	0.001105	0.9795005	-510.7367	4778.161	1.84225E-07	0.9761357	-809.8363	4090.36	0.008654091	0.9777393
FRK_P36_F	1913	No	0.984042553	0.9913195	0.406061649	2.28711E-08	0.358796179	7.88388E-07	0.8522233	226.8813	1885.113	0.000543021	0.97791	-571.2268	4426.94	0.001958109	0.9743034	-332.2188	3791.562	6.22013E-05	0.9782797	-290.9347	4503.99	7.40572E-06	0.9775244	-109.7315	4349.269	6.01685E-06	0.9867636	-255.1939	7454.934	1.41792E-09	0.9806398	-416.1307	5065.236	1.24148E-07	0.980922	-495.3605	5141.646	7.41727E-05	0.9827601	-46.84912	5700.484	8.14933E-12	0.9806824	-781.8829	5076.636	0.000916864	0.9778072
FRZB_E186_R	623	Yes	0.989361702	0.3040965	0.176688313	0.015843719	0.238346994	0.001136397	0.05167469	8147.146	449.3908	3.678E-38	0.05525848	8217.726	486.5085	3.71373E-11	0.1970058	6953.636	1730.532	2.94789E-22	0.09434729	7764.755	819.3188	5.5151E-19	0.07573503	7936.042	658.4799	3.59442E-19	0.1875802	7944.471	1857.393	3.04664E-16	0.1260616	6836.067	1000.496	1.73268E-18	0.08819999	7875.062	771.4415	8.36476E-13	0.1466167	8722.104	1515.694	1.62454E-34	0.04092461	8435.964	364.2372	8.62364E-11	0.1616785
FRZB_P406_F	4041	No	0.989361702	0.1660132	3.975662708	0	3.843210697	0	0	5206.952	-13.50047	4.75489E-16	0	5347.407	-39.64406	3.57617E-05	0	3315.083	-60.09842	0.000152733	0.0057261	4588.189	26.99965	1.04333E-06	0	5078.712	-146.5059	1.77178E-07	0	4212.245	-111.3972	0.000357095	0.002120521	4370.583	9.500111	5.85427E-07	0	4377.397	-127.3142	0.0002599	0	4962.746	-110.5383	3.70867E-09	0	4460.408	-120.56	0.000820176	0
FVT1_P225_F	4044	No	0.989361702	0.08021192	0.050671816	0.484396724	0.263781786	0.000272562	0.008752236	12493.12	111.1911	3.678E-38	0.0277564	13226.52	380.4564	1.23365E-24	0.04420421	8891.768	415.8566	2.78182E-25	0.04180894	10816.42	476.3185	1.8727E-31	0.0320546	8946.67	299.5907	6.83192E-22	0.02268523	15270.52	356.7773	3.678E-38	0.02199194	10603.91	240.6931	1.20307E-33	0.04445662	9274.359	436.1418	1.11495E-15	0.02618793	12425.55	336.8394	3.678E-38	0.05026844	10442.23	557.9907	7.33686E-16	0.05914522
FYN_P352_R	4057	No	0.989361702	0.06214591	0.130379617	0.072740731	0.223882794	0.002060529	0.003520025	10951.35	39.03845	3.678E-38	0.008420267	11847.32	101.4539	1.97269E-19	0.01089843	7703.223	85.97993	2.83761E-18	0.01136725	9044.599	105.1442	2.58831E-21	0.02187822	8340.896	188.8025	6.54105E-19	0.008678535	12779.02	112.7495	1.00839E-26	0.00916505	8789.157	82.22314	3.67093E-23	0.01195764	8849.808	108.3137	1.2994E-13	0.0289531	10749.45	323.4911	3.678E-38	0.01809868	9206.677	171.5433	5.11354E-12	0.03666614
FZD7_E296_F	1600	No	0.989361702	0.08434638	1.415018439	0	1.354342937	0	0.000954132	4748.799	4.630813	9.72319E-14	0.000848923	5775.061	4.99171	7.64494E-06	0.02713428	4492.599	128.0925	1.48537E-07	0	5097.532	-17.97292	8.84187E-08	0	4724.491	-50.77367	6.99464E-07	0.000829402	5768.495	4.871383	9.48661E-07	0.003088464	4842.349	15.31156	3.51573E-08	0	4704.351	-16.87412	6.4738E-05	0.00075507	4784.776	3.691134	5.80816E-09	0	5202.261	-17.00782	8.43003E-05	0.000409997
FZD9_E458_F	5551	Yes	0.984042553	0.4943806	0.113229334	0.119136205	0.186069027	0.010439414	0.04598721	10236.21	498.2464	3.678E-38	0.1276352	9171.493	1356.506	1.69239E-15	0.1037345	7015.873	823.5971	1.73949E-18	0.1342436	7864.667	1234.996	4.21722E-21	0.06978976	9237.427	700.5479	5.41711E-25	0.1030402	9967.634	1156.542	2.19054E-20	0.1897275	7833.716	1857.701	2.87328E-27	0.1121881	6305.009	809.3675	3.14813E-09	0.04633034	9822.824	482.0619	6.07058E-35	0.08885486	9783.644	963.8528	3.18574E-15	0.05764456
FZD9_P15_R	4880	No	0.989361702	0.2319646	0.648998678	9.9476E-14	0.615054667	1.75859E-12	0.00140478	4426.604	6.367827	3.51686E-12	0.008272474	5508.321	46.78169	1.61798E-05	0.05256687	4964.695	281.0068	2.97044E-09	0.002492703	4433.9	11.32991	2.43701E-06	0.03610965	4753.622	181.8283	1.74074E-07	0	5031.951	-31.11357	1.84022E-05	0.01961543	5023.854	102.5175	6.40864E-09	0.001252149	4823.528	6.172721	4.01387E-05	0.03499908	5177.225	191.3967	7.95726E-11	0.03472803	5240.321	192.1311	4.05265E-05	0.1056104
FZD9_P175_F	4876	Yes	0.989361702	0.3309091	0.042944312	0.553440567	0.250394106	0.000549625	0.04195353	9117.319	403.6329	3.678E-38	0.1320885	9332.354	1435.522	3.96595E-16	0.1067705	7538.052	913	3.53058E-21	0.1485575	8956.133	1580.091	1.23287E-27	0.1803232	8295.997	1847.061	5.91932E-26	0.2133444	10141.94	2777.658	7.88028E-27	0.09750329	8790.269	960.4805	1.40423E-27	0.2283654	7224.527	2167.695	8.7321E-15	0.1498607	9435.566	1680.909	3.678E-38	0.1713491	9181.546	1919.245	4.05266E-16	0.2160911
G6PD_E190_F	1340	No	0.989361702	0.7511089	0.314002633	3.36548E-05	0.230219483	0.002360758	0.1546172	6613.117	1227.802	3.78174E-34	0.4196577	4623.762	3415.851	9.01376E-10	0.5465596	2963.476	3692.596	7.77351E-14	0.4870695	4386.398	4260.203	3.09957E-19	0.07815494	5685.57	490.5064	9.09773E-11	0	8327.539	-48.33421	4.20623E-12	0.0457455	7156.976	347.8883	4.14156E-17	0.5396901	3395.384	4098.161	4.73171E-10	0.7090697	3559.161	8918.287	3.678E-38	0.5947922	3709.341	5591.614	7.53465E-12	0.3303024
G6PD_P1065_R	822	No	0.989361702	0.9591994	0.21823734	0.002960515	0.171475947	0.019541158	0.528774	1663.521	1978.889	8.78583E-09	0.8647711	696.3431	5092.51	7.41987E-06	0.8557949	722.4836	4881.086	2.56188E-10	0.8899258	563.4021	5363.461	5.53814E-10	0.06248572	4517.655	307.7686	3.15056E-07	0	3134.607	-25.03392	0.005142616	0.1963873	2794.009	707.2395	5.10803E-05	0.8790781	713.2328	5912.041	3.16126E-08	0.8608768	832.6969	5771.412	1.80184E-15	0.8915486	702.3987	6596.294	5.95123E-08	0.8308399
G6PD_P196_F	5723	No	0.984042553	0.7481406	0.243365571	0.000809535	0.167037904	0.021505332	0.1512658	6864.554	1241.258	2.34019E-36	0.3548322	5475.013	3066.17	8.3048E-11	0.3960626	5089.827	3403.493	2.26182E-21	0.4835401	4432.119	4243.236	2.37479E-19	0.02206139	7657.577	175.0038	3.09466E-16	0.05094951	9700.928	526.1602	1.61104E-17	0.01558927	7861.634	126.0816	3.90223E-19	0.3771485	5805.958	3576.171	9.3109E-15	0.3889824	6915.228	4465.993	3.678E-38	0.5332694	4469.976	5221.488	1.02928E-12	0.6453592
G6PD_P597_F	839	No	0.978723404	0.9124937	0.209119856	0.003904685	0.174596548	0.015980756	0.5169396	1201.43	1392.705	2.99728E-05	0.64507	1552.988	3004.234	0.000325209	0.7873866	1184.233	4755.993	2.22011E-11	0.7982203	959.7627	4192.317	5.89528E-08	0.15916	2292.796	452.925	0.002292462	0.1551127	2740.583	521.5022	0.003551849	0.06236154	2272.643	157.8025	0.003496554	0.7675137	1344.015	4767.169	3.0227E-07	0.8682358	754.1995	5628.591	1.43144E-14	0.7955962	1225.383	5158.758	1.81411E-06	0.8562933
GABRA5_E44_R	3295	No	0.994680851	0.8492444	0.178732544	0.013402449	0.266853809	0.000222399	0.3441902	3630.675	1957.978	2.70941E-18	0.4909438	3800.813	3762.021	7.65595E-09	0.6371014	2682.044	4884.129	2.39798E-17	0.6934171	2305.314	5440.244	8.44177E-16	0.7261519	2184.623	6058.042	8.78866E-18	0.682284	2873.565	6385.626	1.08806E-14	0.6435975	2135.583	4037.054	3.7131E-12	0.7158639	2798.852	7303.486	8.07487E-17	0.7189326	2516.874	6693.61	2.58743E-28	0.6974275	2670.394	6385.737	2.52142E-11	0.5634902
GABRA5_P1016_F	844	Yes	0.989361702	0.991004482	0.296556771	4.07695E-05	0.210708678	0.00355341	0.6688417	1392.909	3015.234	4.5975E-12	0.9887651	-83.47869	8800.783	3.47951E-11	0.9568529	161.5305	5799.843	1.89527E-11	0.9702832	158.386	8436.548	4.9913E-19	0.9625437	235.4117	8619.335	3.10791E-20	0.9733564	131.0597	8441.167	7.57734E-13	0.9673711	189.6905	8588.649	1.01902E-22	0.9575014	268.4264	8300.711	1.3151E-12	0.9563919	311.361	9021.769	5.08599E-29	0.9685382	174.2587	8442.927	2.0352E-10	0.9617348
GABRA5_P862_R	840	No	0.989361702	0.9914753	0.358727992	7.41042E-07	0.302440941	2.99889E-05	0.5549204	1787.478	2353.287	7.51482E-11	0.9843764	-87.64141	6300.557	1.67361E-06	0.9555462	121.3596	4758.185	3.10999E-08	0.9848151	-55.73154	6485.51	1.92189E-11	0.985933	-97.10332	7008.847	4.83449E-13	0.9646507	171.9087	7420.137	1.87051E-10	0.9851609	4.260406	6921.781	7.64975E-15	0.917799	462.6313	6281.949	1.82683E-08	0.9866377	-238.3834	7383.711	8.49895E-18	0.9856976	-40.2798	6891.853	3.33604E-07	0.9800852
GABRB3_E42_F	3299	No	0.989361702	0.1449213	0.282876432	0.000274196	0.30580622	8.37283E-05	0.02269619	7675.224	180.5661	2.8552E-34	0.01801662	6943.032	129.2197	6.07986E-08	0.02485658	6041.194	156.5401	3.11816E-12	0.04024817	6864.998	292.0843	9.36946E-14	0	6596.029	-2.598962	4.99645E-12	0	6016.449	-51.84923	4.28675E-07	0.0840906	6216.176	579.8948	2.33516E-14	0.0465131	6724.285	332.903	4.15593E-09	0.000936545	8330.189	7.902652	1.48904E-23	0.02543939	6994.272	185.185	9.51856E-08	0.03072827
GABRB3_P92_F	861	Yes	0.989361702	0.40266941	0.076052353	0.292690085	0.134172574	0.063400355	0.04663229	5244.715	261.4272	8.21596E-18	0.2018896	5395.56	1390.154	1.91977E-07	0.2453754	3630.676	1213.074	3.87908E-08	0.2128701	5076.604	1399.953	1.38735E-11	0.2094102	4333.747	1174.404	6.48526E-09	0.2190259	5590.409	1595.888	1.51709E-09	0.1806813	4814.395	1083.753	2.98091E-11	0.3193886	4526.589	2171.106	2.26865E-08	0.2132455	4637.083	1283.96	8.66957E-13	0.300934	4273.292	1882.615	3.98366E-06	0.2582481
GABRG3_E123_R	3303	No	0.989361702	0.9951985	0.409513831	1.59416E-08	0.323477745	8.05003E-06	0.8865632	429.6906	4139.787	7.85509E-13	0.9894933	-101.3824	9417.719	1.58941E-12	0.9838889	22.68574	7492.304	3.88027E-17	0.9846954	46.77932	9443.785	8.7082E-23	0.9894846	-41.25273	9409.865	2.00462E-22	0.9933884	-91.2262	15024.8	3.49475E-35	0.9837827	42.36136	8635.991	3.0171E-22	0.9598631	288.6336	9294.08	2.56806E-15	0.9792514	153.2367	11951.79	3.678E-38	0.990872	-72.6271	10855.36	2.60106E-15	0.9886178
GABRG3_P75_F	864	No	0.984042553	0.9878334	0.20028019	0.005842063	0.277433038	0.000134323	0.438907	1517.346	1265.146	8.37312E-06	0.8649598	578.3051	4344.681	0.000115114	0.6932154	1041.829	2580.095	2.93962E-05	0.8703574	593.7498	4657.499	3.35728E-08	0.8422238	688.7037	4210.171	2.12318E-07	0.9878334	-121.0527	8119.232	2.0626E-11	0.8733381	473.0017	3950.867	4.57506E-07	0.9104131	338.6082	4457.287	4.50207E-05	0.8598366	747.4967	5198.995	6.96846E-13	0.8919528	529.4858	5196.541	1.63194E-05	0.951497
GADD45A_P737_R	5733	Yes	0.984042553	0.235993	0.061619043	0.395149753	0.210655868	0.00364963	0.03135519	6569.093	215.8797	4.58829E-26	0.04146177	7329.723	321.3741	5.20071E-09	0.0948284	6364.047	677.1923	2.87075E-15	0.1164989	6253.461	837.7705	1.55187E-13	0.07315263	6838.98	547.6681	1.21746E-14	0.04194624	7048.608	312.9857	6.22443E-10	0.08349892	5669.131	525.6036	3.12749E-12	0.07375332	6748.646	545.3303	1.29798E-09	0.06067494	7635.895	499.6939	1.62686E-22	0.1120844	6202.853	795.629	1.91485E-07	0.2214487
GALR1_E52_F	3314	No	0.989361702	0.103416	0.092348397	0.204918661	0.221030533	0.002412739	0.01360419	6533.509	91.48813	6.11097E-25	0.03492477	6182.708	227.3627	8.10314E-07	0.03225529	4302.908	146.7505	3.99489E-07	0.06351514	5915.958	408.0198	3.98316E-11	0.0323658	5647.039	192.2292	8.28901E-10	0.03312337	5092.272	177.8775	6.84167E-06	0.04418176	5106.515	240.666	1.48315E-09	0.03668566	5361.549	207.9908	2.71331E-06	0.0200361	6225.203	129.3235	1.85599E-14	0.04205721	5434.685	242.993	1.90132E-05	0.06252883
GALR1_P80_F	889	No	0.989361702	0.1237303	0.170899451	0.019624282	0.194516599	0.007909177	0.003880694	6897.878	27.26242	4.5159E-27	0.01005915	6271.29	64.741	1.06664E-06	0.04525587	4439.715	215.1872	1.21359E-07	0.006078448	6177.501	38.39082	8.28647E-11	0.02304757	6135.8	147.1106	4.40396E-11	0.008052651	7472.712	61.47545	2.538E-10	0.0167137	5162.846	89.45676	2.80154E-09	0.007260703	5503.565	40.98339	2.98883E-06	0.01306795	6056.859	81.52289	1.30381E-13	0.0141193	6426.801	93.47368	1.12059E-06	0.01480535
GAS1_E22_F	1343	No	0.989361702	0.05667086	0.126876533	0.081573534	0.226574004	0.001869793	0.001696097	12413.58	21.26031	3.678E-38	0.008190456	10732.19	89.45322	2.85243E-16	0.02342928	7067.044	171.9473	4.92212E-16	0.01719176	10521.44	185.7954	1.78056E-28	0.02444708	9895.324	250.48	5.74468E-26	0.01220243	13630.46	169.6146	2.46133E-30	0.01163832	10091.34	120.0068	4.67822E-30	0.05667086	7263.179	442.3458	1.57466E-10	0.02799642	14203.41	411.9781	3.678E-38	0.01869277	9719.51	187.0503	3.3246E-13	0.0159662
GAS1_P754_R	5626	No	0.989361702	0.04730526	4.543021679	0	4.510647774	0	0	7403.565	-7.989999	1.34067E-30	0	7913.772	-83.31495	2.33944E-09	0.008081592	6122.987	50.70139	3.75814E-12	0	7187.567	-38.3658	9.95502E-14	0	6441.125	-61.74285	2.264E-11	0	6661.139	-40.88316	2.3439E-08	0	6768.707	-31.81179	3.85518E-14	0	6781.413	-126.8115	2.76495E-08	0	7728.183	-72.74936	3.74655E-20	0	7509.235	-114.8721	4.06138E-08	0
GAS7_E148_F	606	No	0.989361702	0.1247956	0.226332903	0.001890853	0.282294571	0.000106605	0.005609497	10008.08	57.02109	3.678E-38	0.009454812	9564.025	92.24369	2.52712E-13	0.000656184	7678.483	5.107467	7.85481E-18	0.02075234	7464.301	160.3036	2.28868E-15	0.02328068	8026.073	193.6897	1.07728E-17	0.01252786	12051.56	154.1644	3.73052E-24	0.01850234	8251.018	157.4261	5.31752E-21	0.01710566	6035.548	106.7791	2.64913E-07	0.06376416	8438.011	581.4978	3.12359E-27	0.01354155	9751.139	135.2309	3.70041E-13	0.01950361
GAS7_P622_R	4060	No	0.978723404	0.6066992	0.300545871	0.000121842	0.348417521	8.41222E-06	0.05083986	2918.925	161.7027	9.41957E-07	0.06038146	2792.84	185.8988	0.01291717	0.1330804	2460.328	393.0346	0.000775024	0.03174157	2845.064	96.54546	0.001245679	0.1125166	2714.603	356.84	0.000759278	0.5335996	1494.904	1824.699	0.003077504	0.1026706	2316.07	276.4419	0.002007254	0.3524802	1343.693	785.8807	0.04102657	0.169645	3455.71	726.4463	3.13033E-07	0.0606574	2788.919	186.5499	0.01543396	0
GATA6_P21_R	5858	No	0.989361702	0.09478596	0.142639279	0.049026786	0.225231469	0.001882981	0.003186013	13903.93	44.75931	3.678E-38	0.02367794	13760.9	336.157	2.67001E-26	0.009367849	10412.65	99.41216	1.04011E-31	0.02381403	12165.14	299.2077	6.98374E-38	0.01080254	12504.96	137.6526	3.678E-38	0.006849577	14753.12	102.4393	7.74758E-35	0.01032242	11806.48	124.1855	3.678E-38	0.008112763	9806.895	81.02966	3.43906E-16	0.06188394	12589.25	837.0615	3.678E-38	0.01897153	13990.82	272.494	2.17468E-25	0.01411283
GATA6_P726_F	5874	No	0.984042553	0.4294601	0.159521341	0.027713123	0.153798163	0.03380867	0.01789779	6348.364	117.5147	7.55805E-24	0.03082119	7609.688	245.1785	2.09559E-09	0.1442239	5153.992	885.455	1.052E-11	0.02622882	6136.825	167.9908	4.53954E-11	0.03320365	6098.626	212.8856	3.6192E-11	0.4294601	3686.085	2849.884	3.46017E-08	0.1327544	5728.028	892.1309	1.02367E-13	0.02230463	6422.326	148.797	4.04238E-08	0.01765583	7011.499	127.8161	9.04041E-18	0.05246398	6924.274	388.926	5.61791E-08	0.1288216
GDF10_E39_F	3315	Yes	0.989361702	0.39432724	0.053376094	0.460212868	0.112554997	0.119404312	0.03989178	7964.433	335.0712	5.11155E-38	0.1714981	7663.593	1607.047	2.02531E-12	0.1806689	6433.034	1440.585	1.24533E-18	0.1967025	6873.493	1707.59	5.66862E-19	0.1924733	7029.853	1699.394	1.0211E-19	0.2004498	7754.287	1969.095	5.17253E-16	0.1281974	7584.231	1129.956	2.04763E-22	0.4335645	4750.594	3712.771	2.42583E-12	0.1439611	9489.622	1612.699	3.678E-38	0.2614963	6801.241	2443.656	9.96238E-12	0.207664
GDF10_P95_R	890	Yes	0.989361702	0.3449098	0.090976954	0.209318526	0.228835881	0.001589463	0.03212044	4783.532	162.0668	1.00701E-14	0.08442312	5430.667	509.9694	4.40283E-06	0.1107183	4757.715	604.8002	1.35758E-09	0.1011397	5040.44	578.4017	3.814E-09	0.1090319	4459.665	557.9874	1.10841E-07	0.07251446	7224.078	572.6251	6.24311E-11	0.06806916	4134.978	309.327	4.07459E-07	0.1317151	5619.852	867.6774	5.88646E-08	0.0724955	6348.698	504.0424	1.6185E-16	0.1822693	3731.89	854.1151	0.000438594	0.1160326
GFAP_P1214_F	5878	No	0.989361702	0.9940358	0.353352547	1.01409E-06	0.254312932	0.000433829	0.774598	839.6852	3229.245	1.54714E-10	0.9467368	333.2098	7700.162	9.27721E-10	0.9241346	396.6083	6049.302	4.35963E-13	0.9613523	223.3362	8042.918	9.68665E-18	0.9606051	246.8271	8457.031	1.29629E-19	0.9167014	753.3444	9391.052	2.88082E-17	0.968465	161.5273	8031.717	4.91631E-20	0.9882045	-4.262971	8377.814	4.05649E-12	0.9662784	277.41	10814.55	3.678E-38	0.9898975	-51.38478	9798.536	7.69952E-13	0.9718469
GFAP_P56_R	5877	No	0.989361702	0.9703165	0.198712796	0.006103879	0.260487258	0.00032488	0.5759104	1408.247	2048.188	4.47792E-08	0.7828014	1466.571	5646.05	5.15213E-08	0.8187168	981.5337	4884.455	3.85203E-11	0.8502121	926.54	5826.752	1.9263E-12	0.8619918	952.4697	6573.666	3.94757E-15	0.8724515	859.2023	6561.09	4.59791E-10	0.8802076	710.6508	5956.48	6.92414E-14	0.8128047	1216.853	5717.795	7.48188E-09	0.7646272	2101.81	7152.752	1.4455E-28	0.8972334	777.1445	7658.16	4.69682E-10	0.7486644
GFI1_E136_F	607	No	0.994680851	0.6589172	0.28308636	0.000228746	0.279959679	0.000268171	0.01293639	3945.954	53.02602	3.0894E-10	0.04348873	3965.488	184.8414	0.000950579	0.1388741	2449.612	411.1769	0.000753364	0.07787441	4859.825	418.8621	2.86787E-08	0.1336589	4097.458	647.5829	4.82168E-07	0.03250619	4127.146	142.0251	0.000213373	0.06283328	4691.717	321.2654	1.32828E-08	0.3632004	2523.445	1496.289	0.000514883	0	4752.619	-8.345334	7.90108E-09	0.03169353	4187.338	140.3284	0.000845324	0.001641719
GFI1_P208_R	4071	Yes	0.989361702	0.6660201	0.120350629	0.103101903	0.196218371	0.007871527	0.1059099	4307.09	522.0439	4.02128E-14	0.2354974	4138.806	1305.722	2.31587E-05	0.3208213	3000.123	1464.395	3.6709E-07	0.317575	3450.429	1652.237	7.77513E-08	0.3077002	3759.849	1715.552	7.89968E-09	0.5676059	2808.582	3818.109	2.27478E-08	0.2054213	4189.504	1108.959	2.05872E-09	0.01907497	5278.16	104.5832	5.53655E-06	0.4934107	3044.023	3062.233	1.73234E-13	0.1766118	4280.693	939.6324	7.61213E-05	0.6660201
GFI1_P45_R	4064	No	0.989361702	0.07186174	0.328212261	3.21832E-05	0.36523968	3.71959E-06	0.009588361	10999.98	107.461	3.678E-38	0.01183349	11736.88	141.749	3.16679E-19	0.02668064	8287.812	229.9268	1.74704E-21	0.005006979	7941.099	40.46421	1.15403E-16	0.002560285	10252.1	26.57236	1.33619E-26	0.0437559	11719.48	540.8367	2.35756E-24	0.01396288	7358.819	105.6213	6.04203E-17	0.02530094	7898.193	207.6146	1.82063E-11	0	11201.29	-13.03537	3.678E-38	0.00694753	9390.697	66.39821	3.43156E-12	0.03106061
GJB2_E43_F	3318	No	0.984042553	0.1953185	0.513298333	5.98575E-10	0.463086307	2.33422E-08	0.007278149	5496.571	41.03131	5.39244E-18	0	5530.789	-44.80355	2.02607E-05	0.1038836	4461.132	528.7562	1.55856E-08	0.04996422	5548.758	297.0791	9.28798E-10	0.04906541	5119.216	269.2961	1.32614E-08	0.002859321	6917.359	20.12242	5.18782E-09	0.02764309	5125.934	148.5678	2.41653E-09	0	5096.807	-52.46552	1.90419E-05	0.004815593	5512.021	27.15598	2.06273E-11	0.03604032	5524.903	210.3027	1.58507E-05	0
GJB2_P791_R	897	No	0.989361702	0.1445482	0.142754257	0.049440873	0.209239006	0.003979028	0.01118403	8173.696	93.57985	9.71758E-38	0.02727943	9184.695	260.3843	7.98033E-13	0.02763889	8636.279	248.3245	3.3065E-23	0.07046565	7730.088	593.5792	5.81735E-18	0.02577554	8672.079	232.0872	1.9367E-20	0.02225838	9007.081	207.3235	1.4487E-14	0.02405383	7403.912	184.9465	1.87757E-17	0.03488303	7704.662	282.0904	3.49658E-11	0.01474061	9963.839	150.5666	9.76842E-34	0.04632716	8938.712	439.0791	5.1246E-12	0.01736335
GJB2_P931_R	895	Yes	0.989361702	0.2845383	0.109186649	0.13188059	0.214297742	0.00310433	0.02726212	6609.62	188.0449	3.72657E-26	0.06060557	7083.586	463.4532	8.20086E-09	0.1117742	5653.544	724.0253	7.55026E-13	0.1150097	7303.987	962.1915	9.69314E-18	0.04520449	7256.833	348.307	2.06708E-15	0.07140646	6998.638	545.8671	2.40397E-10	0.07568583	6522.718	542.2896	2.26777E-15	0.1059563	5205.993	628.8318	9.48247E-07	0.1918156	6319.044	1523.505	4.6749E-21	0.1204954	7863.496	1091.028	4.12497E-11	0.06008218
GLA_E98_R	3324	No	0.989361702	0.6433828	0.431129277	5.20815E-08	0.37712431	1.91579E-06	0.117698	8133.419	1098.328	3.678E-38	0.2865962	6461.925	2636.127	5.00643E-12	0.3664907	4715.114	2785.586	4.43575E-17	0.3743286	5495.72	3347.824	4.91453E-20	0	8022.516	-4.878106	6.34084E-17	0.0026051	8892.608	23.48784	9.42295E-14	0.001981842	6736.674	13.57611	3.44405E-14	0.2823928	5412.952	2169.457	2.99401E-10	0.5009204	4636.688	4754.159	2.3481E-29	0.4616213	4863.217	4255.604	1.85608E-11	0.256815
GLA_P112_F	901	No	0.989361702	0.9806546	0.334237844	8.01595E-06	0.24801895	0.000922867	0.614526	1476.553	2513.355	3.37644E-10	0.8723539	774.5609	5976.889	2.19619E-07	0.8967732	444.4991	4730.284	4.74032E-09	0.860451	868.3367	5970.711	1.02805E-12	0	4153.799	-21.44921	9.93579E-06	0.004927238	4200.105	21.29255	0.00024741	0.01071603	4114.674	45.65378	1.94957E-06	0.8872616	784.6906	6962.597	1.26343E-10	0.8866672	978.2499	8435.762	1.71959E-29	0.9119807	613.8121	7395.911	3.1104E-09	0.9395924
GLA_P343_R	5650	No	0.989361702	0.7344483	0.284676552	9.31629E-05	0.187182128	0.010186298	0.2168357	7661.539	2148.948	3.678E-38	0.5604528	4987.258	6486.604	4.61032E-18	0.5493056	3473.223	4355.037	1.9406E-18	0.596971	4393.508	6655.833	3.38417E-30	0.02666813	8278.707	229.5666	7.96465E-19	0.005929428	11015.35	66.3008	3.0321E-20	0.01437127	8821.496	130.0827	1.5097E-23	0.4223895	6534.023	4851.266	7.36672E-21	0.5556693	4773.503	6094.686	3.678E-38	0.6728615	4116.301	8672.128	8.74888E-21	0.6301145
GLI2_E90_F	609	No	0.989361702	0.9943806	0.471262366	7.86233E-11	0.401479304	3.02064E-08	0.9713787	-361.8857	3393.907	1.36392E-06	0.9886053	-687.236	8675.972	1.13924E-09	0.9851169	-317.944	6619.042	1.38659E-12	0.9902461	-621.8738	10152.28	5.81127E-23	0.9888883	-657.2244	8899.528	8.81701E-18	0.9913871	-653.4598	11510.54	1.65419E-19	0.9889972	-541.1951	8988.546	3.53556E-21	0.9877007	-504.573	8030.56	4.00603E-10	0.9908034	-662.5105	10773.52	1.0259E-33	0.9903697	-737.933	10283.92	2.18065E-12	0.9857875
GLI2_P295_F	4094	No	0.989361702	0.9937859	0.282370925	9.75553E-05	0.239835888	0.000934198	0.8044429	586.8661	2825.491	6.51026E-08	0.9538337	266.2881	7567.814	2.30135E-09	0.9376066	344.4626	6679.085	3.35357E-15	0.9422275	365.5584	7592.924	1.40555E-16	0.9288632	453.0143	7220.938	1.17037E-15	0.9490231	434.4083	9948.923	5.30574E-18	0.9602998	222.6768	7805.167	2.61461E-19	0.9384046	356.4898	6954.619	1.19148E-09	0.9914543	-113.0059	11601.77	3.678E-38	0.9528938	342.2555	8946.222	8.01904E-12	0.9562719
GLI3_E148_R	630	No	0.989361702	0.9948151	0.256417394	0.000388584	0.267342418	0.000216559	0.7879115	977.4401	4002.705	6.63736E-15	0.8974659	1070.632	10246.36	1.27033E-17	0.8620462	1133.798	7709.764	5.1958E-23	0.9240913	687.2104	9583.273	2.34619E-26	0.9341977	614.6346	10145.7	5.77866E-29	0.8927236	1148.02	10385.66	8.99147E-22	0.9178156	718.9662	9146.016	3.49566E-28	0.860483	1429.267	9431.884	3.75477E-19	0.9539427	501.6532	12461.48	3.678E-38	0.9310623	752.9761	11520.17	2.72089E-19	0.9381313
GLI3_P453_R	3877	No	0.989361702	0.3180965	0.237924278	0.00139373	0.249310553	0.000811348	0.04167398	5045.453	223.7563	1.81688E-16	0.05621639	5175.805	314.2529	1.99954E-05	0.08582848	4936.177	472.8297	9.89569E-10	0.136444	4419.6	714.1079	6.53615E-08	0.03785168	5047.597	202.5105	2.97815E-08	0.005121664	5824.415	30.49907	6.78071E-07	0.06479847	4425.947	313.5949	7.22952E-08	0.2496889	4701.201	1597.746	1.35164E-07	0.08735001	6624.396	643.5941	2.38429E-18	0.08931578	5027.822	502.9136	3.00317E-05	0.002008884
GML_E144_F	1628	No	0.989361702	0.9962612	0.267904133	0.000210023	0.18824175	0.009201941	0.1096188	3904.076	492.9596	5.18058E-12	0.3390921	4467.602	2343.5	1.73695E-07	0.8698808	1641.443	11642	3.678E-38	0.3106428	4804.013	2209.88	2.79083E-13	0.8518621	1806.977	10966	3.678E-38	0.9657176	597.5428	19649.42	3.678E-38	0.8144155	1883.558	8704.608	3.62767E-32	0.8957819	1535.149	14054.54	2.09358E-37	0.8738469	1642.562	12070.51	3.678E-38	0.9369806	1028.409	16777.34	3.678E-38	0.3782766
GML_P281_R	5741	No	0.989361702	0.9941884	0.442920625	9.83238E-10	0.374651432	2.34065E-07	0.9636113	-379.953	2648.106	0.000225074	0.9851331	-964.7834	6626.337	1.13857E-05	0.9832656	-527.9873	5875.732	1.50022E-09	0.9863713	-740.0363	7237.45	1.19885E-11	0.9872	-829.7915	7712.459	6.01053E-13	0.9899961	-672.4579	9896.132	1.36552E-14	0.9862172	-722.0699	7155.424	4.71998E-13	0.987194	-844.6434	7708.837	1.04449E-08	0.9897673	-625.1546	9672.574	2.17741E-27	0.9885311	-1062.31	8619.255	2.0991E-08	0.9874415
GNAS_E58_F	3330	No	0.984042553	0.9866766	0.29629007	4.33851E-05	0.263588548	0.000275399	0.65243	1415.373	2844.535	2.20911E-11	0.8806437	699.8277	5901.346	3.93214E-07	0.921706	354.5875	5351.574	1.23351E-10	0.9268519	368.4412	5935.574	4.56437E-11	0.917706	449.8839	6132.062	5.42497E-12	0.9466695	339.7367	7805.762	9.02158E-12	0.9388655	282.8615	5879.748	4.01311E-12	0.9718177	93.47971	6671.814	1.65937E-08	0.9598109	260.8468	8617.875	1.89612E-26	0.9601063	179.2008	6719.419	2.79602E-07	0.7152212
GNAS_P86_F	915	No	0.989361702	0.94492666	0.191420257	0.008086516	0.271035194	0.000176859	0.4606797	1656.89	1500.71	5.18342E-07	0.7664842	1178.885	4197.767	2.8768E-05	0.7852688	1009.091	4055.929	9.65641E-09	0.7913206	1051.224	4365.49	1.28307E-08	0.8093866	889.0312	4199.644	7.4626E-08	0.7879623	1446.136	5745.661	1.47573E-09	0.86485	728.8638	5304.055	1.08425E-11	0.6491754	1581.653	3111.777	6.34719E-05	0.859434	1004.23	6751.37	1.23718E-20	0.8466889	975.7029	5940.768	2.61405E-07	0.7479334
GNG7_E310_R	2739	No	0.989361702	0.993667961	0.481417805	2.72418E-11	0.35871315	6.93938E-07	0.9727418	-505.311	3568.621	1.07542E-06	0.9846041	-1113.531	6395.227	3.88056E-05	0.9813227	-653.0953	5254.098	1.6675E-07	0.9872482	-824.5464	7742.034	5.75005E-13	0.9881864	-862.7693	8364.804	4.80261E-15	0.9915068	-964.4395	11674.02	4.94939E-19	0.9887127	-771.996	8759.559	3.90815E-19	0.9868806	-912.2513	7522.306	3.38809E-08	0.9885715	-841.253	8650.029	6.8311E-21	0.989333	-1091.325	9274.703	1.45439E-09	0.9880639
GNG7_P903_F	1944	No	0.978723404	0.96222032	0.445474029	7.11762E-10	0.367563367	3.66656E-07	0.9396208	17.94863	1835.516	0.002069897	0.9791842	-157.414	4704.027	0.000334801	0.9800184	-90.35863	4904.608	4.64865E-08	0.9760877	-183.6013	4081.958	3.06214E-05	0.9817693	-193.5101	5385.239	4.16452E-08	0.9849331	-158.3677	6537.083	7.06721E-08	0.9826371	-144.8632	5659.399	4.70477E-10	0.9807473	-208.3993	5094.092	3.31366E-05	0.9791542	-161.8152	4697.128	3.26402E-08	0.9844369	-262.4169	6325.438	5.44549E-06	0.9816029
GNMT_E126_F	3338	No	0.989361702	0.1249986	0.049341992	0.495936318	0.247472942	0.000637781	0.0185524	9973.664	190.4235	3.678E-38	0.06877384	10480.71	781.4175	1.805E-17	0.0617905	8842.179	588.9321	6.61803E-26	0.08399156	9211.861	853.8325	2.15991E-25	0.06382658	8316.014	573.7883	2.2227E-20	0.05610453	13090.03	784.0067	1.21997E-30	0.05312369	8461.102	480.3133	1.69038E-23	0.09332542	9150.202	952.1376	8.07482E-17	0.05640309	10559.92	637.1921	3.678E-38	0.09592563	8988.204	964.292	2.60363E-13	0.08674888
GNMT_P197_F	917	Yes	0.989361702	0.3252009	0.102197826	0.158455673	0.211558893	0.003506849	0.04524593	5759.019	277.6598	4.95274E-21	0.09435177	6037.463	639.41	2.93675E-07	0.2361278	3620.568	1150.1	6.06194E-08	0.1583396	4609.277	885.9453	8.04964E-09	0.1124383	5622.318	724.916	2.82904E-11	0.1333899	6723.718	1050.316	7.05962E-11	0.1297323	5167.957	785.3036	1.97645E-11	0.1146227	4295.149	569.0046	3.56809E-05	0.1164448	6103.255	817.5345	8.24365E-17	0.0857117	5604.484	534.7777	4.21452E-06	0.2868961
GP1BB_E23_F	3340	No	0.989361702	0.1346533	0.133294165	0.068759964	0.214699626	0.003373284	0.003250887	9701.459	31.96736	3.678E-38	0.01709506	10661.03	187.1599	2.42263E-16	0.0188889	9581.829	186.4	1.19448E-27	0.03867471	9170.398	372.9539	5.09393E-23	0.008392374	9746.636	83.33604	1.70752E-24	0.05254558	10771.03	602.9044	3.16692E-21	0.01119083	9878.637	112.933	7.34884E-29	0.007409778	8375.49	63.27032	2.79421E-12	0.02700141	11896.53	332.9124	3.678E-38	0.01730896	10852.44	192.9145	5.62475E-16	0.009302681
GP1BB_P278_R	926	No	0.989361702	0.240678	1.354602337	0	1.347512484	0	0.01240279	4057.066	52.20674	1.03288E-10	0.01948358	3408.143	69.70936	0.004632397	0.0116281	2761.347	33.66348	0.000966224	0.0277538	3373.396	99.15178	0.000178334	0	4120.973	-53.49139	1.33831E-05	0.02166312	4718.961	106.7053	3.41483E-05	0.00557684	4065.363	23.35984	2.84975E-06	0	3793.29	-179.492	0.001584665	0	6798.545	-54.70709	4.70062E-16	0	3897.897	-113.456	0.003019177	0.08341298
GPATC3_P410_R	929	Yes	0.989361702	0.96809209	0.075876638	0.295070117	0.184278667	0.010991665	0.2374335	2792.64	900.6556	5.54845E-09	0.6267094	1557.265	2782.346	0.000583418	0.6388754	1381.398	2620.781	4.51168E-06	0.7699888	1246.072	4506.129	1.67405E-09	0.6524087	1504.64	3011.816	1.55947E-06	0.5926448	2473.885	3744.643	1.43847E-07	0.7806831	1142.869	4424.131	3.25994E-10	0.4351518	2178.559	1755.373	0.000658593	0.6209724	1599.558	2784.438	8.7813E-08	0.7619246	1140.957	3971.496	0.000103987	0.636597
GPC3_E72_F	3347	No	0.984042553	0.9807976	0.244218916	0.000801195	0.176433563	0.015439805	0.4385201	2000.435	1640.456	8.90641E-09	0.7466685	1365.196	4318.514	1.05746E-05	0.6818962	1485.713	3399.178	3.0086E-08	0.7365969	1220.629	3693.09	2.18941E-07	0.1007423	3242.522	374.4572	9.41163E-05	0.06927688	3916.593	298.9687	0.000251898	0.04707751	2804.317	143.4828	0.000535314	0.5623151	1836.314	2487.676	0.000207244	0.7801501	1415.765	5378.781	2.86711E-16	0.8117793	1038.073	4908.405	8.01115E-06	0.8675234
GPC3_P235_R	933	No	0.984042553	0.74822	0.435526371	5.10427E-08	0.415974557	1.96011E-07	0.2464232	3689.417	1239.157	1.23536E-14	0.5384508	3844.028	4601.167	1.32475E-10	0.4488863	3690.173	3087.125	2.80625E-14	0.5934387	3093.872	4661.947	7.75145E-16	0	5641.921	-14.49844	3.13186E-09	0	5948.882	-146.8422	8.4343E-07	0.006042914	4728.775	29.35727	6.4612E-08	0.5051618	2799.013	2959.494	1.28908E-06	0.6866	2564.13	5836.603	7.02438E-24	0.6168685	2865.285	4774.317	1.49298E-08	0.6173645
GPR116_E328_R	2995	No	0.989361702	0.98304774	0.472406685	6.31506E-11	0.397123247	3.91855E-08	0.9663833	-480.3671	2874.709	0.000106119	0.9881619	-1104.898	8347.255	3.00813E-08	0.981131	-626.7896	5199.696	1.96518E-07	0.9878655	-846.3814	8140.968	3.21965E-14	0.9886234	-843.151	8689.975	2.74272E-16	0.990524	-987.2422	10452.97	2.85613E-15	0.9874943	-742.8225	7896.354	1.03257E-15	0.9883877	-997.3563	8511.569	4.25588E-10	0.9883457	-834.0552	8480.571	4.13215E-20	0.9880644	-1103.882	8278.302	9.70773E-08	0.9887674
GPR116_P850_F	2202	No	0.989361702	0.9933613	0.427300155	3.71175E-09	0.358066499	7.76597E-07	0.9643864	-116.0021	2707.917	3.04118E-05	0.986869	-737.8774	7515.602	1.98106E-07	0.9811978	-307.4632	5218.53	2.55677E-08	0.9854118	-575.1437	6754.864	1.05601E-10	0.9863537	-626.7528	7228.002	4.72385E-12	0.9882257	-681.9774	8393.088	9.91247E-11	0.9860361	-463.8777	7061.312	1.23563E-13	0.9894322	-757.2943	9362.744	1.06399E-12	0.9888172	-678.9121	8842.254	1.17628E-22	0.988295	-881.7296	8443.38	2.05896E-08	0.9858453
GPX1_E46_R	5567	No	0.984042553	0.1073282	0.269898534	0.000203449	0.258132339	0.000381222	0.002729766	8274.105	22.92192	5.37069E-38	0.009477693	8076.742	78.23817	5.27227E-10	0.004816127	7065.332	34.67615	1.70824E-15	0.01338817	8069.79	110.8627	2.05863E-17	0.005662117	7585.139	43.76194	1.69942E-15	0.01101559	10920.79	122.7528	4.05325E-20	0.01531214	7985.825	125.7366	1.12685E-19	0.01514211	8490.583	132.0795	9.62034E-13	0.01963221	6661.556	135.4025	2.80023E-16	0.01394984	8329.581	119.2549	4.41608E-10	0.01415389
GPX1_P194_F	4901	Yes	1	0.5570352	0.079269588	0.272750095	0.176002026	0.01488711	0.0349812	5156.816	190.5556	6.63884E-17	0.1713242	5473.759	1152.344	3.573E-07	0.1003288	4924.427	560.3098	5.87974E-10	0.1864901	4733.554	1108.05	9.5405E-10	0.2571448	4822.041	1703.801	8.09308E-12	0.06587654	6008.488	430.7846	5.37838E-08	0.1678789	4263.738	880.376	5.71E-09	0.1830824	4812.297	1100.913	6.89061E-07	0.2421927	4879.768	1591.518	6.30151E-15	0.2138509	5123.336	1420.869	1.0286E-06	0.07156947
GPX3_E178_F	3348	Yes	0.989361702	0.243476582	0.080569565	0.264962934	0.26133287	0.000299506	0.02843964	12466.96	367.8617	3.678E-38	0.1103486	12500.55	1562.92	3.4868E-26	0.1118442	10263.83	1305.102	5.53852E-38	0.1203883	11853.13	1635.968	3.678E-38	0.09881014	10835.86	1199.052	9.81405E-36	0.1280783	14381.17	2127.167	3.678E-38	0.07831685	11259.69	965.2506	3.678E-38	0.1702766	10318.14	2138.02	1.36293E-24	0.1462356	12397.91	2140.684	3.678E-38	0.1086375	10300.51	1267.593	2.39936E-17	0.04110369
GRB10_E85_R	3349	No	0.989361702	0.09688769	0.183047652	0.015622604	0.283375204	0.000182055	0.01591692	5731.337	94.31818	1.02366E-19	0.009072619	6339.582	58.95878	8.45914E-07	0.009503917	4761.042	46.64223	4.839E-08	0.0120311	5614.804	69.59264	2.55026E-09	0.01337512	5920.901	81.62199	2.88265E-10	0.003670418	6232.331	23.32792	1.22183E-07	0.03385153	5389.676	192.3451	2.93309E-10	0.01527983	5272.96	83.37185	6.11296E-06	0.08080607	7121.458	634.8362	1.22766E-20	0.03435954	5240.94	190.042	4.07071E-05	0.005465169
GRB10_P260_F	943	No	0.989361702	0.3312393	0.611805558	2.33591E-13	0.484384358	6.56016E-09	0.002893498	4461.786	13.23782	2.22655E-12	0.01520856	4591.793	72.45741	0.000241744	0	3849.038	-24.63736	1.10683E-05	0.004003327	4170.584	17.16527	8.33193E-06	0	4692.054	-16.76461	6.9379E-07	0.000854593	5039.552	4.39598	1.57566E-05	0.04681681	3856.971	194.3517	3.46636E-06	0.0460029	3294.99	163.7105	0.002370091	0.07562995	5046.302	421.0593	3.65984E-11	0	4441.347	-38.22615	0.000700275	0.005736591
GRB10_P496_R	942	Yes	0.989361702	0.6810949	0.088496625	0.22200497	0.207005739	0.004282224	0.163705	3317.589	668.9942	3.48803E-10	0.319783	2815.036	1370.414	0.000869491	0.5880154	1613.718	2445.947	3.34848E-06	0.4167164	2637.028	1955.42	1.17074E-06	0.2875335	3080.186	1283.443	3.31753E-06	0.377525	2934.991	1840.692	4.05879E-05	0.3411144	2603.796	1399.793	4.44015E-06	0.4659242	1984.128	1818.18	0.000952237	0.4166209	2769.104	2048.974	4.71889E-09	0.2863697	3047.906	1263.21	0.000880631	0.4116538
GRB7_E71_R	1375	Yes	0.989361702	0.8010303	0.055086911	0.449544036	0.191552877	0.008552632	0.2039837	4347.652	1139.736	1.05485E-17	0.2531012	5962.047	2054.243	1.00371E-09	0.5466074	2585.996	3238.222	5.23693E-11	0.4477143	4024.302	3343.395	1.81001E-14	0.273915	5804.329	2227.404	5.61141E-17	0.324247	4693.213	2299.931	3.95437E-09	0.504327	2734.652	2884.143	2.26205E-10	0.2197563	4054.607	1170.148	9.94597E-06	0.4928941	3988.581	3973.998	1.19876E-21	0.2288377	5661.416	1709.665	4.45905E-08	0.548904
GRB7_P160_R	5759	Yes	0.989361702	0.9344523	0.095216453	0.190029184	0.227343917	0.001754005	0.3955587	1452.42	1015.936	6.71404E-05	0.5049881	1572.168	1705.868	0.007090898	0.6790771	1280.907	2922.017	1.5659E-06	0.7040067	1274.267	3268.633	1.50207E-06	0.5293385	2035.448	2401.674	2.31451E-06	0.7343584	1113.098	3353.572	0.000113935	0.6805638	1042.424	2433.953	5.7205E-05	0.5051262	1573.783	1708.459	0.003680032	0.6382814	1812.693	3375.099	3.18608E-10	0.5531799	1517.265	2002.235	0.005332696	0.9035316
GRPR_P200_R	4099	No	0.989361702	0.8894812	0.179377496	0.013071483	0.285394251	7.85986E-05	0.5297964	2246.612	2644.018	1.94346E-14	0.7297123	2268.415	6394.156	4.56795E-11	0.7213731	1852.152	5054.178	9.30386E-15	0.8006621	1612.352	6877.846	1.30001E-18	0.7848559	1434.931	5599.5	1.91037E-13	0.7442677	2289.947	6955.554	1.18774E-14	0.7419853	1534.805	4701.286	2.26465E-12	0.8150264	1805.272	8394.969	4.12506E-17	0.8170168	1650.616	7816.466	8.39924E-30	0.8225333	1703.079	8357.019	1.46235E-13	0.7979333
GSTM1_P266_F	4902	Yes	0.989361702	0.855383271	0.090626389	0.209885328	0.07440412	0.303275709	0.03463486	11736.21	424.6533	3.678E-38	0.3861068	5447.194	3488.896	1.15322E-11	0.06711257	9385.709	682.4085	2.98929E-29	0.6627376	2649.162	5402.242	6.33339E-17	0.8183054	1334.295	6459.69	4.28778E-16	0.605482	3715.595	5855.94	1.42355E-15	0.1036015	8400.525	982.4504	1.10848E-25	0.004725629	9436.743	45.28109	4.91858E-15	0.1450147	9034.601	1549.326	9.45197E-37	0.3310669	5777.758	2909.007	1.47133E-10	0.3215972
GSTM1_P363_F	4908	No	0.984042553	0.9928517	0.211796463	0.00347014	0.162346303	0.025071011	0.4000024	3399.853	2333.258	3.73732E-19	0.9829199	7.582098	6191.078	1.76229E-06	0.7917619	1530.044	6197.744	5.13812E-18	0.9873948	-356.0648	7833.192	7.56447E-15	0.9883173	-371.5553	8459.662	3.4346E-17	0.9891342	-464.2645	9103.158	5.08957E-13	0.6429852	2373.097	4454.057	1.79149E-14	0.4981568	3400.916	3475.199	9.87382E-09	0.7804407	1957.037	7311.901	1.1948E-28	0.9489625	359.0754	8535.775	5.49404E-11	0.8761588
GSTM2_E153_F	3354	Yes	0.984042553	0.2615447	0.128746688	0.075626326	0.168223262	0.020264929	0.0115226	7886.543	93.09845	2.6927E-35	0.03400591	6426.174	229.741	3.18491E-07	0.08144695	5453.378	492.411	2.12972E-11	0.07818046	6020.773	519.109	8.89228E-12	0.02898074	6692.053	202.7135	5.4905E-13	0.01551857	7417.031	118.4924	2.52025E-10	0.05933379	6106.853	391.5056	2.78636E-13	0.09062727	6087.357	616.6265	2.20387E-08	0.1511353	6536.928	1181.666	1.86604E-20	0.0218003	7106.939	160.6149	6.73249E-08	0.1054359
GSTM2_P109_R	946	No	0.989361702	0.3197399	0.253973633	0.000742098	0.25152117	0.000834897	0.01294042	5458.344	72.87027	5.8749E-18	0.03334964	5648.744	198.3329	6.08252E-06	0.09864793	3504.53	394.4955	7.62871E-06	0.07282136	4934.379	395.4042	2.13422E-08	0.04958503	5197.469	276.3795	7.97365E-09	0.2650044	4758.974	1751.914	3.88187E-08	0.08425154	4784.276	449.3677	3.17076E-09	0.02564882	4315.296	116.2282	0.000148169	0	5390.918	-41.46084	9.23741E-11	0.01615492	5670.36	94.75041	1.4411E-05	0.07672038
GSTM2_P453_R	944	No	0.989361702	0.9771322	0.158999056	0.028643972	0.225415647	0.001919172	0.5432475	1431.127	1821.076	2.44142E-07	0.6253546	1520.723	2705.296	0.000783768	0.8505057	688.6433	4486.764	4.72098E-09	0.8491259	662.4315	4290.999	1.76663E-07	0.8520153	682.428	4504.794	4.27311E-08	0.8256636	971.6544	5075.393	3.02115E-07	0.8042983	864.8143	3965.213	4.16785E-08	0.8498264	861.5833	5441.562	1.32719E-07	0.9012944	531.653	5767.709	3.07146E-14	0.7935293	1056.732	4445.673	3.27577E-05	0.8743851
GSTP1_E322_R	4101	No	0.989361702	0.4941406	0.19987905	0.005941442	0.217605874	0.00274467	0.01279904	4737.301	62.71552	5.65635E-14	0.03726505	4885.116	192.9613	7.25433E-05	0.08358947	3210.757	301.9873	4.87939E-05	0.07863038	4088.532	357.4525	2.42801E-06	0.08070941	4500.497	403.9021	2.06062E-07	0.03583814	4962.98	188.1922	1.06544E-05	0.1395197	4092.529	679.7839	5.92884E-08	0.0374044	4124.319	164.148	0.000231168	0.04596518	3601.654	178.3448	3.33578E-06	0.05938473	5140.042	330.8245	3.60675E-05	0.03428603
GSTP1_P74_F	2619	No	0.984042553	0.1386762	0.190991044	0.009113023	0.243436754	0.000887755	0.003476606	7687.688	27.16917	4.01097E-33	0.006464442	7800.334	51.40355	2.12542E-09	0.02615474	6914.016	188.3767	1.67249E-15	0.01858195	5983.037	115.1749	1.81465E-10	0.01979064	6822.268	139.7621	3.31057E-13	0.01762594	7055.542	128.3861	1.53525E-09	0.01552138	6703.015	107.257	2.06915E-14	0.006543423	6421.583	42.95455	6.52231E-08	0.01715753	8360.345	147.6927	1.91469E-24	0.02337457	7389.624	179.2568	1.99875E-08	0.01520819
GSTP1_seq_38_S153_R	6038	No	0.989361702	0.05021039	1.690295219	0	1.753939629	0	0.000642005	7692.764	5.006209	5.50799E-33	0	7482.043	-21.65011	1.19291E-08	0	4904.035	-7.389237	2.79687E-08	0.001488161	7684.355	11.60164	1.2731E-15	0	6480.254	-128.0916	2.73424E-11	0	7633.1	-34.25117	1.80432E-10	0	6565.7	-46.4301	2.34925E-13	0.002770944	5424.564	15.35079	4.46138E-06	0.05021039	6759.029	362.6009	1.08382E-17	0	6598.978	-40.03575	9.75612E-07	0
GUCY2D_E419_R	2999	No	0.989361702	0.1445032	0.428190708	4.39265E-08	0.330399752	2.39937E-05	0.004565485	6110.531	28.48413	1.09776E-21	0	5653.768	-4.597951	1.18645E-05	0.000745099	4732.177	3.603134	7.48503E-08	0.01573143	5891.713	95.76472	3.74498E-10	0.00844765	5637.392	48.88041	2.17501E-09	0.001875286	6429.663	12.26799	5.314E-08	0.02179138	5055.97	114.8586	4.79559E-09	0	5103.973	-19.46943	1.65082E-05	0.007679346	6793.238	53.34522	1.71984E-16	0.005073532	6202.159	32.13726	3.04958E-06	0.005089148
GUCY2D_P48_R	1950	Yes	0.989361702	0.4688242	0.117613554	0.103680292	0.203212082	0.004929817	0.03406568	6880.769	246.1913	1.47709E-28	0.07921933	8052.832	701.4285	2.89271E-11	0.08866946	7364.177	726.2397	1.44373E-19	0.1259353	7162.568	1046.391	1.60576E-17	0.1669716	6795.129	1382.055	1.57052E-17	0.08505448	7346.879	692.2712	1.64122E-11	0.07850445	6225.748	538.9059	3.04888E-14	0.08550669	9022.653	852.9837	3.7334E-16	0.09137819	8452.057	860.0624	6.7307E-29	0.1715434	7323.339	1537.106	6.47586E-11	0.07004859
GUCY2F_P255_F	1954	No	0.989361702	0.9835205	0.201596916	0.005283234	0.238619834	0.000961776	0.5538028	1942.361	2534.9	2.17278E-12	0.889311	827.9964	7455.823	2.87184E-10	0.8180087	947.7478	4709.384	1.75196E-10	0.8703409	937.208	6962.293	2.32045E-16	0.9369892	367.9909	6959.169	1.95596E-14	0.8236216	1355.476	6796.535	8.69485E-12	0.9243361	347.2549	5463.817	5.66335E-11	0.9176737	603.1292	7837.63	2.76235E-12	0.8917328	952.8829	8671.971	9.74867E-31	0.9332804	566.0612	9316.933	3.76718E-13	0.8358599
H19_P1411_R	950	No	0.989361702	0.86248273	0.199673802	0.005733778	0.268947244	0.000198375	0.5839702	2404.331	3515.266	2.69319E-20	0.6939744	3330.542	7779.439	4.74019E-17	0.7900488	1881.607	7456.807	1.94805E-25	0.8259048	1314.82	6711.884	7.83513E-17	0.8031662	2386.059	10144.18	3.678E-38	0.693438	3423.34	7969.734	2.72588E-21	0.7797756	2336.058	8625.649	2.4723E-34	0.778022	2394.614	8743.498	4.81076E-20	0.813017	2798.192	12601.57	3.678E-38	0.7843968	2440.622	9243.161	1.1711E-17	0.7846291
H19_P541_F	949	No	0.984042553	0.9264175	0.291720629	6.80098E-05	0.266439617	0.000274809	0.07964798	3086.504	275.7625	9.90629E-08	0.1374985	3005.329	495.046	0.004409703	0.2189836	3228.901	933.3665	1.94766E-06	0.1605447	2947.91	582.9086	0.000141637	0.1538667	3127.89	586.9816	6.26891E-05	0.1842568	3081.177	718.5516	0.000857511	0.1410912	3164.938	536.3246	2.00126E-05	0	3009.015	-136.4787	0.009499287	0.2172254	4508.45	1278.877	2.69158E-12	0.1895351	3188.483	769.0436	0.002044163	0.2905049
HBEGF_P32_R	1955	No	0.989361702	0.0833344	2.748176098	0	2.715051413	0	0	6380.445	-27.98424	4.3761E-23	0	7055.992	-96.41207	9.60628E-08	0	6005.099	-39.88979	1.84157E-11	0	6335.312	-75.22375	6.15057E-11	0	6611.276	-112.8195	9.8263E-12	0	6428.687	-90.9393	8.48957E-08	0.000862864	5625.984	4.945011	2.07548E-10	0	5793.728	-81.02088	1.54715E-06	0	7973.494	-44.513	1.75816E-21	0	7146.014	-83.07359	1.4957E-07	0
HBII-13_E48_F	3370	No	0.994680851	0.6668828	0.436247319	1.58184E-09	0.375119507	2.10242E-07	0.9502341	-26.51298	1909.406	0.001790831	0.9832308	-753.6144	5863.31	6.59226E-05	0.9698574	-381.08	3217.565	0.000826394	0.9835969	-655.8661	5996.39	2.00502E-08	0.9832771	-603.4391	5879.814	2.55814E-08	0.9845924	-618.4124	6390.283	9.54483E-07	0.983633	-531.7686	6009.875	6.05796E-10	0.98196	-242.7309	5443.228	1.08667E-05	0.9836597	-622.4778	6019.851	6.35559E-11	0.9839024	-820.1234	6112.106	6.16765E-05	0.982255
HBII-13_P991_R	960	No	0.989361702	0.9930328	0.344121754	2.04701E-06	0.277277708	0.000130079	0.8201424	518.9462	2822.366	1.17877E-07	0.9743231	84.87263	7015.091	5.42718E-08	0.9332831	317.5278	5840.671	4.23679E-12	0.9860412	-211.5713	7063.937	9.31895E-13	0.9347077	508.5849	8712.345	8.7889E-22	0.9914739	-484.3699	11628.59	1.87851E-20	0.9862468	-245.3289	7171.027	7.6725E-15	0.9867923	-323.8216	7471.354	2.67733E-09	0.8967689	897.6833	8666.88	2.22923E-30	0.9887148	-266.138	8761.139	3.5761E-10	0.980186
HBII-52_E142_F	3375	No	0.978723404	0.819235	0.214994639	0.003008868	0.287740231	7.16656E-05	0.393908	2281.083	1547.5	1.58756E-09	0.6591119	1971.358	4005	3.88694E-06	0.3985604	2542.376	1751.043	9.56789E-07	0.6971452	1955.073	4730.596	3.14367E-12	0.6774567	1796.397	3983.115	1.2117E-09	0.6295364	2789.945	4910.943	1.04718E-10	0.7148594	1632.775	4344.138	1.65504E-11	0.4500165	2232.933	1908.891	0.000359868	0.6894853	2278.956	5282.375	1.04744E-19	0.7329456	1669.875	4857.519	1.09243E-06	0.7574353
HBII-52_P563_F	961	Yes	1	0.7838856	0.246982023	0.000632751	0.130153939	0.071738712	0.6990034	1172.983	2956.244	8.44589E-11	0.9332665	397.0218	6950.839	1.92898E-08	0.8677199	753.0038	5595.466	9.52315E-13	0.9393511	373.9716	7341.044	1.08751E-15	0.9124972	562.2447	6906.019	6.31448E-15	0.9863346	-51.34694	7217.731	1.67649E-09	0.9641601	142.4464	6522.258	7.06587E-14	0.9215507	525.0261	7342.235	6.66907E-11	0.9763278	125.7622	9311.241	1.26131E-29	0.9507366	304.3934	7804.412	2.01964E-09	0.9289798
HBII-52_P659_F	963	No	0.984042553	0.97052058	0.449986577	5.31146E-10	0.378864408	1.71205E-07	0.9558305	-55.28032	2164.005	0.000552805	0.9835143	-565.3164	5965.874	2.66597E-05	0.980961	-333.0934	5152.364	4.50797E-08	0.9848303	-530.1796	6492.104	4.41857E-10	0.9851431	-465.6563	6630.886	9.78672E-11	0.9868801	-689.2014	7521.975	8.59738E-09	0.9840243	-491.7235	6159.5	1.59634E-10	0.9854457	-286.0301	6770.798	5.95955E-08	0.9859833	-266.6064	7034.316	3.72626E-16	0.9863197	-726.6555	7209.782	1.27921E-06	0.9849313
HCK_P46_R	5769	No	0.989361702	0.1277134	0.130917251	0.072320557	0.208128631	0.004277038	0.008299295	7393.685	62.71277	4.51445E-31	0.01551656	6766.194	108.2189	1.35125E-07	0.003524773	6600.866	23.70258	1.01005E-13	0.07340723	5684.48	458.2624	1.35116E-10	0.02414081	7217.467	181.0196	1.10735E-14	0.02185961	6807.438	154.3683	4.6086E-09	0.04414135	6751.16	316.3851	2.21749E-15	0.01747403	6780.653	122.371	8.694E-09	0.01769497	7712.231	140.7273	4.15781E-21	0.01297699	6927.903	92.40007	1.76164E-07	0.01786454
HCK_P858_F	5768	No	0.989361702	0.2831787	0.122673869	0.091334953	0.167954981	0.020798904	0.02074249	5636.274	121.5049	2.65158E-19	0.06682137	5754.259	419.2012	1.93019E-06	0.09866988	4977.406	555.8307	4.19752E-10	0.07246114	5186.675	413.0054	4.28656E-09	0.03644678	6235.507	239.643	1.15837E-11	0.06810767	6041.92	448.8843	4.25503E-08	0.04677383	5448.95	272.2813	1.08767E-10	0.0356037	6179.986	231.8453	8.24069E-08	0.01525797	6485.11	102.0322	2.11723E-15	0.05344028	6001.289	344.4628	2.07456E-06	0.2057431
HDAC1_P414_R	5786	Yes	0.989361702	0.5454378	0.072061002	0.322576083	0.235593557	0.001220773	0.04292623	7578.895	344.4102	7.91772E-35	0.1560293	6811.252	1277.72	7.17207E-10	0.1263822	5443.377	801.9347	2.15078E-12	0.1590465	5790.649	1114.077	6.32284E-13	0.1812832	5128.442	1157.7	4.30758E-11	0.2095593	6095.114	1642.43	8.59803E-11	0.2183724	5257.486	1496.783	3.32897E-14	0.1787482	4676.509	1039.623	1.52625E-06	0.03009721	7112.649	223.8169	1.16205E-18	0.2571871	5509.996	1942.371	3.21427E-08	0.1289093
HDAC11_P556_F	971	No	0.984042553	0.1350187	10.07650566	0	9.835660934	0	0	6374.131	-20.19851	4.2783E-23	0	6562.277	-70.96278	5.97309E-07	0	5134.421	-14.22833	6.7651E-09	0	5777.437	-46.30764	1.90898E-09	0	6803.084	-96.5079	2.2049E-12	0	6399.002	-67.24101	8.71933E-08	0	5965.045	-22.58931	2.14288E-11	0	5499.102	-66.73508	4.59093E-06	0	8316.317	-36.76309	2.98993E-23	0	6698.896	-106.091	8.636E-07	0
HDAC5_E298_F	3380	Yes	0.989361702	0.425422	0.077234834	0.286511175	0.268015862	0.000216878	0.07439405	11897.19	964.2541	3.678E-38	0.1989523	10280.94	2578.263	3.30967E-22	0.2260237	7522.018	2225.852	1.52822E-27	0.2737628	8514.963	3247.502	5.89329E-34	0.2447943	8641.336	2833.439	1.14554E-32	0.2714474	11844.47	4450.326	3.678E-38	0.216944	8695.397	2436.746	2.39858E-35	0.2497633	8211.82	2767.11	1.5768E-19	0.1330073	10897.33	1687.125	3.678E-38	0.2874378	8914.222	3636.214	4.35384E-20	0.3125644
HDAC6_E102_F	3381	No	0.989361702	0.9747581	0.306421578	5.44915E-05	0.234859705	0.001981246	0.2247395	2718.574	817.0735	2.2599E-08	0.5539067	1837.493	2405.753	0.000749778	0.7442852	937.6714	3020.252	5.66072E-06	0.6462753	1575.213	3060.711	9.38861E-07	0.03057744	4288.072	138.4082	2.4392E-06	0.01319471	3175.677	43.79951	0.003944519	0.07284365	2707.526	220.5781	0.000578201	0.896384	500.7951	5197.489	1.63821E-06	0.7244371	1437.786	4042.742	3.2964E-11	0.8086174	818.9612	3882.734	0.000323455	0.5151615
HDAC6_P153_F	976	No	0.984042553	0.8212344	0.7506302	2.22045E-16	0.856606424	0	0.2189035	2443.28	712.7583	5.24734E-07	0.4497036	2538.201	2155.945	0.000222285	0.3668276	2223.676	1346.219	3.74906E-05	0.5980896	1519.701	2410.305	2.6668E-05	0	3177.196	-133.1067	0.000836489	0	3824.163	-94.45901	0.001042609	0	3426.109	-14.50492	7.65666E-05	0.7656996	863.6712	3149.301	0.000525057	0.5004811	3329.894	3436.501	3.77431E-16	0.5660664	2105.85	2877.531	0.000149888	0.6969742
HDAC7A_P344_F	978	No	0.989361702	0.9943668	0.406992793	1.7913E-08	0.331133246	4.6173E-06	0.8618791	597.0508	4349.619	9.94111E-15	0.9896332	-164.4609	9546.159	1.12156E-12	0.9600501	224.3527	7794.63	2.95508E-19	0.9886034	-94.86668	8674.561	5.74137E-19	0.9894996	-168.7399	9423.424	6.28206E-22	0.9414194	442.7765	8722.696	1.97763E-14	0.9879548	20.25443	9863.329	2.78312E-28	0.9641993	191.4804	7850.27	2.5895E-11	0.9915726	-308.7661	11766.05	3.678E-38	0.9915147	-244.2315	11685.07	5.23946E-17	0.9900758
HDAC9_E38_F	3393	No	0.984042553	0.214054	0.264825821	0.000588034	0.294178903	0.000134518	0.02224668	4791.913	111.305	1.67286E-14	0.02558428	5419.63	144.9236	1.56867E-05	0.1291298	3074.976	470.7753	4.19248E-05	0.1237656	4781.981	689.5656	9.271E-09	0.003716487	5407.914	20.54646	1.0461E-08	0.1756084	5611.448	1216.629	8.79293E-09	0.05791955	4685.211	294.197	1.64334E-08	0.2084322	3885.062	1049.329	2.80023E-05	0.0856309	5153.437	491.9857	8.71616E-12	0	4590.033	-22.96788	0.000460723	0
HDAC9_P137_R	984	Yes	0.984042553	0.3576695	0.103807569	0.155264956	0.21448946	0.003319716	0.05063652	4827.765	262.8338	1.71784E-15	0.05417112	5772.366	336.3321	2.43495E-06	0.09300437	3998.583	420.2733	4.75643E-07	0.204661	3251.431	862.4087	1.17114E-05	0.06652936	5247.837	381.1455	3.10189E-09	0.2393385	5265.988	1688.382	4.77863E-09	0.1425337	4639.324	787.8019	8.60611E-10	0.09605796	4789.176	519.5513	7.29944E-06	0.1985121	5006.807	1264.851	3.94927E-14	0.05628388	5430.093	329.8186	1.4652E-05	0.2838026
HFE_E273_R	3397	No	0.989361702	0.03681722	15.14832401	0	15.13528633	0	0	4866.642	-29.62907	3.66541E-14	0	4744.562	-36.99675	0.000214034	0	3118.815	-21.16206	0.000295063	0	4167.622	-123.465	1.60628E-05	0	3881.834	-155.7547	5.98024E-05	0	3992.789	-94.444	0.000647747	0	3919.609	-78.28181	1.00965E-05	0	4126.57	-74.40781	0.00046858	0	5015.49	-109.7522	2.5335E-09	0	4206.631	-141.2734	0.001591463	0
HGF_E102_R	2755	Yes	0.989361702	0.6510457	0.046332657	0.521493182	0.188493997	0.00910865	0.1392592	5935.413	976.4692	5.63453E-27	0.2725442	5906.559	2250.381	5.22414E-10	0.3198588	4250.958	2046.181	1.43066E-12	0.4599478	3459.823	3031.804	1.24847E-11	0.3008751	4501.535	1980.315	1.10492E-11	0.3548386	5066.463	2841.552	3.39717E-11	0.3771162	4046.029	2510.155	1.73599E-13	0.2319519	5097.209	1569.566	2.61497E-08	0.436569	4983.584	3938.965	1.08478E-26	0.1339584	6715.985	1054.289	8.65006E-09	0.5496141
HGF_P1293_R	1961	No	0.984042553	0.9936012	0.446484804	7.99106E-10	0.387329996	9.77059E-08	0.926414	160.4982	3279.555	5.14883E-08	0.987033	-735.4714	7611.891	1.3405E-07	0.9823118	-219.0364	5553.5	1.64087E-09	0.9878704	-486.9051	8144.28	1.74938E-15	0.9891738	-444.7605	9136.887	1.44708E-19	0.9866465	-671.3845	7388.662	1.48832E-08	0.9875516	-455.9546	7933.191	5.36236E-17	0.9887779	-502.8844	8810.952	5.8818E-12	0.98939	-574.1331	9325.056	9.51344E-26	0.9892703	-798.2485	9219.929	4.99702E-10	0.9866002
HHIP_E94_F	2760	No	0.941489362	0.3687299	0.12475276	0.08680913	0.199174702	0.006255833	0.01411333	2209.535	33.06184	0.000260948	0.1655529	1867.19	390.287	0.04560555	0.006192507	1788.937	11.77014	0.02288625	0.08307804	2020.65	192.1423	0.01145068	0.02414547	2283.89	58.98435	0.007783301	0.04512206	1667.254	83.51027	0.0742612	0.06430753	1930.237	139.5325	0.01081168	0.02920568	2923.719	90.96651	0.006915384	0.03823067	2274.6	94.39117	0.002380378	0.1036562	1999.245	242.7638	0.05190806	0.04971467
HHIP_P307_R	2209	Yes	0.989361702	0.231940711	0.086561173	0.231058889	0.253557742	0.00045123	0.04452964	12124.9	569.7407	3.678E-38	0.1017259	12146.67	1386.885	2.16583E-24	0.1110366	9480.897	1196.708	1.18449E-32	0.0758469	12018.66	994.5997	3.678E-38	0.07190176	12481.32	974.7021	3.678E-38	0.1065968	15708.79	1886.232	3.678E-38	0.1139713	11638.95	1510	3.678E-38	0.1310187	11568.17	1759.242	7.15985E-28	0.1195026	13368.07	1827.91	3.678E-38	0.1119738	11936	1517.654	8.43467E-23	0.1234554
HHIP_P578_R	2230	Yes	0.984042553	0.5803092	0.078323543	0.282310462	0.173035324	0.017537179	0.08368311	6669.151	618.1962	9.10013E-30	0.2250396	6015.371	1775.833	2.79057E-09	0.3352758	4183.087	2160.318	9.91472E-13	0.2287487	6859.688	2064.204	2.29155E-20	0.05776088	8935.173	553.8717	5.90444E-23	0.4238643	4341.673	3267.749	1.70596E-10	0.2177346	5653.215	1601.341	4.15861E-16	0.02845654	9680.779	286.4794	2.01894E-16	0.3545339	4765.738	2672.595	3.9409E-19	0.2451316	5815.401	1920.933	9.97587E-09	0.1366519
HIC1_E151_F	3398	No	0.877659574	0.2024379	4.633011341	0	4.569348335	0	0	2467.744	-31.58053	8.20579E-05	0	2364.971	-122.3417	0.0466799	0	2961.484	-74.45081	0.000681214	0	2869.759	-62.33425	0.001948179	0	2584.699	-164.8712	0.006238254	0	2916.026	-228.9111	0.01329547	0	1759.505	-44.24687	0.0284875	0	2467.381	-268.1301	0.03626392	0	4608.019	-186.8452	6.90603E-08	0	2064.099	-273.6234	0.0969668	0
HIC1_P565_R	1000	No	0.989361702	0.0433008	0.202083528	0.006488475	0.234854281	0.00155921	0.003458418	9418.44	33.03299	3.678E-38	0.005877506	8618.144	51.5439	4.40954E-11	0.006496811	7969.421	52.76833	2.86194E-19	0.01623159	8439.335	140.8939	5.71327E-19	0.007872273	7976.507	64.08497	5.19591E-17	0.04006561	11461.71	482.5611	3.26743E-23	0.007646316	7290.651	56.94669	1.78005E-16	0.003791981	7537.26	29.07058	3.25373E-10	0.03612649	11240.88	425.0621	3.678E-38	0.007380771	7851.697	59.12606	4.76246E-09	0.009510039
HIC-1_seq_48_S103_R	6059	No	0.936170213	0.9042332	0.057416379	0.434298399	0.153939009	0.036061157	0.2904356	1385.135	607.8885	0.001023948	0.5007259	1218.317	1322.15	0.02866557	0.8609309	329.9033	2661.389	0.000453097	0.6332564	786.8361	1531.301	0.008577128	0.2720861	1349.14	541.6722	0.02545802	0.5865571	1671.108	2512.695	0.000277684	0.7181813	747.6016	2160.012	0.000626169	0.7431625	528.0342	1817.225	0.02774543	0.3974678	2265.352	1560.334	2.57804E-06	0.02343338	1431.707	36.75435	0.1433471	0.8239787
HIC2_P498_F	1002	No	0.989361702	0.1079345	0.722232938	6.66134E-16	0.677207172	3.30846E-14	0.001891938	7310.5	14.04678	4.72646E-30	0	7848.325	-9.521474	2.25311E-09	0.02315725	5810.488	140.1153	2.05442E-11	0.009245652	6221.091	58.98799	5.3712E-11	0	6731.969	-47.13729	2.58295E-12	0	7082.399	-15.27525	2.74783E-09	0.01059681	7200.946	78.19537	3.32672E-16	0	6578.021	-41.30808	4.72129E-08	0.03849092	7781.326	315.5035	2.55421E-22	0	6728.91	-58.15748	6.50784E-07	0
HIC2_P528_R	1001	No	0.989361702	0.07858625	0.406229436	3.75081E-07	0.417201102	1.80452E-07	0.00473624	8992.998	43.27156	3.678E-38	0.003711609	11981.69	45.00956	1.1623E-19	0.004195429	8759.782	37.32719	8.64444E-23	0.01081465	8974.422	99.20961	5.42972E-21	0	10355.41	-11.14449	6.4595E-27	0.004360958	11824.08	52.22816	5.70063E-23	0.005885538	10026.56	59.9531	2.25245E-29	0.002051263	7474.609	15.56945	4.81398E-10	0.003454496	12356.91	43.18152	3.678E-38	0	8670.92	-27.83644	1.80423E-10	0.003254692
HIF1A_P488_F	4102	No	0.973404255	0.1396623	0.222215712	0.003160363	0.230886519	0.002163143	0.004292681	3213.777	14.28631	2.96436E-07	0	2837.6	-15.85369	0.01737624	0	1407.308	-52.82755	0.06648471	0.007147274	3990.335	29.4452	1.79191E-05	0.01641352	2877.904	49.69352	0.001253037	0.007536859	3799.36	29.6121	0.000789573	0.02933141	2864.121	89.56903	0.000523073	0.000934168	2748.086	2.663078	0.01234835	0.02091132	2605.247	57.77851	0.000754014	0.02573652	3221.223	87.73473	0.00818133	0.01160271
HLA-DOA_P191_R	1009	Yes	0.989361702	0.6664008	0.064384222	0.373035565	0.176815778	0.01443018	0.08082239	2773.019	252.6218	1.43125E-06	0.183413	3502.558	809.1677	0.00062766	0.2252798	3031.368	910.5662	6.14079E-06	0.2307969	2861.83	888.6873	5.7631E-05	0.4234151	2236.674	1715.937	2.24418E-05	0.1103892	3865.362	492.0503	0.000161713	0.1277757	3194.393	482.6093	2.24776E-05	0.1491855	3531.624	636.7848	0.000332453	0.2294054	2986.659	918.8962	1.63186E-06	0.2871927	3438.278	1425.585	0.000208733	0.6664008
HLA-DOA_P594_F	1006	No	0.989361702	0.985065382	0.287481964	6.96383E-05	0.225435913	0.001814248	0.6864879	653.1382	1649.124	0.000184334	0.9763788	19.99933	4960.159	9.7241E-05	0.9496397	95.02522	3677.577	1.42756E-05	0.9786866	-27.41416	4591.888	1.34803E-06	0.9816017	-99.29082	5335.266	3.23102E-08	0.9704847	84.13976	6054.643	2.03618E-07	0.9348031	237.992	4846.182	8.42053E-09	0.9232364	299.2276	4801.51	1.55778E-05	0.887261	610.8372	5594.323	7.18898E-14	0.952177	118.8353	4357.115	0.000582378	0.9320397
HLA-DOB_E432_R	3429	Yes	0.989361702	0.8568318	0.199711606	0.005724598	0.124987468	0.083757046	0.6775371	1092.861	2506.358	1.2917E-08	0.8658978	940.7313	6720.004	4.98439E-09	0.8403675	794.6034	4709.539	5.13975E-10	0.8399832	1126.892	6440.377	3.65261E-15	0.8076186	1288.576	5829.252	1.00719E-13	0.805512	1625.238	7145.43	2.29751E-13	0.8782364	778.2302	6334.35	1.48763E-15	0.8769631	803.2662	6438.16	1.68576E-09	0.9046181	749.7383	8059.065	4.59542E-26	0.8732113	985.322	7474.766	4.19516E-10	0.8357652
HLA-DOB_P1114_R	1011	No	0.984042553	0.97213411	0.408470213	1.59075E-08	0.345136046	1.79525E-06	0.9097701	208.0008	3105.511	1.48231E-07	0.9849547	-308.5724	6546.579	1.52782E-06	0.9829233	-374.0145	5755.928	1.19016E-09	0.986165	-306.1122	7128.036	1.1661E-12	0.9877928	-378.0233	8091.923	8.39298E-16	0.9885241	-523.1785	8613.88	1.22914E-11	0.9847497	-269.8679	6457.267	3.31108E-12	0.9882808	-583.0603	8432.983	7.31843E-11	0.986995	-0.01342773	7589.387	7.72036E-20	0.9877808	-576.3467	8083.847	2.56937E-08	0.9851259
HLA-DOB_P357_R	1015	No	0.984042553	0.983665354	0.461962312	1.83113E-10	0.399136811	3.63118E-08	0.9615265	-380.8853	2499.19	0.000524592	0.9825585	-942.8084	5633.464	0.000224479	0.9791269	-564.2832	4690.854	2.35506E-06	0.9823605	-741.9442	5569.081	3.47586E-07	0.9846232	-726.6014	6403.295	2.30855E-09	0.9887845	-835.4158	8816.209	2.27188E-11	0.9845427	-698.7194	6369.438	1.56313E-10	0.985589	-765.0126	6839.136	3.53364E-07	0.9857827	-669.6241	6933.668	4.23097E-14	0.9851673	-959.8906	6641.84	1.87592E-05	0.9854766
HLA-DPA1_E35_R	3435	Yes	0.984042553	0.9171966	0.081654757	0.259827324	0.205877185	0.004497039	0.1211771	3661.357	518.6375	5.04016E-11	0.4129712	3102.898	2253.22	3.07039E-05	0.6304873	1573.711	2855.798	4.47846E-07	0.5499739	2335.921	2976.923	2.35457E-08	0.4562891	2725.806	2371.452	7.11169E-08	0.5866463	2477.361	3657.883	2.06762E-07	0.392454	2876.06	1922.433	5.05538E-08	0.5215144	2386.437	2710.034	1.58173E-05	0.5785186	2317.842	3318.692	9.37311E-12	0.4410329	3014.225	2457.167	3.60099E-05	0.3432322
HLA-DPA1_P205_R	1022	Yes	0.989361702	0.4135935	0.07740742	0.285435724	0.211464047	0.003521603	0.02765397	5389.767	156.1315	4.82384E-18	0.07321765	6196.287	497.4192	2.75104E-07	0.1494222	5227.976	935.9727	4.05252E-12	0.1042153	5201.255	616.746	1.10762E-09	0.08642405	5695.21	548.2255	5.76594E-11	0.03328945	6931.364	242.1306	1.61779E-09	0.0790686	6012.713	524.8206	2.02309E-13	0.06466743	6033.89	424.0876	6.7156E-08	0.0926452	5667.918	588.9316	4.51525E-14	0.1219217	6036.936	852.1173	2.8985E-07	0.02427872
HLA-DPA1_P28_R	1020	No	0.989361702	0.5007923	0.193832994	0.008659188	0.192377388	0.009173758	0.006217212	4411.882	28.22682	3.25527E-12	0.04302751	4226.168	194.5137	0.000470633	0.0838588	2892.454	273.9137	0.000222099	0.1527441	3752.897	694.6038	2.41001E-06	0.02125879	4002.849	89.1161	1.19661E-05	0.009197992	4283.652	40.69511	0.00017952	0.05510291	3777.471	226.1198	4.44011E-06	0.5007923	2522.074	2630.397	1.29342E-05	0.1736908	3506.373	758.0624	1.87712E-07	0.0381914	4113.765	167.3197	0.000948175	0.1428568
HLA-DPB1_E2_R	3440	No	0.64893617	0.6665723	0.136613309	0.060753607	0.266105503	0.000259378	0.05859063	1516.237	100.59	0.006188009	0.1541401	1600.676	309.9122	0.07643016	0.06224024	1161.63	83.73592	0.08356932	0.1871649	1305.391	323.608	0.04698182	0.211927	1410.377	406.1676	0.03036137	0.1124246	1423.826	193.0152	0.0910603	0.2802528	1207.836	509.2411	0.02835619	0.2007793	1147.19	313.3175	0.1165187	0.3585661	1293.809	779.1494	0.006754545	0.1949613	1103.355	291.4243	0.1557824	0.3307273
HLA-DPB1_P540_F	1030	No	0.984042553	0.9293333	0.487954974	1.46623E-11	0.32368505	7.51997E-06	0.9733756	-63.98832	3655.948	1.37755E-08	0.989466	-749.2681	9393.072	5.01286E-11	0.9834782	-362.3334	5952.595	2.81404E-10	0.9890236	-563.7006	9010.413	1.92793E-18	0.9888647	-635.9617	8880.467	8.64595E-18	0.9911374	-702.6247	11183.33	2.63339E-18	0.9890239	-564.4761	9010.743	3.57607E-21	0.9888149	-636.9631	8840.441	1.05854E-11	0.9905974	-644.7648	10535.32	2.39535E-32	0.9900607	-816.9764	9961.078	1.63944E-11	0.9891869
HLA-DQA2_E93_F	3450	No	0.984042553	0.9718869	0.144353151	0.046370035	0.245126009	0.000717953	0.355013	2919.155	1661.8	6.91111E-13	0.6589349	2378.327	4788.106	4.12609E-08	0.6864548	1511.323	3527.724	1.14031E-08	0.6109099	2609.881	4254.781	8.50972E-13	0.7769911	1534.731	5695.61	4.19793E-14	0.6701851	2588.782	5463.615	1.52396E-11	0.8261803	1036.405	5401.431	4.55231E-13	0.8700886	965.074	7133.392	1.8959E-11	0.7309659	2202.475	6255.824	3.50461E-24	0.7704476	1581.416	5643.342	7.96986E-08	0.8144396
HLA-DQA2_P282_R	1039	No	0.813829787	0.9843315	0.343204141	2.46327E-06	0.319384396	1.16426E-05	0.9110868	-313.1801	1024.692	0.1355109	0.9458474	-744.175	1746.632	0.2266157	0.9664477	-192.5843	2880.419	0.001434013	0.9691218	-471.5954	3138.524	0.00305343	0.9056236	7.564407	1032.174	0.1415263	0.9724053	-819.6356	3523.887	0.01282032	0.9666089	-397.0168	2894.807	0.002786455	0.8001828	494.5954	2381.101	0.009433732	0.976648	-431.6089	4182.284	3.92982E-06	0.9681162	-643.7042	3036.392	0.04128638	0.964516
HLA-DRA_P132_R	1044	No	0.877659574	0.2903373	0.107945591	0.142658076	0.208206952	0.00469025	0.0139005	2100.432	31.01828	0.000488044	0.03637934	1783.404	71.10368	0.08263837	0	1688.34	-16.97441	0.03186894	0.04535386	1962.18	97.97118	0.01708167	0.1366318	1758.697	294.1469	0.01702502	0.179549	2300.127	525.2482	0.009861777	0.06408393	2622.302	186.4011	0.00091374	0.1924982	1620.122	410.0553	0.04868565	0.05428913	2119.327	127.4019	0.003712986	0.09848567	2080.738	238.2341	0.04623918	0.1295101
HLA-DRA_P77_R	1046	No	0.984042553	0.7656959	0.331893384	4.65018E-06	0.270435393	0.00019005	0.008916038	4989.312	45.78471	3.40027E-15	0.01868571	6089.447	117.8564	1.708E-06	0.01228917	3087.422	39.65813	0.000261441	0.03851058	5047.607	206.1774	3.30885E-08	0.04683417	5289.034	264.7923	4.91615E-09	0.0270714	5262.026	149.1965	3.99827E-06	0.04424786	4586.363	216.9616	4.90843E-08	0.03369828	4768.299	169.7744	2.76464E-05	0.03322811	5666.931	198.2104	1.39639E-12	0.04860105	5210.574	271.2842	3.48797E-05	0.03624838
HLA-F_E402_F	3465	No	0.989361702	0					0	5111.896	-45.01043	2.30177E-15	0	5297.167	-166.3683	6.18251E-05	0	4295.02	-73.55115	1.41666E-06	0	5267.149	-166.0355	7.8427E-08	0	5343.497	-196.3391	5.36678E-08	0	5691.33	-175.186	2.6589E-06	0	3789.494	-134.6827	2.49822E-05	0	4239.385	-201.6282	0.000488652	0	5244.574	-167.0647	7.2616E-10	0	4709.271	-251.0188	0.000609208	0
HLF_E192_F	678	No	0.989361702	0.09157695	0.092346191	0.203732738	0.221058786	0.002346228	0.0041887	10160.95	43.16081	3.678E-38	0.02915423	11229.33	340.2166	2.46787E-18	0.03292188	10115.76	347.7715	1.9538E-31	0.029038	9342.096	282.3793	2.22181E-23	0.03084036	9738.997	313.0941	1.58904E-25	0.03548288	10782.82	400.3598	1.39239E-20	0.02243138	10456.55	242.2315	8.4292E-33	0.05961244	9013.484	577.7161	2.43045E-15	0.02061241	12827.42	272.0733	3.678E-38	0.04959119	11862.03	624.1643	6.68037E-20	0.05006233
HOXA11_E35_F	3468	No	0.989361702	0.1095174	0.212293983	0.004458499	0.223721504	0.002727999	0.009415506	7949.466	76.51018	1.10277E-35	0.007619255	8890.841	69.02946	1.02116E-11	0.03429975	7699.196	277.0119	4.52431E-19	0.01545769	7845.504	124.7475	1.27119E-16	0.01082015	8067.723	89.34269	1.87548E-17	0.08067755	7663.312	681.2898	2.88351E-12	0.03790226	8299.76	330.9122	5.04111E-22	0	7277.696	-20.1991	1.55654E-09	0.02812993	10723.94	313.2895	3.678E-38	0.01454551	8925.379	133.2165	2.49134E-11	0.05321749
HOXA11_P698_F	1066	No	0.989361702	0.5462261	0.180975199	0.012745	0.145674288	0.044967409	0.008388885	4145.368	35.91519	4.97416E-11	0.0630614	4235.235	291.7864	0.00035321	0.07986879	3564.352	318.0714	8.29193E-06	0.1065035	4810.146	585.2826	1.45436E-08	0.4013069	3038.208	2103.555	5.53331E-08	0.2074957	4206.624	1127.572	5.3697E-06	0.1094568	4156.6	523.1796	1.03459E-07	0.2127782	3735.075	1036.583	4.88604E-05	0.01671567	6731.251	116.1301	1.70636E-16	0.04766694	4825.129	246.5165	0.000116835	0.3829332
HOXA11_P92_R	1063	No	1	0.5461046	0.284174502	8.80061E-05	0.205142647	0.004642052	0.01027444	6922.378	72.90002	1.39094E-27	0.008919789	5762.052	52.75886	6.79225E-06	0.02191608	4511.817	103.3377	1.53455E-07	0.02787645	5815.272	169.6254	3.80818E-10	0.0363935	6509.287	249.6197	1.50352E-12	0.1280975	6697.523	998.6729	1.07387E-10	0.0431053	5846.626	267.878	5.81591E-12	0.01063257	5090.879	55.78551	1.32081E-05	0.0126389	8193.35	106.1605	2.35877E-23	0.02408796	6508.504	163.1145	6.48728E-07	0.07608231
HOXA5_E187_F	3470	No	0.989361702	0.9939003	0.386876464	9.36034E-08	0.32032162	9.85658E-06	0.8218945	633.706	3385.797	2.52503E-10	0.9878536	-183.0052	8132.885	1.36107E-09	0.9403338	284.0846	6053.14	1.04141E-12	0.9866054	-249.1193	7365.687	1.27871E-13	0.9894366	-269.2783	9366.624	2.9745E-21	0.9912469	-20.79432	11324.6	5.47404E-21	0.9622782	182.7222	7212.207	1.15137E-16	0.915887	418.8701	5649.857	3.61465E-07	0.9636495	256.4854	9450.411	3.13735E-31	0.9627441	239.3976	8770.485	3.15671E-11	0.9880352
HOXA5_P1324_F	1072	Yes	0.978723404	0.7187856	0.052269697	0.469564026	0.161815912	0.025166413	0.1018304	3123.048	365.4145	3.4022E-08	0.3007134	2518.955	1126.226	0.003192573	0.1770495	2992.253	665.2673	2.48443E-05	0.4427187	1854.668	1552.839	0.00022971	0.3873478	2277.407	1503.11	4.7478E-05	0.3736101	2084.488	1302.938	0.002591981	0.3607471	2604.221	1526.063	2.28789E-06	0.1276966	3653.761	549.5133	0.000299439	0.3008751	3934.42	1736.251	7.08622E-12	0.1502515	4083.384	739.7007	0.000233323	0.4047958
HOXA5_P479_F	1071	No	0.989361702	0.92232605	0.394339085	5.27733E-08	0.281463027	0.000102725	0.8552107	287.9279	2291.33	3.30347E-05	0.9809523	-335.5222	5149.964	0.000157827	0.9636355	39.43904	3695.041	1.71813E-05	0.9830067	-167.6854	5784.659	3.85774E-09	0.9837402	-227.5575	6050.15	9.2189E-10	0.9853419	-80.0669	6722.179	2.1171E-08	0.9788152	-48.14023	4620.363	1.95093E-07	0.9799035	-221.116	4875.989	7.21049E-05	0.9848698	-10.55127	6509.299	4.87419E-15	0.9828131	-88.73928	5718.385	2.21038E-05	0.9835565
HOXA9_E252_R	631	No	0.941489362	0.3939317	0.418468922	3.1217E-07	0.421840727	2.50711E-07	0.02390739	2839.377	71.99402	3.33891E-06	0.01898594	2555.816	51.39903	0.02554527	0.09151325	3138.162	326.185	6.08109E-05	0.06972648	2381.104	185.9653	0.004153627	0.05739355	3749.397	234.3826	1.95308E-05	0.1879058	3273.946	780.6778	0.000410034	0.07090541	2336.755	185.965	0.00255853	0.2602511	1825.912	677.5552	0.02046702	0.1078519	3924.993	486.5821	7.34927E-08	0.05601748	2836.115	174.2339	0.01447829	0.001174674
HOXA9_P1141_R	4107	Yes	0.989361702	0.2941377	0.112575948	0.119335535	0.078956038	0.274651534	0.03672742	7572.875	292.5495	2.37921E-34	0.07095804	8450.527	653.0692	4.8642E-12	0.05524486	7748.219	458.9271	4.4193E-20	0.08353474	6671.468	617.2114	3.37219E-14	0.04163276	7752.279	341.1136	3.27953E-17	0.04253712	9043.085	406.199	3.18031E-15	0.1023348	7576.175	875.0925	3.39291E-21	0.2961186	5666.408	2425.893	1.96144E-11	0.1007894	10041.24	1136.696	3.678E-38	0.06203475	9132.831	610.6371	7.8492E-13	0.04668433
HOXA9_P303_F	3908	No	0.989361702	0.06217225	0.622965932	1.65046E-12	0.671405315	2.73115E-14	0.004934679	9737.518	48.78574	3.678E-38	0.01330943	9601.683	130.8656	1.65819E-13	0.02348821	7576.757	184.6504	3.71449E-18	0.01295534	8443.617	112.1383	7.15005E-19	0	9302.15	-2.503686	4.00898E-22	0	9128.256	-18.39266	2.81132E-14	0.001173664	9250.145	10.98682	4.54461E-25	0	8455.786	-58.33677	3.53966E-12	0	11489.25	-3.404325	3.678E-38	0	8439.62	-75.08247	6.47325E-10	0
HOXB13_E21_F	3478	No	0.984042553	0.1426873	0.332628131	3.17454E-05	0.42804873	8.59797E-08	0.001434982	7638.864	11.12109	1.33231E-32	0.002838058	7471.177	21.54859	1.03773E-08	0.0317487	6380.178	212.4833	1.31522E-13	0.001945471	7020.084	13.87892	2.398E-13	0.003925877	7177.29	28.68235	5.07976E-14	0	8450.25	-55.60927	2.15585E-12	0.01134005	6157.396	71.7731	2.39072E-12	0.09423669	5779.025	611.6607	9.0467E-08	0	7511.847	-104.7781	5.5005E-19	0.003888834	7438.714	29.43126	3.01521E-08	0
HOXB13_P17_R	1078	No	0.989361702	0.1291638	0.177881867	0.016875019	0.236208141	0.001509275	0.005496	10468.74	58.4068	3.678E-38	0.0234978	8798.511	214.127	7.78784E-12	0.07172544	6833.084	535.702	1.50764E-16	0.02579496	8662.603	232.0158	3.02825E-20	0.01010688	8806.128	90.93217	2.07332E-20	0	10305.43	-1.995378	9.38201E-18	0.01345352	8901.857	122.7581	6.67581E-24	0.06519084	8322.98	587.3938	1.7356E-13	0.03029613	9425.835	297.6125	2.49307E-31	0.02765674	7676.424	221.1879	5.03942E-09	0.09828817
HOXB2_P488_R	5880	No	0.989361702	0.9469085	0.201869547	0.005222018	0.252402544	0.000479114	0.6168035	1653.542	2822.55	2.20072E-12	0.7550737	2234.537	7197.051	8.5815E-13	0.7705054	1398.501	5031.07	4.97392E-13	0.8835286	883.3521	7459.509	4.90183E-18	0.7395918	1950.661	5824.135	5.03947E-16	0.819473	1888.454	9026.26	1.07375E-19	0.7943825	1539.532	6334.166	1.20443E-18	0.7453027	1910.553	5883.339	9.86832E-11	0.8564758	1427.015	9112.415	1.84918E-36	0.7836103	2047.853	7778.005	5.09444E-13	0.8871037
HOXB2_P99_F	5879	Yes	0.989361702	0.9334058	0.073654681	0.310710836	0.219090149	0.002566373	0.3543239	2107.021	1211.134	1.42683E-07	0.4950085	1924.199	1984.183	0.001726504	0.6882118	1114.155	2680.01	1.28457E-05	0.7976856	873.2625	3837.381	6.39583E-07	0.651768	1596.812	3175.836	4.16919E-07	0.9334058	220.1222	4486.938	5.13167E-05	0.6641572	1227.796	2625.827	9.49746E-06	0.7486756	975.1939	3202.919	0.000322939	0.6639541	1693.447	3543.463	2.1956E-10	0.5573228	1808.533	2402.809	0.001123783	0.8668603
HOXC6_P456_R	1079	Yes	0.984042553	0.2755825	0.090654969	0.209741614	0.237372026	0.001022681	0.02127255	7457.312	164.2575	2.24704E-32	0.07622038	8072.707	674.324	2.99932E-11	0.07446329	6561.358	535.9341	1.74987E-15	0.09234565	7633.961	786.8608	2.43549E-18	0.09383401	7530.53	790.1458	4.37526E-18	0.07303599	8306.727	662.3705	6.78567E-14	0.1196978	6072.027	839.2323	8.69396E-15	0.2020441	5251.308	1354.963	3.44688E-08	0.1002517	8189.318	923.6115	9.29508E-28	0.1195394	7437.25	1023.326	4.1858E-10	0.2070432
HOXC6_P585_R	1080	Yes	0.989361702	0.34738326	0.057327688	0.428887618	0.214536503	0.003071318	0.05834357	6872.168	431.9847	6.77163E-30	0.1457324	6706.07	1161.071	1.98251E-09	0.2303047	4828.249	1474.608	1.36745E-12	0.1722812	5037.859	1069.392	1.70948E-10	0.05432877	7529.311	438.3036	9.76763E-17	0.03376297	8985.869	317.4851	8.19383E-15	0.1104454	6205.884	782.9269	4.42989E-15	0.2200336	5825.86	1671.724	4.6348E-10	0.2122858	7538.092	2058.435	1.43877E-30	0.1440196	7754.737	1321.568	2.28521E-11	0.052022
HPN_P374_R	4928	No	0.973404255	0.4555078	0.16590178	0.027547202	0.250969946	0.000857186	0.07775801	2157.904	190.3732	0.000140218	0.1610892	2350.688	470.5856	0.01739142	0.2229063	2351.729	703.269	0.000350996	0.194795	2150.358	544.4061	0.002797605	0.1411374	2727.001	464.5629	0.000491888	0	2308.185	-79.45311	0.03294275	0.2054403	2305.339	621.9214	0.000580105	0.1775949	2158.297	487.6696	0.01536488	0.3335576	2660.939	1381.863	7.28708E-07	0.08779951	2759.206	275.1993	0.01384922	0.4146712
HPN_P823_F	4931	Yes	0.989361702	0.80952558	0.110691726	0.125646091	0.18514365	0.010419285	0.4620732	1952.596	1763.157	4.52107E-09	0.4651847	3028.946	2721.571	8.44883E-06	0.6269757	1804.895	3201.729	1.40174E-08	0.613195	1992.982	3317.967	2.38055E-08	0.6882973	1821.669	4243.4	1.90924E-10	0.7846518	1661.202	6417.189	1.31722E-11	0.6398246	2053.649	3825.796	3.42414E-11	0.7227527	1204.207	3399.923	8.51588E-05	0.6296717	2359.78	4182.381	3.24069E-15	0.4694465	3166.811	2890.552	5.5494E-06	0.648822
HPSE_P29_F	2252	Yes	1	0.666378759	0.286882877	7.21054E-05	0.138617218	0.055127724	0.009932747	9118.981	92.48848	3.678E-38	0.02651837	9283.73	255.6198	4.79089E-13	0.01214228	8862.08	110.1577	1.25105E-23	0.04479926	8581.108	407.1472	1.23759E-20	0.03359342	9477.443	332.9231	2.10039E-24	0.03346561	10769.61	376.353	1.85357E-20	0.03974364	8651.748	362.2223	7.52198E-24	0.07829393	8353.356	718.0667	6.49917E-14	0.03841856	9406.889	379.8336	1.03165E-31	0.03937481	10658.8	440.9897	4.07672E-16	0.04406624
HPSE_P93_F	1984	No	0.989361702	0.1260051	0.617321372	5.52891E-13	0.55783397	7.18825E-11	0.004602038	7363.941	34.50815	1.27371E-30	0	7335.579	-30.97252	2.31611E-08	0.01162994	5448.602	65.2892	4.80309E-10	0.006452974	6670.349	43.97264	2.55599E-12	0.009289507	5891.298	56.17808	4.12863E-10	0	6552.625	-34.43922	3.75429E-08	0.000546901	6262.487	3.481556	1.79127E-12	0.04376568	6663.415	309.5533	6.23183E-09	0	7246.27	-24.90692	3.87499E-18	0	7136.537	-8.303845	1.16206E-07	0.1007687
HRASLS_E72_R	3481	No	0.984042553	0.06141278	0.727285028	1.11022E-15	0.748355925	2.22045E-16	0.001419579	6706.606	9.676253	1.40507E-25	0	7416.443	-23.42983	1.59199E-08	0.0187609	5766.303	112.1614	3.51296E-11	0.008884963	6515.031	59.30119	6.96893E-12	0.007662597	6810.568	53.36179	6.91268E-13	0	6261.834	-32.46388	1.37164E-07	0.01170838	6047.843	72.83405	5.54635E-12	0	7461.86	-18.30787	6.10742E-10	0	6897.782	-3.912473	1.07736E-16	0	6520.256	-16.2534	1.1876E-06	0
HRASLS_P353_R	1086	Yes	0.989361702	0.926124	0.109797597	0.131762886	0.263678312	0.000295173	0.5548538	1730.585	2281.738	2.71E-10	0.5113052	2491.269	2711.16	4.96369E-05	0.7748529	1248.997	4642.626	3.18697E-11	0.7902402	1304.336	5290.634	6.01869E-12	0.7692108	1420.112	5066.47	1.06863E-11	0.926124	427.1934	6609.004	3.20087E-09	0.7284898	1366.548	3934.898	2.01797E-09	0.6760629	2178.922	4756.155	7.46659E-09	0.7659414	1699.006	5887.128	7.99778E-20	0.7609386	1485.268	5045.949	1.07759E-06	0.8211442
HS3ST2_E145_R	3482	Yes	0.984042553	0.5419043	0.108622789	0.134912293	0.175041735	0.015989627	0.110111	5496.658	692.506	5.19909E-22	0.1442525	7228.432	1235.347	1.21072E-10	0.252669	4760.104	1643.178	6.14485E-13	0.1673606	6553.704	1337.395	2.49149E-16	0.09287474	6534.571	679.2712	4.77671E-14	0.05265753	9122.593	512.633	9.32766E-16	0.2245253	5729.498	1687.83	9.35961E-17	0.2782818	5202.244	2044.452	1.64227E-09	0.3482001	6424.526	3485.488	1.81894E-32	0.07007979	7884.463	601.7178	3.7235E-10	0.1603216
HS3ST2_P171_F	1088	No	0.989361702	0.1790033	0.126172423	0.087479299	0.243387699	0.000979392	0.01802075	7247.958	134.8457	1.68308E-30	0.03866098	8423.193	342.7667	2.728E-11	0.1407687	5638.205	940.0955	1.48057E-13	0.05408921	7550.263	437.4584	1.09478E-16	0.06221842	8171.259	548.7682	1.11361E-19	0.07210368	8150.184	641.0939	2.02664E-13	0.08385654	6131.034	570.3397	5.19823E-14	0.01538017	7349.122	116.3584	5.4617E-10	0.000752235	9478.61	7.210788	6.51554E-30	0.044221	7303.284	342.5275	1.45505E-08	0.0774879
HS3ST2_P546_F	1087	Yes	0.989361702	0.2518322	0.116315663	0.115175787	0.263218939	0.000363898	0.02018526	7866.7	164.1228	1.00415E-35	0.06280236	7479.938	507.9377	1.14375E-09	0.1309471	4891.511	752.1107	1.92882E-10	0.08072604	6517.039	581.0753	1.47246E-13	0.06811152	6581.889	488.3778	1.45226E-13	0.05989421	7310.707	472.1366	6.73064E-11	0.09511235	6192.982	661.4526	1.41832E-14	0.03842216	7468.962	302.4362	1.11202E-10	0.05090629	8723.278	473.2519	3.10932E-28	0.04859461	7301.723	378.0553	1.26351E-08	0.08708142
HSD17B12_E145_R	3484	No	0.989361702	0.01738837	0.153558671	0.04024353	0.284696102	0.000142967	0.00218205	10277.29	22.6933	3.678E-38	3.88092E-05	10442.44	0.4091596	2.81117E-15	0.01704708	7949.513	139.6004	1.4628E-19	0.003725822	8571.095	32.42778	4.61215E-19	0.000854387	8913.482	7.707588	1.64455E-20	0.005685225	12443.75	71.72179	2.68741E-25	0.005319047	9015.855	48.74695	4.25877E-24	0.00284329	10066.11	28.98763	8.48379E-17	0.008987463	9223.423	84.55383	7.11244E-29	0.004722517	9927.076	47.57772	2.31314E-13	0.004613727
HSD17B12_P97_F	1093	Yes	0.984042553	0.220873	0.173301816	0.016780231	0.243870616	0.000764588	0.009339147	4250.817	41.01598	1.58232E-11	0.03240804	4532.828	155.1696	0.000226163	0.04648625	3404.642	170.8603	3.65261E-05	0.03254256	4292.962	147.7669	2.49139E-06	0.0202532	4440.698	93.86472	1.42379E-06	0.03342547	5302.438	186.8237	2.95388E-06	0.03375055	4093.821	146.4878	1.26667E-06	0.06139481	4766.926	318.349	1.64627E-05	0.04144218	3524.234	156.6897	5.77601E-06	0.04840485	4146.697	216.017	0.00077482	0.04959456
HSPA2_P162_R	1098	No	0.989361702	0.9695841	0.4584167	2.26033E-10	0.30672586	2.19794E-05	0.9736893	-48.29203	3700.733	8.02865E-09	0.9896155	-559.1525	9529.711	9.66745E-12	0.9868646	-343.8073	7512.995	9.22223E-16	0.9899994	-454.7813	9899.408	1.38534E-22	0.9896931	-404.4061	9602.245	1.10508E-21	0.9922151	-343.1927	12745.42	7.08402E-25	0.98992	-389.0265	9820.616	6.28128E-26	0.9907006	-153.1997	10653.38	5.06665E-18	0.9910682	-371.4827	11095.94	1.11442E-37	0.9914025	-645.1565	11531.29	1.42944E-15	0.9915974
HTR1B_E232_R	3489	Yes	0.989361702	0.5233086	0.143904388	0.048824162	0.192916214	0.008263227	0.06949783	7607.512	575.6627	5.13572E-37	0.1286096	8331.311	1244.388	3.93012E-13	0.2117974	6417.945	1751.433	6.49366E-20	0.2307332	7092.855	2157.419	9.63804E-22	0.06854527	6147.079	459.7193	4.53932E-12	0.1670574	6444.354	1312.554	7.74488E-11	0.1442951	6398.964	1095.902	4.54787E-17	0.1978913	6885.884	1723.514	1.03971E-12	0.1022996	8022.712	925.6436	7.79822E-27	0.08126627	7656.997	686.1425	7.12901E-10	0.2715938
HTR1B_P107_F	1102	No	0.526595745	0.3525333	0.157266378	0.035661323	0.22350055	0.002830912	0.02320628	1339.809	34.20641	0.01676792	0.1068254	971.0064	128.0944	0.2054397	0	741.9608	-52.30357	0.2221293	0.08510463	1111.019	112.6504	0.1041758	0.07509902	1080.769	95.87467	0.1122144	0.07274766	1791.122	148.3682	0.05474248	0.1763041	1251.013	289.1714	0.04370564	0	1137.548	-65.99793	0.1907952	0.3525333	1252.891	736.6235	0.008878879	0.09109735	840.7368	94.28801	0.2487648	0.1778683
HTR1B_P222_F	1104	No	0.984042553	0.549881	0.325730264	4.36461E-05	0.371754348	3.08929E-06	0.02350864	6014.138	147.1954	7.87722E-22	0.08271228	5831.534	534.8493	9.53321E-07	0.2103147	3568.073	976.9077	2.31152E-07	0.1447546	4626.23	799.938	1.21343E-08	0.01219399	5567.911	69.96763	2.93619E-09	0	5894.439	-24.85729	6.38033E-07	0.09315662	4780.547	501.3603	2.29992E-09	0	5547.773	-37.57471	3.41152E-06	0	6442.778	-8.159757	8.86465E-15	0.02291309	5396.243	128.8891	3.05532E-05	0.08601533
HTR2A_E10_R	3493	No	1	0.6682464	0.422730625	5.42783E-09	0.285517901	8.14748E-05	0.9341175	219.2547	4526.566	1.06175E-13	0.9894753	-286.7108	9401.484	4.58941E-12	0.9873245	-280.7645	7789.253	4.12392E-17	0.9901138	-375.0822	10015.08	1.89414E-23	0.9897129	-384.649	9620.916	7.54632E-22	0.9908946	-425.0345	10882.48	3.11499E-18	0.9883813	-290.3383	8506.794	3.87821E-20	0.9897466	-415.912	9652.815	2.32723E-14	0.9917583	-294.8015	12033.4	3.678E-38	0.9906533	-489.432	10598.96	1.11967E-13	0.9915922
HTR2A_P853_F	1105	No	0.989361702	0.3581215	0.219890714	0.003491219	0.232174277	0.002042559	0.01805124	4254.182	80.04326	1.01216E-11	0.0509497	4264.908	234.3298	0.000380934	0.001840917	3109.263	5.918884	0.00027458	0.1004665	3712.968	425.8602	1.04445E-05	0.08207674	3893.026	357.0391	5.72402E-06	0	5143.423	-0.8020487	1.09951E-05	0.09642693	3821.289	418.4696	1.27047E-06	0.004477642	3897.018	17.97771	0.000694934	0.009138875	4923.171	46.32953	1.60081E-09	0.01169725	4326.437	52.38997	0.00074426	0.02479667
IAPP_E280_F	5581	No	0.984042553	0.9914346	0.430158615	3.21154E-09	0.372950912	2.85105E-07	0.9352483	56.20839	2256.213	0.000173602	0.9804002	-347.346	5002.1	0.000248252	0.9756562	-171.8277	4007.816	1.04513E-05	0.9810857	-168.0542	5187.016	1.23552E-07	0.9857416	-236.9507	6913.379	2.7455E-12	0.9871643	-264.3336	7690.774	4.45373E-10	0.9837691	-102.454	6061.092	1.8984E-11	0.9857563	-149.2303	6920.632	1.61289E-08	0.9852168	-184.7988	6664.421	5.82954E-15	0.9852545	-309.1982	6681.713	1.88948E-06	0.9832897
ICA1_P61_F	5884	No	0.468085106	0.02974623	22.69484138	0	22.69775391	0	0	1351.011	-16.20409	0.01946371	0	917.2867	-95.96975	0.2694394	0	716.9968	-76.74268	0.2387839	0	1003.144	-57.66564	0.1655029	0	1451.84	-135.1503	0.08700557	0	1179.455	-123.5854	0.1917875	0	982.5983	-36.07763	0.1467677	0	960.189	-137.849	0.2509578	0	2167.146	-88.84384	0.006635269	0	1214.985	-190.5519	0.2286653	0
ICA1_P72_R	5885	No	0.984042553	0.2901087	0.345384419	9.4621E-06	0.317686677	4.62272E-05	0.01656282	6965.183	118.9901	3.07476E-28	0.01232899	6439.063	81.62644	5.34473E-07	0.1353312	4654.747	744.1756	1.06005E-09	0.05814395	5556.788	349.2126	6.33089E-10	0	6965.872	-71.19881	5.49432E-13	0	6099.085	-112.5771	3.90785E-07	0.04487457	5689.788	272.0211	1.8538E-11	0	6719.528	-114.1964	3.46162E-08	0.03461379	7867.628	285.6783	1.32279E-22	0.000206442	6709.198	1.405994	5.62466E-07	0
ICAM1_E242_F	4104	No	0.984042553	0.3548607	0.203510761	0.004979483	0.233017206	0.001302021	0.008995419	7415.704	68.22058	2.75045E-31	0.03372296	7767.233	274.5656	8.92323E-10	0.03370219	7161.027	253.2475	9.91093E-17	0.04791491	6952.24	354.9131	2.91734E-14	0.04138455	6595.619	289.0577	5.92093E-13	0.0314521	7353.089	242.0276	1.84034E-10	0.05486637	6299.085	371.4761	6.72853E-14	0.04824364	7213.205	370.6995	2.97092E-10	0.03181187	8118.173	270.0255	8.16751E-24	0.06016644	7047.768	457.5872	2.59193E-08	0.09003443
ICAM1_P119_R	2651	No	0.989361702	0.0822836	0.184922814	0.013245096	0.230390072	0.002027588	0.00525624	6118.711	32.85976	9.10931E-22	0.02176011	6062.554	137.0807	1.75608E-06	0.01375012	5848.259	82.92953	2.37498E-11	0.01211668	6358.95	79.2209	1.81304E-11	0	5656.476	-14.81612	2.8684E-09	0.007560189	7265.698	56.11028	7.63293E-10	0.003142079	5682.185	18.22535	1.26351E-10	0.004210352	5906.827	25.39779	6.37325E-07	0.01075142	7208.503	79.43082	1.93528E-18	0	6375.193	-2.977093	1.89146E-06	0.007573866
ICAM1_P386_R	2658	No	0.989361702	0.05743373	7.95356226	0	7.889837742	0	0	6566.272	-37.5899	2.82097E-24	0	6465.817	-149.2438	1.14597E-06	0.02568685	6140.213	164.5173	1.34735E-12	0	6078.344	-139.7942	5.13727E-10	0	6671.918	-113.4431	6.41569E-12	0	7096.898	-141.2554	4.74912E-09	0	5597.009	-103.3662	5.43989E-10	0	5659.299	-157.9507	3.52937E-06	0	7485.276	-129.5892	9.4863E-19	0	6481.619	-74.26744	1.67217E-06	0
ID1_P659_R	2256	No	1	0.2048358	0.289910257	0.000210212	0.339773178	1.39975E-05	0	5830.989	-14.09015	1.1581E-19	0.01969701	6367.944	129.959	5.82626E-07	0.01280358	4693.435	62.16911	6.641E-08	0.04836787	5225.499	270.675	8.00396E-09	0	5987.818	-33.1141	3.93913E-10	0	5279.919	-31.77538	7.43097E-06	0.03678071	5198.758	202.3341	1.02837E-09	0	5936.775	-113.4132	9.93243E-07	0	6187.224	-81.40326	1.73902E-13	0.0208394	5421.326	117.5099	2.92927E-05	0.05075134
ID1_P880_F	2271	Yes	0.989361702	0.3598457	0.049640357	0.494470855	0.248084009	0.000639097	0.02953581	7410.528	228.5809	1.62775E-32	0.05952848	8577.879	549.2787	4.30271E-12	0.105337	5191.28	622.9918	5.63255E-11	0.1210211	6017.734	842.3127	8.80505E-13	0.1991276	5890.299	1489.418	1.28685E-14	0.1610632	6961.521	1355.705	3.37841E-12	0.1008972	6687.278	761.6677	6.97955E-17	0.2317596	5258.414	1616.504	9.92978E-09	0.3517221	5467.718	3020.756	2.42963E-24	0.1557513	6367.941	1193.239	2.06295E-08	0.2274023
IFNG_E293_F	1629	Yes	0.984042553	0.9761752	0.130544245	0.072380106	0.161059812	0.026642587	0.271825	2352.637	915.5601	2.14522E-07	0.8991562	246.0958	3085.904	0.006333436	0.6959878	806.7882	2075.948	0.000692573	0.7568394	830.9073	2897.457	6.32392E-05	0.8982524	342.2589	3904.366	5.81818E-06	0.7968709	1160.313	4944.177	2.36132E-07	0.7052414	984.1674	2593.986	3.58256E-05	0.8466237	529.1246	3472.713	0.000542216	0.7362732	882.4631	2742.843	7.81508E-06	0.974906	-115.4354	3885.021	0.003119833	0.8526465
IFNG_P188_F	5788	No	0.984042553	0.982397022	0.346688271	1.71718E-06	0.290960848	5.94129E-05	0.6769719	889.3305	2073.345	2.2911E-06	0.9808953	-105.4064	5134.303	8.40984E-05	0.949482	106.3588	3878.502	4.93193E-06	0.9657044	92.88186	5431.22	6.77022E-09	0.9834554	-108.0894	5944.271	8.45395E-10	0.9823241	-38.75526	5557.407	2.63287E-06	0.9382759	223.0121	4910.148	6.13203E-09	0.9856049	-259.0188	6846.796	3.74874E-08	0.9609414	184.5887	7001.605	5.57797E-18	0.9853095	-350.2768	6707.128	1.99578E-06	0.9828154
IFNG_P459_R	5790	Yes	0.984042553	0.97114889	0.178132713	0.013716884	0.222726882	0.002059013	0.4052767	1827.82	1313.721	5.87802E-07	0.8659602	594.1739	4484.689	7.23714E-05	0.7620512	1133.804	3951.362	8.48342E-09	0.7943321	1047.86	4433.276	8.75605E-09	0.9522303	189.8143	5777.098	3.63813E-10	0.8387122	1208.449	6804.06	1.90441E-11	0.8126578	883.8737	4267.871	5.43279E-09	0.8974935	424.0449	4588.266	2.13229E-05	0.8635231	826.0294	5859.217	8.28509E-16	0.9552008	225.3937	6937.981	1.01354E-07	0.778609
IFNGR1_P307_F	4119	No	0.989361702	0.102895949	0.06826973	0.344883316	0.090848505	0.208770307	0.01486459	8819.87	134.5908	3.678E-38	0.04256493	10347.24	464.4553	3.03221E-16	0.06773871	8783.165	645.4565	6.81364E-26	0.05182769	8469.154	468.3953	2.01146E-20	0.04784842	9145.394	464.6082	1.70342E-23	0.06777444	10024.01	736.0335	3.40747E-19	0.03450403	9034.111	326.4267	1.43934E-25	0.06006095	8798.954	568.6322	1.02118E-14	0.06646524	9550.515	687.0914	1.62912E-34	0.05459242	9900.165	577.4581	1.47339E-14	0.06398824
IFNGR2_E164_F	697	Yes	0.989361702	0.3976496	0.102635443	0.15559759	0.280640244	0.000103236	0.02420588	8919.778	223.7477	3.678E-38	0.0677037	9995.491	733.1383	5.03954E-16	0.08328093	9061.663	832.3071	2.57892E-28	0.08201981	8914.951	805.469	8.25391E-24	0.06749687	8845.416	647.4912	5.676E-23	0.07457094	9780.504	796.1696	1.31216E-18	0.05770946	8540.223	529.1601	4.03542E-24	0.1070808	8937.359	1083.78	1.40281E-16	0.06658077	9569.629	689.7344	1.18472E-34	0.1137106	9091.771	1179.301	4.63768E-14	0.1026595
IFNGR2_P377_R	4125	Yes	0.989361702	0.7105122	0.06121558	0.401990097	0.199575901	0.006289476	0.15002	3811.387	690.3528	1.66177E-12	0.3835495	3477.427	2225.841	9.90464E-06	0.4112973	2271.046	1656.532	6.60473E-06	0.5190659	2538.455	2847.65	1.5362E-08	0.3914616	3512.002	2323.534	8.48885E-10	0.5761865	2004.132	2860.628	2.97986E-05	0.4595912	2753.638	2426.879	4.50053E-09	0.310495	3523.005	1631.496	1.28397E-05	0.3684199	3614.407	2166.727	2.83488E-12	0.2314467	4222.469	1301.694	3.06444E-05	0.4152049
IGF1_E394_F	648	Yes	0.989361702	0.93757341	0.226982608	0.00168679	0.13129504	0.069284412	0.6643725	940.1927	2059.055	1.74521E-06	0.9090747	381.2115	4811.169	5.11981E-05	0.9030179	276.2172	3503.026	1.38198E-05	0.9287781	281.7863	4978.727	3.18361E-08	0.9733785	53.59639	5616.035	2.41209E-09	0.9427391	297.8502	6550.176	7.99108E-09	0.8935913	422.8961	4391.138	4.59724E-08	0.979382	-50.13248	4750.126	6.2103E-05	0.9220805	349.7432	5322.149	7.01546E-12	0.9295776	308.0395	5386.138	1.80497E-05	0.9424091
IGF1_P933_F	4132	No	0.984042553	0.7433226	0.128548354	0.076078015	0.235942841	0.00113031	0.1940025	3449.869	854.4488	1.38783E-11	0.5049779	2458.259	2609.711	7.47883E-05	0.5622718	1730.806	2351.711	2.97098E-06	0.6002065	1820.798	2883.677	6.6032E-07	0.5101761	2549.414	2759.497	2.11699E-08	0.5733331	2724.076	3794.848	3.74161E-08	0.560525	2018.375	2701.866	8.12049E-08	0.7001959	1412.784	3533.125	2.69032E-05	0.5089332	2370.732	2560.625	2.10816E-09	0.6622655	1766.769	3660.557	4.11595E-05	0.5715781
IGF1R_E186_R	649	No	0.989361702	0.08831672	0.783933759	0	0.67588836	3.70814E-14	0.001628553	7033.778	11.63669	5.95127E-28	0	6466.811	-31.43493	7.37163E-07	0	4911.562	-50.47726	3.48607E-08	0.005117891	7348.49	38.31666	1.55561E-14	0	6694.446	-40.462	3.23035E-12	0	6210.987	-7.292436	1.535E-07	0.002720503	6745.65	18.67441	3.05741E-14	0	6699.408	-24.65156	2.52097E-08	0.003692225	9011.668	33.767	2.23409E-27	0	6589.819	-64.48866	1.10052E-06	0
IGF1R_P325_R	4144	No	0.989361702	0.09462836	0.086040497	0.237573402	0.316697955	1.37825E-05	0.004781434	4624.724	22.69949	3.27264E-13	0.01733723	5072.174	91.25327	5.59595E-05	0.01396499	4102.733	59.52234	1.94778E-06	0.03351304	4539.027	160.8587	6.76162E-07	0.02240512	4640.286	108.6408	4.72423E-07	0.035343	5116.281	191.1135	5.94457E-06	0.01975784	4584.913	94.42947	1.03728E-07	0.02158511	4669.085	105.2122	4.84278E-05	0.02528448	5284.221	139.6687	5.16046E-11	0.01519901	5008.644	78.84471	0.000111679	0.03026186
IGF2_E134_R	4106	No	0.984042553	0.693759	0.548651576	9.20828E-11	0.515987754	1.10359E-09	0.01814861	2959.457	56.55122	1.53897E-06	0.01733585	3498.115	63.47679	0.003851961	0	3418.724	-23.71692	8.29663E-05	0.1124396	2933.233	384.262	0.000323829	0	3486.808	-101.5036	0.000236908	0	2741.206	-54.71788	0.01331315	0.0923964	3043.579	320.0244	9.47305E-05	0.1959298	2857.146	720.5755	0.00174252	0	4638.226	-49.36789	2.28235E-08	0	3836.059	-106.3433	0.003405071	0
IGF2_P1036_R	2661	No	0.989361702	0.06575019	0.043516722	0.547117609	0.26195991	0.00028963	0.01024497	12160.3	126.9066	3.678E-38	0.02946905	13904.24	425.2224	4.13872E-27	0.0433431	10894.97	498.1474	6.73182E-37	0.03835215	9987.357	402.301	6.31763E-27	0.03296842	11390.65	391.7436	2.4686E-34	0.02699766	14196.44	396.6798	1.09429E-33	0.02309711	11098.46	264.7675	9.58516E-37	0.06575019	11450.02	812.8615	6.80026E-24	0.02372968	16714.36	408.6975	3.678E-38	0.04469087	12773.29	602.2327	1.47243E-22	0.02776244
IGF2_P36_R	2680	No	0.984042553	0.3957505	0.245802283	0.001247456	0.240208089	0.001608615	0.002282849	5799.637	13.49879	1.2211E-19	0.04410221	6099.3	286.0168	8.88594E-07	0.05866737	5271.479	334.7707	2.51382E-10	0.09220432	4702.62	487.7996	4.74777E-08	0.05027902	4899.149	264.6591	4.8828E-08	0.004456094	5004.187	22.84654	1.67483E-05	0.08693514	4534.405	441.253	1.68273E-08	0.009714062	6384.611	63.60983	7.01337E-08	0.007152346	7761.621	56.6341	6.14231E-21	0.04114126	6256.837	272.7496	1.08389E-06	0.006508259
IGF2AS_E4_F	3495	Yes	0.989361702	0.3377279	0.053355694	0.462735136	0.25102514	0.000550426	0.02522868	12816.28	334.2944	3.678E-38	0.1005392	13371.39	1505.794	4.54135E-29	0.1556565	8855.578	1650.979	1.11732E-31	0.1471729	11315.06	1969.904	3.678E-38	0.1681367	9492.66	1938.874	1.94889E-32	0.08105831	15553.78	1380.793	3.678E-38	0.07120318	10355.24	801.5171	1.70746E-35	0.1720037	8918.884	1873.537	6.20344E-19	0.0186188	14579.9	278.5075	3.678E-38	0.1646707	9416.75	1876.062	1.28602E-16	0.1761744
IGF2AS_P203_F	1110	No	0.70212766	0.8932645	0.094380021	0.198721281	0.195059717	0.007902881	0.09076622	1372.093	146.9549	0.009387337	0.123455	1199.255	182.9906	0.1505223	0.4300793	817.8418	692.6309	0.04691476	0.1865756	1258.123	311.5134	0.05328366	0.2312998	1234.804	401.6389	0.04555605	0.4227878	1440.197	1128.141	0.01702609	0.345443	1055.45	609.79	0.03230155	0.8065123	81.48752	756.4921	0.2469089	0.3707537	1802.492	1120.954	0.000247527	0.3248287	1057.807	557.0275	0.1206791	0.2815799
IGF2R_P396_R	2692	Yes	0.989361702	0.1781176	0.274342716	0.000159456	0.244309068	0.000772403	0.01188287	10131.2	123.038	3.678E-38	0.04085927	8297.73	357.7422	4.7315E-11	0.07754548	7981.578	679.3721	3.78613E-22	0.05516994	8475.466	500.7334	1.38942E-20	0.04190687	8588.93	380.0526	1.03746E-20	0.03159864	11110.72	365.8024	1.41361E-21	0.04712493	8219.246	411.4326	5.04074E-22	0.1024244	8793.15	1014.817	5.85804E-16	0.04360902	10095.72	464.8992	1.34381E-36	0.07243542	8253.111	652.3115	5.22275E-11	0.0466852
IGFBP1_E48_R	4111	Yes	0.989361702	0.6947426	0.064833969	0.372216356	0.225368813	0.001923355	0.2048558	3852.718	1018.353	2.45151E-14	0.4490125	3680.902	3081.146	2.10683E-07	0.5226454	2504.452	2851.559	1.41868E-09	0.4559218	3521.769	3034.938	7.8956E-12	0.3988708	3550.772	2422.418	3.4922E-10	0.2671432	4836.793	1799.575	2.17455E-08	0.4753059	3119.171	2916.159	1.06459E-11	0.4522673	3449.573	2930.911	9.46233E-08	0.2653977	4778.154	1762.383	3.29073E-15	0.327743	4831.519	2404.246	7.63209E-08	0.5573291
IGFBP1_P12_R	2698	Yes	0.984042553	0.8851792	0.061370544	0.399547002	0.19374676	0.007824452	0.1903223	2984.774	725.1048	4.77038E-09	0.3742374	3400.763	2093.632	1.97165E-05	0.4569503	2562.395	2240.278	4.98936E-08	0.4509954	3052.091	2589.375	3.32103E-09	0.3884515	3094.477	2029.11	6.13203E-08	0.1853384	4518.817	1050.797	2.15381E-06	0.4607895	2454.816	2183.252	1.32529E-07	0.6301153	2295.887	4081.502	9.59201E-08	0.6237067	2574.354	4432.745	3.471E-17	0.402692	2611.622	1828.117	0.000638492	0.3904781
IGFBP2_P306_F	5664	No	0.989361702	0.1539778	0.67576921	2.35367E-14	0.647831082	2.5846E-13	0.01401694	7336.2	105.7146	5.85479E-31	0.01820485	8679.158	162.7868	1.86074E-11	0.04194265	7734.101	342.9679	1.65127E-19	0.01952458	7987.342	161.0463	2.72974E-17	0	7580.313	-107.8792	6.10504E-15	0.09398685	8001.638	840.4376	1.48583E-13	0.03188537	7289.374	243.3729	3.18805E-17	0.04680757	7590.892	377.6698	3.86005E-11	0.04262219	8582.357	386.536	5.99275E-27	0.004796904	7884.721	38.48656	4.51629E-09	0
IGFBP2_P353_R	5710	Yes	0.989361702	0.2340232	0.065477014	0.368759278	0.223290563	0.00217598	0.04619239	7898.461	387.3611	6.71632E-38	0.07316961	9112.879	727.3206	9.09945E-14	0.1184709	7516.813	1023.642	1.37303E-21	0.09254515	7726.049	798.1255	9.54175E-19	0.09915561	7665.412	854.7361	7.1416E-19	0.1519782	8250.248	1496.49	4.42055E-16	0.1008205	7244.446	823.4963	1.74898E-19	0.02223019	8786.363	202.0368	1.08067E-13	0.006447159	10962.95	71.78738	3.678E-38	0.08692516	8676.876	835.5627	2.58888E-12	0.1962812
IGFBP3_E65_R	4115	Yes	0.989361702	0.17779699	0.166759491	0.02104163	0.092647731	0.199896136	0.01285317	5666.157	75.07841	3.3384E-19	0.04679746	6148.767	306.7831	6.83437E-07	0.05943074	5076.331	327.0713	1.02816E-09	0.07657065	6020.059	507.4745	9.70118E-12	0.06092573	5406.07	357.2256	1.34234E-09	0.04873277	7295.377	378.8601	1.20788E-10	0.05356145	5524.256	318.2915	4.49553E-11	0.04804619	4852.377	249.9521	1.54893E-05	0.04629621	6739.489	332.0134	1.80793E-17	0.05077749	5866.903	319.1921	3.59544E-06	0.04755856
IGFBP3_P1035_F	2706	No	0.989361702	0.08198986	1.929129362	0	1.844999075	0	0.007476457	4918.464	37.80296	8.85639E-15	0	5293.956	-37.06154	4.19277E-05	0.04299341	3483.572	160.9915	2.64178E-05	0	5047.257	-40.72155	1.32264E-07	0	5164.298	-11.82803	5.20755E-08	0	5727.531	-83.89912	1.60404E-06	0.008287705	4295.824	36.73575	7.63074E-07	0	3866.747	-128.5719	0.001135196	0.0419375	5954.402	265.0208	6.32547E-14	0	4849.329	-147.2954	0.000323164	0
IGFBP3_P423_R	2707	No	0.989361702	0.2258376	0.135906309	0.061411705	0.200327694	0.005830394	0.02344918	11372.78	275.4872	3.678E-38	0.0416512	11634.02	509.9772	5.20868E-20	0.04977626	10264.38	542.9245	2.1095E-33	0.07560636	10493.83	866.4716	8.29456E-32	0.04603476	11217.59	546.1443	3.12425E-34	0.07746588	13053.61	1104.519	7.95404E-32	0.05044318	10341.15	554.6638	6.03503E-34	0.03939385	10161.92	420.8347	2.81504E-18	0.0487523	12509.19	646.2325	3.678E-38	0.05563962	11484.01	682.5042	5.4468E-19	0.1100063
IGFBP5_E144_F	717	No	0.989361702	0.5033835	0.281908929	0.000166052	0.286701202	0.000128267	0.0155662	8703.101	139.1976	3.678E-38	0.02201151	8140.762	185.4742	2.34659E-10	0.001591362	6277.873	10.16568	1.53719E-12	0.002800899	6857.494	19.54198	7.76516E-13	0.02081522	7522.501	162.0369	1.07183E-15	0.06459836	6648.773	466.0668	2.16864E-09	0.06272192	5980	406.8688	6.85921E-13	0.05152529	7407.544	407.8426	8.80124E-11	0.08425659	9776.968	908.7694	2.01413E-37	0.04202876	7297.499	324.5481	1.6055E-08	0
IGFBP5_P9_R	4145	Yes	0.989361702	0.531468	0.140017688	0.058598788	0.227282047	0.002141634	0.0563769	4725.976	288.3286	4.38316E-15	0.08500382	4809.738	456.1183	4.07731E-05	0.2484523	2595.497	891.0977	5.49763E-05	0.1954767	4176.796	1039.142	4.10726E-08	0.1573485	4072.438	779.1205	2.73955E-07	0	5662.729	-129.0086	2.48151E-06	0.1755275	4159.741	906.8853	9.42706E-09	0.05168749	4182.552	233.4192	0.000155607	0.1536774	4856.179	899.9558	3.49322E-12	0.0429199	4519.45	207.1575	0.000302663	0.531468
IGFBP6_E47_F	654	Yes	0.989361702	0.7009463	0.087914199	0.223849441	0.247059554	0.000630263	0.1391086	5448.49	896.5621	4.90279E-23	0.2763665	5226.323	2034.203	2.78775E-08	0.40168	3873.373	2667.509	2.01338E-13	0.3451576	4384.922	2363.935	1.98947E-12	0.271245	5722.723	2167.237	1.90027E-16	0.361912	4891.516	2831.098	9.31795E-11	0.3228279	4668.31	2273.194	6.68949E-15	0.3397056	4563.166	2399.087	6.55927E-09	0.3763368	4990.384	3071.688	3.82078E-22	0.4437693	3952.266	3232.959	9.30629E-08	0.4976932
IGFBP6_P328_R	4176	No	0.989361702	0.5247253	0.208939612	0.005254215	0.224866271	0.002666575	0.03002875	4852.54	153.3226	4.85771E-15	0.051151	5850.349	320.7742	1.94651E-06	0.1422399	3981.991	676.9047	1.1852E-07	0.197231	4272.015	1074.153	1.94019E-08	0.09849959	5383.091	599.0926	3.29305E-10	0.08861554	6059.429	598.8923	1.96279E-08	0.09023438	4816.461	487.6353	1.98241E-09	0	5846.204	-93.69474	1.32036E-06	0.1072347	6161.964	752.1573	8.80953E-17	0.02411325	5642.389	141.8891	1.35545E-05	0.1715887
IGFBP7_P297_F	1124	Yes	0.989361702	0.3028938	0.120032489	0.101230076	0.212644219	0.003690919	0.01529753	8913.066	140.0196	3.678E-38	0.0566049	8827.988	535.6906	1.235E-12	0.1115798	7168.343	912.8566	1.58407E-19	0.05221697	7638.56	426.3467	5.63641E-17	0.07288831	8102.823	644.8952	8.57999E-20	0.003533927	9545.517	34.20744	1.34844E-15	0.05437481	7808.919	454.7743	2.38849E-20	0.006575834	8491.66	56.8713	1.48255E-12	0.08799778	9008.858	878.9006	2.49207E-32	0.052453	8219.109	460.5178	1.52131E-10	0.09782079
IGFBP7_P371_F	1111	No	0.989361702	0.1124642	0.134619474	0.064614622	0.28415525	9.59603E-05	0.005245822	5905.257	31.66864	2.10042E-20	0.02191135	6380.471	145.1769	5.24517E-07	0.0119461	5259.624	64.80074	1.75562E-09	0.03826904	5794.25	234.543	2.86215E-10	0.02398176	6771.825	168.8477	3.88944E-13	0.03211289	6677.525	224.8671	6.1497E-09	0.03187837	5579.076	187.001	7.8623E-11	0.0648691	5383.831	380.4079	1.25986E-06	0.02923105	7518.907	229.4146	1.34155E-20	0.02971561	5560.959	173.3707	1.58949E-05	0.0363856
IGSF4_P454_F	1138	No	0.984042553	0.0597213	1.500616074	0	1.443390846	0	0.001397282	11604.41	16.37724	3.678E-38	0	10535.79	-32.35122	1.95998E-15	0.000886697	9054.803	8.124741	4.5309E-24	0	10126.88	-3.508959	1.16108E-25	0	9762.073	-90.69057	9.01161E-24	0	14498.86	-53.48402	4.76012E-33	0	10650.55	-13.77305	1.91364E-32	0	9716.842	-90.8238	1.93792E-15	0	10857.7	-36.90039	3.678E-38	0	10993.78	-102.5745	1.38786E-15	0.000719372
IGSF4_P86_R	1125	No	0.989361702	0.3297681	0.132492661	0.068222176	0.151751339	0.036743791	0.02148196	6581.486	146.6824	1.15862E-25	0.04714115	6462.408	324.6646	1.90953E-07	0.02396944	7022.477	174.9144	7.16089E-16	0.01781559	7078.712	130.2128	6.27786E-14	0.01196213	6993.883	85.88532	1.35013E-13	0.02118949	7076.771	155.3642	1.20419E-09	0.08921259	5933.069	590.9455	2.25987E-13	0.02210505	5651.541	130.012	1.17539E-06	0.1100972	7131.065	894.615	5.81422E-22	0.04745873	6644.297	336.0231	2.0521E-07	0.02469908
IGSF4C_E65_F	3500	Yes	0.989361702	0.8010815	0.073113859	0.31300401	0.234870315	0.001190669	0.1844738	6862.898	1575.023	3.678E-38	0.4461559	5819.297	4768.363	1.18321E-15	0.4427411	4388.979	3566.485	5.55796E-19	0.5077821	4435.526	4678.943	3.65143E-21	0.5049904	4544.508	4738.155	4.75141E-22	0.4276842	5740.655	4364.646	3.78579E-17	0.3899233	5048.57	3290.648	1.09421E-20	0.7376313	2449.132	7166.708	2.07071E-15	0.4587204	5247.198	4531.61	1.15238E-31	0.5140148	4766.003	5146.653	3.21867E-13	0.5834286
IGSF4C_P533_R	1145	No	0.989361702	0.4153154	0.244287431	0.00093775	0.223515093	0.002468052	0.00436155	8225.16	36.46967	1.08725E-37	0.01357481	7866.171	109.6274	1.20888E-09	0.03388144	6894.365	245.2899	1.20069E-15	0.0157832	6782.413	110.3685	6.90957E-13	0	7045.023	-31.71493	2.24404E-13	0.1500127	6308.138	1130.96	4.17068E-10	0.01168221	7061.97	84.65659	1.0983E-15	0.01416872	7925.571	115.3463	2.60134E-11	0.04063687	7882.733	338.134	5.98535E-23	0.04400195	6753.759	315.4596	1.45998E-07	0.04482045
IHH_E186_F	5583	No	0.989361702	0.3134921	0.297221303	0.000138135	0.333829582	1.86107E-05	0.007053131	4722.789	34.25739	9.32444E-14	0.04467763	4877.642	232.7897	6.57755E-05	0.07024416	3685.131	285.9712	5.29218E-06	0.1118575	4526.142	582.6414	7.51426E-08	0.007870111	4689.222	37.9907	5.29418E-07	0.1677681	4319.595	890.9378	8.55173E-06	0.03634389	4168.663	160.9908	7.75476E-07	0.2724324	3209.148	1239.086	0.000140549	0.006162055	5829.355	36.76355	1.38485E-12	0.03299088	5314.292	184.7162	3.31E-05	0.007456202
IHH_P246_R	4944	Yes	0.984042553	0.288475	0.117184699	0.113469163	0.251326323	0.000687251	0.02227414	4181.276	97.53426	1.81357E-11	0.08770467	3831.878	377.9961	0.000816903	0.09825277	3367.428	377.8047	1.63093E-05	0.1024804	3734.494	437.8295	8.94965E-06	0.1176698	4394.307	599.3723	1.26527E-07	0.003314371	5133.284	17.40272	1.06735E-05	0.06207938	3568.779	242.8303	1.16964E-05	0.1029737	3744.92	441.3756	0.000315114	0.06792648	5312.101	394.4163	5.27359E-12	0.06116739	3986.271	266.2312	0.00101685	0.02133793
IHH_P529_F	4947	No	0.984042553	0.2958394	0.198536992	0.006285099	0.206567347	0.004468424	0.005048107	5718.647	29.52218	3.0314E-19	0.01910356	6868.855	135.7228	8.00891E-08	0.001855073	5102.995	9.669876	7.1032E-09	0.02031871	5153.753	108.9635	3.14361E-08	0.02141948	6320.781	140.5401	1.27682E-11	0.009175088	7575.131	71.0721	1.4029E-10	0.01829916	5509.544	104.5634	2.33843E-10	0.009426551	4541.313	44.16793	9.0492E-05	0.04001307	6351.58	268.9074	1.54144E-15	0.03112812	6242.13	203.7613	1.45971E-06	0.01046998
IL10_P348_F	1164	Yes	0.989361702	0.95850325	0.15450871	0.032537985	0.196820274	0.006466287	0.5274025	1641.703	1943.68	1.46009E-08	0.6964629	1616.521	3938.542	1.6182E-05	0.9319599	292.5441	5376.764	1.6062E-10	0.9496241	217.1713	5978.915	9.46456E-11	0.8609504	696.4846	4931.574	3.11962E-09	0.9252617	474.6675	7114.4	1.90022E-10	0.8422117	740.2332	4484.834	3.35595E-09	0.8950504	517.1434	5263.237	1.18093E-06	0.9280562	394.9019	6384.1	3.33756E-16	0.7000846	1570.126	3898.532	3.63108E-05	0.9399505
IL10_P85_F	1170	Yes	0.989361702	0.8730641	0.095276475	0.188586203	0.218884781	0.002523471	0.05614123	6907.156	416.7894	4.77688E-30	0.1310198	7188.603	1098.933	2.82157E-10	0.2632844	4113.802	1505.912	2.28546E-10	0.1948787	5499.168	1355.272	9.17732E-13	0.2022271	6221.231	1602.366	3.33916E-16	0.2027895	6420.82	1658.726	1.3087E-11	0.1858754	5518.64	1282.81	2.23066E-14	0.2614214	4411.135	1596.726	4.66157E-07	0.2306533	6982.961	2123.501	1.01127E-27	0.1476136	6680.171	1174.168	6.06067E-09	0.2440216
IL11_E232_F	721	No	0.180851064	0.5002183	0.188898087	0.010515891	0.214012384	0.003749178	0.01963051	978.7155	21.59974	0.06087231	0.03570756	1157.287	46.55708	0.1838698	0.01911316	968.3108	20.81667	0.1362733	0.1070757	766.4597	103.9021	0.185431	0.2458274	480.6968	189.2818	0.2445548	0.07945239	1072.914	101.2341	0.1662889	0.09557252	422.9826	55.26453	0.2978019	0.08422846	1413.068	139.1651	0.1024937	0.13997	748.1996	138.0446	0.1454807	0.09640951	904.0371	107.1268	0.2315894	0.04446466
IL11_P11_R	4188	No	0.984042553	0.4873749	0.278129578	0.000134608	0.241346598	0.000923164	0.01640659	4269.011	72.87622	9.33217E-12	0.01707811	3577.125	63.88948	0.003222865	0.004429259	3150.261	14.4603	0.00022363	0.05111745	3694.503	204.4144	3.05468E-05	0.03742151	3741.918	149.3596	2.9413E-05	0.0259063	4053.407	110.4611	0.000295103	0.06213709	3520.73	239.8876	1.5018E-05	0.03005464	1929.758	62.89391	0.05185876	0.03517687	4870.919	181.2368	8.75481E-10	0.02444931	4208.817	107.9878	0.000868344	0.03027361
IL12A_E287_R	657	No	0.989361702	0.1328283	0.410099685	1.57984E-07	0.327279985	2.862E-05	0.004319287	13706.75	59.89401	3.678E-38	0.00538567	15094.29	82.27454	3.59318E-30	0.02664045	11449.55	316.1065	3.678E-38	0.01979198	12141.07	247.1669	1.90859E-37	0.009865709	13159.09	132.1137	3.678E-38	0.000670681	15706.05	10.60792	3.678E-38	0.005415953	12792.88	70.20746	3.678E-38	0.04124731	12961.13	561.9139	1.22612E-28	0.02652443	14581.01	400.0157	3.678E-38	0.004559142	12627.84	58.29381	1.75012E-20	0
IL12B_E25_F	731	No	0.989361702	0.992651	0.387671351	8.81039E-08	0.312324405	1.633E-05	0.8602901	382.2945	2969.818	1.07786E-07	0.9834775	-76.47601	5952.371	5.50898E-06	0.9816597	-283.7595	5352.468	9.43054E-09	0.9852189	-179.2824	6665.407	1.29753E-11	0.9863701	-21.2426	7236.806	4.71283E-14	0.9853324	-130.417	6717.77	2.73034E-08	0.9772834	58.42996	6815.763	1.1969E-14	0.9695097	72.05515	5470.899	3.00729E-06	0.9829446	41.73279	8168.412	6.791E-23	0.9861224	-139.5216	7105.87	2.16411E-07	0.9847983
IL12B_P1453_F	4190	Yes	0.989361702	0.7073588	0.185905993	0.010107137	0.14272809	0.048297085	0.5268991	2480.642	2874.097	6.03332E-17	0.7406171	2437.196	7244.466	2.19717E-13	0.7699353	1760.797	6227.349	4.01814E-19	0.7780523	1876.186	6927.65	7.1476E-20	0.7925176	1798.728	7252.542	4.66693E-21	0.747981	2439.877	7538.241	9.14166E-17	0.7978536	1664.859	6965.741	5.04498E-22	0.802402	1918.248	8195.661	7.46113E-17	0.784582	2165.663	8251.856	1.1463E-35	0.8062286	1979.827	8653.578	6.11486E-15	0.8388488
IL12B_P392_R	3938	No	0.989361702	0.8986833	0.176914692	0.014632704	0.206269443	0.004421292	0.4412209	2093.651	1732.142	1.62977E-09	0.6991128	1617.336	3990.238	1.36169E-05	0.7793448	985.608	3834.322	4.48982E-08	0.8016997	1149.804	5052.78	9.06106E-11	0.770605	1158.252	4226.839	1.35325E-08	0.7277026	1653.483	4686.105	8.42014E-08	0.7927513	1028.373	4316.163	1.5099E-09	0.2162796	5260.799	1479.394	1.86435E-08	0.8577462	1185.365	7750.354	9.16734E-27	0.8134719	1074.398	5121.692	3.47508E-06	0.7314332
IL13_E75_R	4116	No	0.989361702	0.9949834	0.407673836	1.84738E-08	0.332774043	4.38737E-06	0.77414	913.9207	3475.235	5.63755E-12	0.9906812	-153.8262	10630.96	2.29267E-15	0.9636809	180.8775	7452.725	1.26585E-17	0.9897567	-103.1543	9662.497	4.32772E-23	0.9905476	-62.82329	10479.35	2.88487E-27	0.9912593	-156.9391	11340.81	1.38499E-20	0.9889585	-64.6351	8956.748	2.91973E-23	0.9893813	-193.4911	9317.383	4.70201E-14	0.9927124	-99.94299	13621.9	3.678E-38	0.992166	-361.4477	12664.98	2.23028E-19	0.9885794
IL16_P226_F	1171	No	0.143617021	0.8928488	0.158323914	0.035988729	0.203164101	0.007124279	0.1780111	319.5561	90.85965	0.2627419	0	428.0961	-16.2343	0.3789823	0.1997923	191.9354	72.88916	0.3844692	0.3239744	281.6831	182.9155	0.3164406	0.009711163	365.3672	4.563575	0.3512536	0.5006878	776.2645	878.6788	0.08601705	0.291457	370.4633	193.5237	0.265696	0	231.3292	-89.90943	0.454034	0.2911467	467.9707	233.2821	0.2016938	0.4558877	250.3263	293.5229	0.3465784	0
IL16_P93_R	1173	Yes	0.994680851	0.86841977	0.054000378	0.454982803	0.059606344	0.409544013	0.2692734	3004.239	1143.915	6.97217E-11	0.4980496	2406.002	2486.528	0.000125851	0.4377162	2078.102	1695.568	1.42014E-05	0.5514877	2000.271	2582.479	1.22951E-06	0.4947997	2457.788	2505.13	1.49819E-07	0.5386839	2449.496	2977.075	3.76833E-06	0.3280213	3196.318	1609.073	4.84683E-08	0.6829279	1263.312	2936.38	0.000302684	0.3486002	3606.71	1983.667	1.36459E-11	0.7033673	1594.188	4017.213	2.33981E-05	0.5688836
IL17RB_E164_R	3510	Yes	0.989361702	0.482319	0.115306467	0.114426926	0.192866266	0.008279921	0.1023672	4694.071	546.722	2.61057E-16	0.1733134	3981.482	855.6755	0.000147816	0.2119521	3094.049	859.0663	5.80118E-06	0.1349926	4292.568	685.5019	1.54517E-07	0.1071933	4733.118	580.28	2.06226E-08	0.4489385	2255.011	1918.579	0.000286485	0.2642956	3302.223	1222.22	2.57455E-07	0.01801204	3996.041	75.13134	0.000443261	0.1813083	4643.099	1050.412	5.87153E-12	0.0960557	4149.308	451.5436	0.000421941	0.07373159
IL17RB_P788_R	1182	No	0.989361702	0.1108868	0.827649236	0	0.841348529	0	0.01680804	5961.952	103.6314	3.24431E-21	0.02422226	5960.837	150.4514	2.41253E-06	0	5536.847	-28.92018	5.00642E-10	0.03551401	5948.374	222.7114	1.11871E-10	0	6664.663	-36.40255	3.88969E-12	0	5698.228	-31.45732	1.46178E-06	0.02738673	6261.222	179.1186	4.46115E-13	0	4912.845	-58.30769	3.68756E-05	0.004328195	9344.493	41.0553	2.52125E-29	0	5987.496	-104.983	9.87303E-06	0
IL18BP_E285_F	4211	No	0.989361702	0.9896373	0.213834047	0.003249828	0.270856082	0.000193102	0.5704168	1834.445	2568.63	4.85512E-12	0.8271462	1123.229	5853.436	8.96653E-08	0.7493745	1469.044	4691.468	4.1617E-12	0.8419051	1114.671	6468.506	3.20941E-15	0.8879971	702.7955	6364.836	1.48191E-13	0.9094375	683.1757	7864.726	8.75508E-13	0.8863197	702.5348	6257.041	5.71678E-15	0.926075	415.1858	6453.85	1.02092E-08	0.8683782	1111.058	7989.989	1.08518E-27	0.9179457	649.5535	8385.292	2.79653E-11	0.8483995
IL18BP_P51_R	4209	No	0.989361702	0.1597006	0.061261237	0.397899916	0.285226882	8.28495E-05	0.02437786	7150.077	181.1576	4.19984E-30	0.07859024	7639.208	660.104	2.6679E-10	0.08775727	7220.939	704.2706	7.4962E-19	0.0768548	7677.225	647.4789	5.76387E-18	0.08842185	7271.309	715.0071	8.31327E-17	0.09004162	8088.564	810.2695	1.04823E-13	0.07665147	6824.21	574.811	1.10867E-16	0.1223263	6714.725	949.8061	1.95247E-10	0.07066305	8379.731	644.7647	2.92877E-27	0.116784	8054.616	1078.251	1.73248E-11	0.1019736
IL1A_E113_R	674	No	0.984042553	0.9951464	0.479859322	3.54743E-11	0.405096084	2.26879E-08	0.9784421	-167.3744	4538.673	6.82415E-12	0.9915951	-712.326	11797.91	5.52722E-17	0.98847	-327.2105	8573.048	2.97407E-20	0.9905689	-470.8839	10503.27	3.08633E-25	0.9907956	-434.019	10764.3	7.54476E-27	0.9933418	-696.1913	14919.05	4.23744E-32	0.9905323	-397.5868	10462.29	2.95836E-29	0.9889274	-388.802	8931.321	1.53523E-12	0.9927258	-515.5967	13647.32	3.678E-38	0.9921364	-638.1589	12616.79	1.82381E-18	0.9906029
IL1B_P582_R	3947	No	0.989361702	0.95616896	0.35477519	9.17437E-07	0.186958253	0.009689965	0.7499359	911.2676	3032.765	5.27613E-10	0.9880085	-64.09429	8239.235	4.79702E-10	0.9781101	41.70985	6332.055	7.7834E-13	0.9889569	-251.3969	8955.472	1.81847E-19	0.9653034	170.0925	7514.313	1.07301E-15	0.9916337	-412.7395	11852.72	1.88566E-21	0.9668669	127.3559	6634.534	3.12109E-14	0.9844009	19.07443	7514.346	3.85572E-10	0.9874088	-99.12769	7842.064	1.42432E-20	0.9900675	-99.26223	9967.968	4.06317E-13	0.9862844
IL1B_P829_F	3958	No	0.989361702	0.93022915	0.182066768	0.011768071	0.235464513	0.001122717	0.3501234	1394.004	804.9003	0.000334874	0.6592463	860.7076	1858.653	0.02094425	0.8475499	298.3097	2214.412	0.002657468	0.6912437	883.3999	2201.636	0.000757372	0.7050781	943.4157	2494.524	0.000192999	0.729687	955.7533	2849.917	0.000843288	0.7344862	679.2062	2155.505	0.000828206	0.3725416	1660.185	1045.077	0.0135883	0.6208801	1397.075	2451.741	2.26029E-06	0.840026	545.9005	3391.635	0.002139939	0.2824641
IL1RN_E42_F	745	No	0.989361702	0.98346775	0.423914194	4.92083E-09	0.283559233	9.11598E-05	0.9154524	295.7964	4285.546	6.88124E-13	0.9888114	-307.7492	8837.679	8.77441E-11	0.981891	38.99794	7536.646	2.19289E-17	0.9899315	-296.519	9831.996	5.51917E-23	0.9845034	-334.7602	6353.03	2.59963E-10	0.9881045	-696.2285	8306.555	1.69779E-10	0.9903104	-246.1266	10220.31	9.11439E-29	0.9889379	-414.0716	8939.864	1.69164E-12	0.9923779	-144.9808	13019.7	3.678E-38	0.992038	-555.4909	12459.71	2.92865E-18	0.9892017
IL1RN_P93_R	4198	Yes	0.989361702	0.983755623	0.270061433	0.000186605	0.14024362	0.052334661	0.6936684	853.8351	2159.898	1.56552E-06	0.9179636	392.377	5509.557	5.03546E-06	0.9295854	320.1802	5547.052	3.81684E-11	0.9507592	235.456	6477.114	2.58859E-12	0.958562	193.1151	6780.471	3.03355E-13	0.8746178	880.5958	6840.26	9.40651E-11	0.9231801	380.0822	5769.369	4.443E-12	0.8501498	854.7796	5416.778	1.52217E-07	0.9081354	545.264	6378.813	7.97795E-17	0.9703536	125.5866	7383.649	2.55126E-08	0.9876465
IL2_P607_R	4205	No	0.989361702	0.97601088	0.294189394	4.69485E-05	0.266164958	0.000230883	0.6501722	915.1266	1886.663	7.31399E-06	0.9644584	87.3913	5085.06	5.44325E-05	0.9243351	199.7675	3662.007	9.19365E-06	0.9045413	412.0181	4851.749	3.12472E-08	0.9630336	108.6015	5434.398	5.25079E-09	0.9365473	343.5035	6546.014	6.54439E-09	0.915175	355.0384	4909.396	2.58427E-09	0.9691833	77.91623	5595.451	1.80775E-06	0.9234697	348.6057	5413.201	3.33182E-12	0.9824626	-53.60488	5602.101	2.84338E-05	0.9140818
IL3_P556_F	4217	No	0.984042553	0.9932629	0.47471863	6.41662E-11	0.404989451	2.48967E-08	0.9677042	-167.7757	2996.377	6.05252E-06	0.9859383	-667.2338	7011.487	1.03473E-06	0.9852908	-418.542	6698.478	1.63857E-12	0.9870731	-566.8177	7635.768	1.83893E-13	0.9879535	-549.2028	8201.149	1.40462E-15	0.9890195	-705.8631	9006.994	3.70728E-12	0.9863095	-483.2912	7204.363	4.40505E-14	0.9858136	-595.9763	6948.978	1.06759E-07	0.9899005	-504.4372	9801.455	8.22905E-29	0.9887113	-783.6966	8758.417	3.61863E-09	0.9881356
IL4_P262_R	3975	No	0.984042553	0.9812838	0.212939501	0.003298361	0.250151932	0.000556478	0.5725133	1487.063	2125.48	1.14744E-08	0.825023	969.3331	5041.945	3.43882E-06	0.8828157	487.4037	4425.246	2.53167E-08	0.888606	551.7906	5199.429	1.68433E-09	0.842226	891.1962	5291.185	8.71935E-11	0.9494542	358.8301	8618.684	6.43984E-14	0.8724331	604.0059	4814.71	9.11648E-10	0.8757085	667.3023	5406.106	3.54427E-07	0.8718678	920.7609	6945.709	3.57014E-21	0.95683	242.9233	7600.638	6.34479E-09	0.9256538
IL6_E168_F	4118	Yes	0.989361702	0.3273449	0.140209377	0.053011519	0.221664906	0.002221682	0.04268641	7570.354	342.0195	9.75224E-35	0.06286986	7858.78	533.9359	1.70643E-10	0.2113646	5486.833	1497.344	4.73321E-15	0.1261527	6887.582	1008.76	2.38336E-16	0.05174592	7665.029	423.7351	3.41492E-17	0.08140305	10415.18	931.8211	3.90902E-21	0.1084242	5647.238	698.9193	9.49537E-13	0.01020561	7886.188	82.34426	3.86067E-11	0.08651423	7847.286	752.67	6.20775E-25	0.06318219	7487.82	511.7485	3.25021E-09	0.2384456
IL6_P213_R	2717	Yes	0.989361702	0.3428838	0.117211998	0.107624318	0.161764145	0.026382898	0.01867294	4832.575	93.85829	1.26748E-14	0.01677834	4886.738	85.09696	9.96699E-05	0.2366813	2775.491	891.6001	2.37396E-05	0.09405915	4382.927	465.4391	3.10563E-07	0.03337747	4609.75	162.6277	4.17514E-07	0.1624783	4143.324	823.2003	2.08039E-05	0.09984179	4241.112	481.498	8.00569E-08	0.1348212	3913.616	625.4437	0.000105164	0.1492155	4334.381	777.7273	5.61791E-10	0.03745394	4761.163	189.1543	0.000164386	0.0260544
IL6_P611_F	2721	No	0.989361702	0.1010625	0.324418038	3.55122E-05	0.329114079	2.73178E-05	0.004002019	9497.448	38.56351	3.678E-38	0.05020791	9198.002	491.5109	2.104E-13	0.01049148	8830.713	94.6898	2.10554E-23	0.03044505	9609.407	304.8856	1.0837E-24	0	9359.124	-30.55889	2.99974E-22	0.01058301	9735.316	105.2006	2.34394E-16	0.02151883	9568.21	212.624	9.75129E-28	0.01045856	8789.773	93.9569	2.03851E-13	0	9800.988	-7.310636	9.35969E-32	0.05228845	8986.126	501.3123	2.9409E-12	0.00093869
IL8_E118_R	754	No	0.989361702	0.4305404	0.245005727	0.001522336	0.318773389	3.70815E-05	0.02078964	4382.044	95.15837	2.17419E-12	0.05581491	4430.613	267.8243	0.000219615	0.08231267	4104.558	377.131	3.32802E-07	0.1393663	3876.42	643.9197	1.68116E-06	0.07891656	4472.242	391.7404	2.56278E-07	0.0804483	4457.134	398.6873	3.07443E-05	0.1051378	3579.282	432.2807	4.26107E-06	0.005465704	3599.284	20.33031	0.001560468	0	5198.618	-27.3453	3.60838E-10	0.07074214	4278.042	333.2897	0.000410541	0
IL8_P83_F	4225	No	0.734042553	0.4636039	0.308598518	0.000107809	0.363836586	4.98448E-06	0.03646038	1807.123	72.1656	0.001823075	0.08420875	1635.364	159.57	0.08964112	0.3010164	927.718	442.5854	0.0642496	0.2545207	1274.614	469.3192	0.03648492	0.1563679	1595.327	314.2303	0.02433104	0.24376	1844.016	626.6179	0.02073371	0.0860615	1883.588	186.7856	0.01079257	0	1763.784	-131.2546	0.0912602	0	1385.646	-65.40286	0.05784188	0.07965051	1459.235	134.9421	0.1237156	0.4636039
IMPACT_P186_F	1190	No	0.691489362	0.06889498	93.26024628	0	93.26024628	0	0	2280.57	-42.60069	0.000267987	0	2305.189	-115.005	0.05063835	0	1218.875	-91.16605	0.1054778	0	1997.422	-198.7547	0.03220764	0	2300.892	-206.4464	0.0152925	0	2522.358	-181.6611	0.02670456	0	2098.14	-131.9195	0.01455453	0	1153.996	-223.931	0.2237943	0	2375.963	-168.4489	0.004264391	0	1845.062	-266.3889	0.1260295	0
IMPACT_P234_R	1191	No	0.989361702	0.6302902	1.509211183	0	1.441087246	0	0	3755.825	-2.719651	3.20777E-09	0.02101587	3344.557	73.94434	0.00526805	0.06853686	2544.109	194.5529	0.001191091	0.0738434	2588.775	214.3787	0.001975536	0	2969.692	-15.64895	0.001144551	0	3370.504	-131.8788	0.003763477	0.02727086	2740.778	79.64236	0.000874248	0	2566.905	-140.6152	0.02378565	0.1694824	3180.162	669.3777	2.25097E-06	0	2917.593	-118.5023	0.02113739	0.08612227
INHA_P1144_R	5800	No	0.989361702	0.1465883	0.144310236	0.04759803	0.225847721	0.001933894	0.00682656	10468.77	72.64427	3.678E-38	0.02068714	10342.83	220.5957	1.36873E-15	0.03478393	7434.693	271.5312	6.32218E-18	0.03581601	8988.015	337.5875	4.56575E-22	0.02209461	10462.76	238.6529	1.13956E-28	0.07823502	9380.444	804.655	2.16532E-17	0.03610858	8751.816	331.6001	3.44459E-24	0.005081787	8291.535	42.86181	5.06733E-12	0.01133979	11507.22	133.1331	3.678E-38	0.02776147	10283.51	296.4927	8.27785E-15	0.04125038
INHA_P1189_F	5715	Yes	0.989361702	0.1978514	0.076104283	0.293623742	0.275366127	0.000144737	0.0141693	11028.81	159.9539	3.678E-38	0.06527742	11605.39	817.459	7.49543E-21	0.07201336	8769.352	688.2769	4.85024E-26	0.07572279	9949.921	823.3547	8.36494E-29	0.05881561	12012.78	756.9404	3.678E-38	0.02255122	15448.35	358.724	3.678E-38	0.03899491	10984.96	449.7966	3.49195E-37	0.04931455	10770.25	563.8683	1.08999E-20	0.07560076	11455.71	945.0685	3.678E-38	0.08025694	11113.13	978.4601	8.83859E-19	0.06344416
INS_P248_F	1219	Yes	0.994680851	0.8263125	0.291453242	5.51951E-05	0.137922585	0.056357947	0.699846	671.147	1798.024	6.67981E-05	0.8871229	444.2794	4277.599	0.00020555	0.9774578	-32.68773	4336.124	9.05472E-07	0.9667361	66.01931	4824.966	2.47375E-07	0.9813676	-1.097458	5267.007	2.71811E-08	0.963911	94.9591	5207.218	6.06309E-06	0.9376525	248.459	5240.524	5.6185E-10	0.9819117	-58.48465	5428.417	5.80935E-06	0.9577233	267.8236	8332.571	6.17427E-25	0.9830728	-51.96206	5807.634	1.48514E-05	0.9340186
INS_P804_R	1203	No	0.984042553	0.9937512	0.447758377	7.15449E-10	0.384879351	1.17585E-07	0.9699298	-57.30229	3225.555	4.76702E-07	0.9880108	-414.2191	8240.813	2.38048E-09	0.9862428	-269.3047	7168.93	9.85803E-15	0.9876233	-549.4029	7979.702	1.10048E-14	0.9873764	-684.2886	7821.649	8.66047E-14	0.9928715	-371.6076	13928.2	2.41685E-29	0.9861917	-484.8211	7142.053	7.52048E-14	0.9897897	-781.3839	9694.072	1.71147E-13	0.992465	-372.1774	13171.48	3.678E-38	0.9893066	-887.447	9251.589	6.48481E-10	0.9885989
INSR_E97_F	2788	Yes	0.989361702	0.451942	0.069719732	0.334734033	0.178226277	0.013667412	0.04471077	3479.259	167.5214	8.44781E-09	0.05835558	3742.927	238.1538	0.001447707	0.09346406	3776.625	399.6808	1.80673E-06	0.09256294	3751.016	392.8221	1.02067E-05	0.2460646	2723.498	921.515	8.38606E-05	0.07072321	3243.579	254.4653	0.001946796	0.1382834	3434.811	567.2466	4.47536E-06	0.3257223	2497.294	1254.671	0.001093334	0.2968426	3707.281	1607.269	1.21055E-10	0.08804711	4266.158	421.5433	0.00033571	0.1065853
INSR_P1063_R	1994	No	0.989361702	0.8017896	0.241950512	0.001351949	0.25157696	0.00086155	0.07518723	3122.791	262.0127	8.20725E-08	0.07660742	3479.618	296.9758	0.002359331	0.2505054	2205.016	770.4109	0.000482494	0.1661579	2379.439	494.0724	0.001566505	0.06601492	3686.257	267.6161	2.23163E-05	0.1832971	2626.958	612.026	0.003760156	0.1373189	2982.527	490.6671	5.8037E-05	0	2914.1	-91.74143	0.01059486	0	4048.356	-63.15086	1.0253E-06	0.03924893	3062.5	129.1955	0.01028874	0
IPF1_P234_F	5888	Yes	0.989361702	0.6090738	0.062953532	0.38375029	0.232434988	0.001300343	0.1559671	3289.413	626.3228	6.93148E-10	0.3496532	3777.184	2084.533	5.78437E-06	0.4763894	2408.519	2282.291	9.8019E-08	0.3000646	3725.305	1639.921	1.73599E-08	0.2972576	3529.297	1535.18	8.54438E-08	0.241826	4696.624	1529.923	1.38875E-07	0.2889793	3407.771	1425.659	4.08163E-08	0.4814294	2628.665	2533.232	1.25009E-05	0.5189684	3179.146	3537.758	6.10326E-16	0.2229185	4450.127	1305.279	0.000014864	0.1193939
IPF1_P750_F	5893	Yes	0.984042553	0.7158866	0.050650418	0.486882428	0.19215095	0.008348344	0.1430914	4077.076	697.5117	7.60735E-14	0.3292606	3605.893	1819.193	2.46492E-05	0.4014431	2679.014	1863.843	2.34015E-07	0.4961278	2748.042	2804.268	5.71237E-09	0.3993777	2973.674	2043.809	1.10945E-07	0.3804657	3609.433	2278.021	5.92314E-07	0.4851502	2406.335	2361.755	6.08276E-08	0.3667368	3242.718	1935.842	1.17687E-05	0.487297	3868.86	3772.19	4.38761E-20	0.3295907	3639.619	1838.495	3.52802E-05	0.1395613
IRAK1_P312_F	4951	No	0.984042553	0.933785	0.222668052	0.002238973	0.167620957	0.021395876	0.3207938	3030.39	1478.505	1.53608E-12	0.7561823	1375.581	4576.404	4.23223E-06	0.6406085	1693.07	3196.113	2.92956E-08	0.7420411	1317.316	4077.031	1.46364E-08	0.1814194	4098.986	930.6077	1.03746E-07	0	5261.239	-41.67635	8.26883E-06	0.05571016	4222.998	255.0434	3.36164E-07	0.6995844	1375.498	3436.023	4.26982E-05	0.7785001	1666.628	6209.124	3.21486E-21	0.8515722	1015.352	6399.088	3.74623E-08	0.7318649
IRAK1_P455_R	4950	No	0.984042553	0.6397305	0.294869542	5.17322E-05	0.206713229	0.004546227	0.139799	7778.17	1280.352	3.678E-38	0.2742527	7283.98	2790.333	2.41368E-14	0.3380821	6038.401	3135.259	1.29334E-24	0.2934473	6270.011	2645.609	2.47955E-20	0.006454938	8272.003	54.39185	4.15612E-18	0.01166773	10466.62	124.744	1.17878E-18	0.01113953	7450.929	85.06131	3.0923E-17	0.3877293	5646.437	3639.014	1.71597E-14	0.3623831	8110.365	4666.278	3.678E-38	0.3452425	6236.193	3340.967	1.85833E-12	0.3232367
IRAK3_E130_F	5591	No	0.989361702	0.06878086	0.221793354	0.0028894	0.21452266	0.003956599	0.006021396	10427.38	63.77354	3.678E-38	0.008022841	8997.931	73.58158	5.74562E-12	0.009266842	6717.681	63.76932	2.70915E-14	0.01028596	8316.487	87.47142	2.83482E-18	0.006107089	8935.852	55.52183	8.35356E-21	0.004584184	10526.67	48.93898	1.32234E-18	0.01760291	8416.695	152.6049	9.72087E-22	0.001803786	8061.833	14.7488	2.13878E-11	0.03794413	8947.513	356.84	7.46398E-29	0.000726223	7857.388	5.783039	5.83712E-09	0.008215557
IRAK3_P13_F	4952	No	0.989361702	0.19041	0.206694543	0.004549881	0.278074443	0.000135021	0.004630254	7301.816	34.43172	3.84366E-30	0.01365818	6683.826	93.93775	1.98075E-07	0.009152458	5754.175	54.07501	5.88609E-11	0.02015659	6867.794	143.3362	2.84962E-13	0.01639826	6781.526	114.7264	5.42976E-13	0.02176845	7269.067	163.9828	4.30368E-10	0.01993309	6065.858	125.4043	3.21311E-12	0.02699469	6677.088	188.021	1.03999E-08	0.02314133	8194.446	196.4916	7.90298E-24	0.0251977	7112.303	186.4311	5.95023E-08	0.02715389
IRAK3_P185_F	4954	Yes	0.989361702	0.2612077	0.046501637	0.521066747	0.215455413	0.00294723	0.03546683	6909.858	257.7593	7.32987E-29	0.05091636	7964.488	432.643	1.67056E-10	0.07558856	6715.664	557.3127	3.61795E-16	0.108344	6763.046	833.92	2.86837E-15	0.09554569	7016.352	751.7646	5.3305E-16	0.06842936	8521	633.2633	2.12329E-14	0.04478448	7869.453	373.6411	2.95165E-20	0.05217721	7996.227	445.6936	2.74399E-12	0.09741579	8078.658	882.7214	6.59934E-27	0.1210485	7372.259	1029.074	5.48052E-10	0.125926
IRF5_E101_F	3518	Yes	0.984042553	0.3309356	0.063777149	0.380060869	0.20938462	0.003953809	0.05384145	9488.661	545.6458	3.678E-38	0.03999885	11535.13	484.7825	1.21725E-19	0.05974483	8438.149	542.5233	1.13876E-23	0.1042959	8933.944	1051.913	5.07114E-25	0.1407931	8919.203	1477.923	3.58395E-27	0.1642914	9426.125	1872.735	5.68869E-21	0.1465762	7390.684	1286.531	3.05441E-22	0.07042386	10347.17	791.4683	4.79175E-20	0.1386376	11164.99	1813.118	3.678E-38	0.1402351	10405.76	1713.579	7.39069E-19	0.05320959
IRF5_P123_F	1225	No	0.984042553	0.1431176	0.098316729	0.177147833	0.223326996	0.002172344	0.009518274	10127.71	98.28569	3.678E-38	0.02148428	12769.94	282.5722	8.03248E-23	0.04098507	9192.075	397.112	1.02487E-26	0.03494418	9135.447	334.4109	1.07382E-22	0.02965871	9240.45	285.493	4.04765E-23	0.02716028	14956.25	420.3486	3.51661E-37	0.03558746	7811.72	291.9477	1.22038E-19	0.03447382	8549.78	308.8378	2.37124E-13	0.04539179	13395.18	641.6984	3.678E-38	0.04351294	9782.967	449.6003	5.72894E-14	0.03533754
IRF7_E236_R	3520	No	0.989361702	0.342716	0.216135919	0.003988704	0.256345809	0.000638588	0.02615039	4945.783	135.4924	1.9276E-15	0.1180628	4196.449	575.1553	0.000178453	0.05631512	3508.572	215.3443	1.80809E-05	0.06201628	4396.53	297.2952	6.97645E-07	0.07035877	4118.935	319.305	2.30178E-06	0.1446442	4440.407	767.8016	8.62605E-06	0.02821233	4697.294	139.2721	4.00369E-08	0	3781.458	-125.6432	0.001417307	0.1627994	5793.877	1146.105	6.80728E-17	0.1041905	4806.201	570.6342	4.79141E-05	0.2590252
IRF7_P277_R	1227	No	0.989361702	0.08215383	0.106155097	0.14506505	0.221983135	0.002310209	0.003515539	12254.56	43.58617	3.678E-38	0.02194536	12655.48	286.2044	1.81346E-22	0.02841104	11952.84	352.4471	3.678E-38	0.02055449	12684.81	268.3	3.678E-38	0.007686892	12522.06	97.77598	3.678E-38	0.01453358	15390.33	228.4501	3.678E-38	0.01340578	11765.5	161.2277	3.678E-38	0.04595793	10358.31	503.7957	3.72857E-19	0.03566149	14297.7	532.4308	3.678E-38	0.03068525	11895.68	379.7429	2.68082E-19	0.01911056
ISL1_E87_R	5600	No	0.989361702	0.2176297	0.177123606	0.018305133	0.244773448	0.001112074	0.02114017	5347.594	117.6502	1.4154E-17	0.03911082	6336.131	261.9682	3.97876E-07	0.09435272	4810.583	511.5974	1.78233E-09	0.04845954	4970.406	258.2229	3.82072E-08	0.02958143	5725.865	177.5908	5.49017E-10	0	6151.213	-10.84752	2.02226E-07	0.07599916	5056.665	424.1361	5.94609E-10	0	4827.755	-70.52488	5.12908E-05	0.002624649	7139.882	19.05216	7.38898E-18	0.04794857	5708.582	292.5401	6.69046E-06	0.003442141
ISL1_P379_F	4969	No	0.989361702	0.1339611	0.17068404	0.020111581	0.197404981	0.007185399	0.01167653	11382.35	135.658	3.678E-38	0.03493786	12457.34	454.6096	2.25366E-22	0.05467021	7862.696	460.4978	1.33995E-20	0.03408625	9400.155	335.2521	7.06489E-24	0.009660888	11537.57	113.5261	1.28546E-33	0.07307473	12992.03	1032.118	2.90238E-31	0.06876569	9569.938	714.063	1.858E-30	0.002385722	11006.77	26.56103	1.05295E-19	0	11484.26	-23.71689	3.678E-38	0.02431362	10512.91	264.4683	2.68267E-15	0.04272944
ISL1_P554_F	4974	No	0.978723404	0.299976	0.429415941	1.52282E-07	0.428363442	1.63285E-07	0.02053159	3873.645	83.29546	4.65573E-10	0.08650342	3822.888	371.4772	0.000849946	0	4151.29	-65.77885	2.92466E-06	0.06385057	4051.103	283.1282	4.17443E-06	0	4105.08	-114.7016	1.89622E-05	0.1538658	2994.244	562.6749	0.001666453	0.05830367	3533.704	224.9751	1.51605E-05	0.07751232	3580.932	309.2915	0.000745264	0.00192111	5125.339	10.05777	4.72223E-10	0.009529849	4114.861	40.55346	0.001285613	0.004329839
ITGA2_E120_F	2789	No	0.989361702	0.03744919	0.145900041	0.045202741	0.205556929	0.004777428	0.003851392	11430.63	44.58069	3.678E-38	0.005526159	10596.52	59.43916	7.83535E-16	0.004520027	9144.683	41.97595	1.11524E-24	0.00698922	10721.51	76.16628	6.3201E-29	0.000880392	8879.642	7.912574	2.27108E-20	0.006309292	12666.98	81.06203	3.57341E-26	0.01695733	8714.931	152.0562	3.85316E-23	0.006853752	9475.537	66.08126	3.35078E-15	0.00609116	10751.21	66.5015	3.678E-38	0.003809233	9266.37	35.81511	7.48847E-12	0.006755759
ITGA2_P26_R	2008	No	0.984042553	0.1240304	1.251966	0	1.269989729	0	0	4795.186	-10.82544	6.78969E-14	0	5388.606	-0.5772296	2.77457E-05	0.04881488	5658.801	295.542	1.99774E-11	0.00860892	4980.05	44.11351	1.20071E-07	0.009959388	5235.072	53.66856	2.38088E-08	0	6272.817	-19.18691	1.2328E-07	0	5079.3	-2.26997	8.81704E-09	0.009970928	6139.378	62.83895	2.05194E-07	0	6124.368	-86.09644	3.14598E-13	0.001220116	5025.97	6.26192	0.000130645	0.04912969
ITGA6_P298_R	2281	No	0.989361702	0.3347999	0.84978348	0	0.740715563	2.22045E-16	0.004837451	5556.521	27.49615	2.88487E-18	0.005530011	5514.708	31.22206	1.66725E-05	0.01483066	4398.49	67.71991	3.63566E-07	0.02167602	5957.503	134.2117	1.89411E-10	0.01379587	5238.35	74.67744	2.06673E-08	0	6222.709	-67.2776	1.89434E-07	0.005053096	5161.964	26.72425	4.26546E-09	0.3347999	3337.89	1730.315	1.74951E-05	0	5976.685	-24.35931	6.62726E-13	0.01866697	5343.921	103.5546	3.87239E-05	0
ITGA6_P718_R	2277	No	0.989361702	0.994258	0.42835176	3.0936E-09	0.356287599	8.24431E-07	0.9258738	222.5848	4029.247	2.4028E-11	0.989692	-80.88091	9601.206	5.31263E-13	0.9661235	132.2254	6622.842	3.38726E-14	0.9774172	95.01797	8440.648	8.59165E-19	0.9868845	18.83858	8942.093	1.12137E-20	0.9905956	-105.6223	10533.29	3.8598E-18	0.9827242	61.17728	9168.475	6.52424E-25	0.9683906	212.0506	9560.056	7.42859E-16	0.9907628	-136.0932	10725.74	8.66879E-37	0.9907738	-64.57156	10738.72	4.8485E-15	0.9891083
ITGB1_P451_F	4227	Yes	0.989361702	0.3792287	0.103248537	0.154219675	0.231666982	0.001389124	0.03957487	6398.194	267.7618	3.16757E-25	0.04644448	6536.824	323.2573	1.43056E-07	0.07502144	5059.111	418.4355	6.17949E-10	0.0694929	5948.263	451.7014	2.36279E-11	0.1518732	5243.746	956.8988	7.70784E-11	0.01849004	7093.603	135.5157	1.22268E-09	0.08010358	5562.552	493.0888	9.12302E-12	0.3229371	3944.174	1928.941	8.1171E-07	0.0156602	8142.167	131.1275	3.22043E-23	0.1012614	6602.259	755.1473	4.70991E-08	0.08135587
ITGB4_E144_F	781	No	0.989361702	0.07404948	0.108496189	0.138499207	0.250666142	0.000620284	0.007019163	11252.15	80.24585	3.678E-38	0.01144522	10553.14	123.3391	6.91942E-16	0.0111581	7750.258	88.58235	1.75023E-18	0.0192809	9159.265	182.0368	3.90447E-22	0.00722124	10444.16	76.69572	8.92351E-28	0.009536427	13483.21	130.7825	1.41562E-29	0.01534003	10819.37	170.1129	1.69461E-34	0.04201173	8593.006	381.2241	1.17812E-13	0.009421942	12034.76	115.4204	3.678E-38	0.007706382	9966.821	78.18126	1.58619E-13	0.01133458
ITGB4_P517_F	3996	No	0.978723404	0.5783702	0.144841224	0.0485697	0.213989735	0.003568673	0.04418363	5438.242	256.0111	6.39856E-19	0.2606083	4886.563	1757.579	3.33304E-07	0.1547191	3454.783	650.6627	2.63336E-06	0.1998899	4135.994	1058.27	4.64546E-08	0.1540616	4464.471	831.278	2.28577E-08	0.09044696	5788.556	585.5645	7.21449E-08	0.1520771	4023.122	739.4922	6.28815E-08	0.4349765	3024.565	2405.409	4.63274E-06	0.2801388	5158.479	2046.372	4.59882E-18	0.2994988	2991.284	1321.677	0.000876629	0.224972
ITK_E166_R	2794	Yes	0.984042553	0.992201797	0.2830109	9.40601E-05	0.203127265	0.005061932	0.6444076	1392.007	2703.829	1.18217E-10	0.9868866	-119.2751	7525.766	1.50299E-08	0.8269883	820.5374	4400.129	3.50572E-09	0.7853901	1182.6	4693.828	7.64693E-10	0.979084	57.48824	7372.05	8.62977E-15	0.8925099	854.7689	7927.623	2.13935E-13	0.931908	380.6076	6577.599	5.78532E-15	0.985568	-131.1509	6829.073	2.26629E-08	0.8986633	692.7665	7030.331	1.7752E-20	0.9889499	-384.3816	8949.711	2.58768E-10	0.9418163
ITK_P114_F	2291	Yes	1	0.8883749	0.241508484	0.000833443	0.090694487	0.209543019	0.5836352	1566.832	2336.465	7.81031E-10	0.9682066	106.0532	6274.954	9.02946E-07	0.8062956	818.1307	3821.724	1.32663E-07	0.8218645	919.4116	4703.265	3.72571E-09	0.9815899	10.33553	5882.88	5.86479E-10	0.9236915	435.6816	6484.269	5.64852E-09	0.9283961	310.9958	5328.855	1.94797E-10	0.981522	-164.7532	5311.822	1.31889E-05	0.9665468	143.8929	7046.668	5.33178E-18	0.9851432	-352.9038	6630.928	2.62375E-06	0.8574516
ITPR2_P804_F	1248	No	0.989361702	0.3275622	0.157915711	0.028897892	0.259476006	0.000330632	0.01642943	4015.083	68.73779	1.33337E-10	0.05690188	4846.682	298.4584	5.9179E-05	0.03680458	3257.648	128.2988	8.63676E-05	0.04686833	4795.91	240.7465	1.12095E-07	0.04546066	4114.767	200.7315	4.18708E-06	0.04388529	4857.675	227.5553	1.3565E-05	0.04840443	4216.08	219.5443	4.28038E-07	0.05984021	4121.901	268.7197	0.000168484	0.05843231	4012.724	255.2296	1.83614E-07	0.05871226	4539.478	289.3846	0.000229681	0.05656872
ITPR3_E86_R	3533	No	0.989361702	0.03296291	62.99833298	0	62.87495804	0	0	5233.333	-37.74845	4.62866E-16	0	5086.522	-152.6297	0.000111483	0	3912.505	-71.22215	1.01804E-05	0	5000.069	-156.7029	3.18925E-07	0	4564.973	-194.4718	3.20846E-06	0	6381.347	-164.7697	1.45082E-07	0	4796.144	-104.821	9.65703E-08	0	4522.453	-203.2661	0.000210338	0	5968.304	-135.9245	1.84266E-12	0	5271.594	-238.4383	0.000130305	0
ITPR3_P1112_F	1255	No	0.989361702	0.01887994	23.20041275	0	23.03333092	0	0	4734.427	-17.24468	1.47683E-13	0	4931.041	-82.39744	0.000142984	0	3373.838	-52.92015	0.000114914	0	4416.284	-72.11552	3.98008E-06	0	5470.078	-117.3309	1.6376E-08	0	5715.969	-45.61897	1.44089E-06	0	4646.713	-25.26939	1.46191E-07	0	3555.067	-105.0754	0.002423205	0	5824.265	-58.40139	3.22088E-12	0	5197.017	-131.6688	0.000118945	0
JAG1_P66_F	4977	No	0.989361702	0.2138153	0.268859506	0.000523051	0.330678999	1.98809E-05	0.002869712	7455.869	21.74557	3.08179E-31	0.008367011	7226.921	61.8217	2.47617E-08	0.02088196	6750.126	146.0948	1.01517E-14	0.01930856	6522.653	130.3916	3.97484E-12	0.0383567	6996.61	283.0598	2.84827E-14	0	7926.628	-32.14711	3.65967E-11	0.007366383	6789.87	51.13007	1.59139E-14	0	7189.231	-48.87556	2.77304E-09	0.03902102	8619.089	354.0428	5.67534E-27	0.02187661	7265.798	164.7427	3.51073E-08	0
JAG2_E54_F	5607	No	0.984042553	0.04479964	0.316860318	1.16526E-05	0.276683718	0.000129127	0.005464402	13782.5	76.27638	3.678E-38	0.01240346	14224.02	179.8988	2.26319E-27	0.004965413	11442.97	57.60165	1.46921E-37	0.02280207	11507.31	270.8465	4.84226E-34	0.01229914	11681.3	146.7043	1.38551E-34	0.01560907	12424.61	198.5974	1.06018E-25	0.01715276	11558.12	203.4587	3.678E-38	0.01582919	11282.08	183.0668	3.98341E-21	0.01060347	15379.99	165.9007	3.678E-38	0.02216151	11186.4	255.7923	5.19661E-17	0.04224629
JAG2_P264_F	4985	No	0.989361702	0.1561566	0.207042575	0.004482255	0.265736818	0.00026454	0.005918351	6554.672	39.61917	9.9753E-25	0.0120784	7588.336	93.99815	4.53091E-09	0.01495945	6018.579	92.92061	6.07077E-12	0.02077693	6962.181	149.8437	1.32395E-13	0.01878448	6522.936	126.7901	3.33138E-12	0.01715368	7062.313	125.0043	1.50933E-09	0.01847872	6223.14	119.0433	9.80055E-13	0.02121057	6823.968	150.0438	6.20079E-09	0.01706183	8843.536	155.2418	4.08076E-27	0.01492939	7093.447	109.0214	8.69868E-08	0.01921325
JAK2_P772_R	4228	No	0.984042553	0.1346138	0.186999261	0.010060954	0.264863849	0.000266975	0.01836667	4988.607	95.20946	1.86805E-15	0.04180602	5139.804	228.6127	2.95301E-05	0.02092079	4026.79	88.18053	2.50419E-06	0.04486283	4680.003	224.5169	2.30045E-07	0.0606481	5197.402	342.0203	5.36615E-09	0.04917326	5510.723	290.1659	8.47427E-07	0.04227967	4536.317	204.6755	7.16653E-08	0.05015096	4968.048	267.5872	9.55759E-06	0.05167233	5596.594	310.3951	9.77731E-13	0.06301136	5291.824	362.5938	2.04547E-05	0.05704847
JAK3_E64_F	5615	No	0.989361702	0.1753824	0.176388741	0.017818758	0.224988401	0.002509582	0.01220871	5749.972	72.30336	1.07362E-19	0.01112448	5650.757	64.69389	9.5079E-06	0.017144	5055.07	89.92012	5.75838E-09	0.03442516	6122.966	221.8643	3.45337E-11	0.02044914	6046.189	128.308	9.19504E-11	0.08550587	6649.482	631.0815	9.41997E-10	0.01636708	5859.192	99.15747	1.9025E-11	0.09232835	5073.424	526.2406	2.41345E-06	0.002544057	6503.789	16.84326	3.96908E-15	0.03706914	6717.833	262.4604	2.05231E-07	0.01108485
JAK3_P1075_R	4989	Yes	0.989361702	0.90919941	0.133643642	0.064449837	0.234875008	0.001155416	0.4391128	3549.56	2857.203	1.89489E-23	0.6203694	3985.244	6675.86	7.5952E-16	0.7449925	2041.218	6255.469	1.76237E-20	0.7533634	2353.744	7495.079	2.16065E-24	0.8323224	1731.543	9091.459	2.79514E-29	0.828229	2486.884	12473.19	2.66417E-35	0.773733	1974.013	7092.204	4.18202E-24	0.7700744	2502.455	8716.229	2.62112E-20	0.6447651	4190.383	7787.211	3.678E-38	0.6116074	3962.89	6397.891	2.82614E-14	0.7655857
JAK3_P156_R	4990	No	0.989361702	0.1094145	0.160168529	0.028747249	0.219536126	0.002721697	0.003125115	9502.249	30.1022	3.678E-38	0.01764278	11998.7	217.2884	3.17061E-20	0.02723211	9559.065	270.4003	5.67553E-28	0.0280047	8878.922	258.6967	2.91372E-21	0.004300623	9398.384	41.0254	9.78975E-23	0.02119068	11303.05	246.8697	7.90406E-22	0.004181661	9071.255	38.51212	2.55721E-24	0.1094145	8411.844	1045.738	5.7533E-15	0.01039448	12002.9	127.1248	3.678E-38	0.03024724	10592.07	333.4928	1.13604E-15	0.01345283
JUNB_P1149_R	4230	Yes	0.989361702	0.2910989	0.072670072	0.314683894	0.262142956	0.000286805	0.02161267	8756.517	195.6413	3.678E-38	0.09185569	9747.769	996.0681	4.59325E-16	0.09806646	8821.09	969.9824	9.05438E-28	0.1145202	8267.271	1082.15	3.6006E-22	0.09263694	9355.873	965.3943	8.33877E-27	0.1104977	10262.43	1287.265	7.91779E-22	0.0583696	8515.13	534.033	5.06713E-24	0.1826286	7633.86	1728.008	1.05891E-14	0.08064809	10017.23	887.5118	3.678E-38	0.1398321	9737.55	1599.229	9.86146E-17	0.1171031
KCNK4_E3_F	3534	Yes	0.989361702	0.6984729	0.057501495	0.428704526	0.207609877	0.004271307	0.206073	5406.264	1429.214	2.00066E-26	0.3091474	5257.387	2397.36	5.11772E-09	0.5447112	3164.179	3905.291	2.23832E-15	0.3620768	4731.504	2742.298	7.76916E-15	0.2619292	5260.276	1902.274	7.12404E-14	0.607253	2836.664	4540.577	5.7429E-10	0.5018499	3145.092	3269.195	5.50382E-13	0.1251617	5757.092	837.9647	3.62699E-08	0.257634	6566.243	2313.483	1.87205E-26	0.2594429	5547.212	1978.415	2.38618E-08	0.4548031
KCNK4_P171_R	1262	No	0.978723404	0.94219935	0.147373617	0.041448107	0.21106571	0.003497565	0.2759861	1547.181	627.8872	0.000382994	0.6647745	1086.292	2352.496	0.005042556	0.7455564	761.1155	2523.191	0.000134665	0.7610415	767.0474	2761.396	0.000142982	0.6041545	1224.241	2021.108	0.000403107	0.711112	861.1534	2365.926	0.003871721	0.66943	950.4369	2127.216	0.000318477	0.5557109	1773.252	2343.038	0.000388162	0.03433165	3452.155	126.287	1.00497E-05	0.6822305	1232.048	2859.821	0.001495169	0.7965437
KCNQ1_E349_R	3536	No	0.989361702	0.2164167	0.206823766	0.005091799	0.186780393	0.011415821	0.002878258	6649.12	19.48178	3.03549E-25	0.01576592	7543.958	122.4445	4.8613E-09	0.02697738	6922.332	194.6965	1.46865E-15	0.01901219	6865.799	135.0018	3.08044E-13	0.04021183	6407.052	272.6231	2.68154E-12	0.01774475	7158.603	131.1289	8.99049E-10	4.52549E-05	6466.925	0.2971992	3.58887E-13	0.02431501	6403.626	162.0766	4.14267E-08	0.007448979	8324.041	63.22144	8.26E-24	0.02740322	6934.831	198.2086	1.14057E-07	0.0110927
KCNQ1_P546_R	1267	No	0.643617021	0.3489124	0.121766418	0.097290701	0.15404509	0.035933271	0.03422429	1508.749	57.0094	0.007712686	0.1880807	1395.425	346.4145	0.09624583	0.2098066	765.4452	229.7869	0.134799	0.1279386	1479.82	231.7727	0.03922351	0.03412719	2013.998	74.69389	0.01552273	0.3426607	1832.628	1007.449	0.009546812	0.2006229	1277.22	345.6464	0.03585377	0.239512	1123.523	385.3426	0.1089638	0.05703406	1617.069	103.8547	0.02015349	0.1592532	1694.836	339.9754	0.06993153	0.1075551
KDR_E79_F	800	Yes	0.989361702	0.183158285	0.118286729	0.101717969	0.183373913	0.011177213	0.006742393	7803.321	53.64902	2.79214E-34	0.0206957	8893.899	190.0686	5.38627E-12	0.08536699	6434.017	609.8504	2.80512E-15	0.0395682	7440.394	310.6517	8.06538E-16	0.007978301	8163.592	66.45966	9.83195E-18	0.02594079	9301.053	250.3654	1.62598E-15	0.03087228	7338.07	236.9452	2.1403E-17	0.05422452	7862.539	456.5194	5.52731E-12	0.05376026	9413.063	540.4811	9.80586E-33	0.04093542	8334.684	360.0147	1.41768E-10	0.02245065
KDR_P445_R	4232	No	0.989361702	0.1198249	0.436271131	1.17199E-07	0.482186198	4.75931E-09	0.006858065	8057.127	56.32841	2.01583E-36	0.007628351	8734.524	67.9109	2.27119E-11	0.02540162	4878.53	129.7588	1.387E-08	0.004850408	7129.435	35.23661	8.83756E-14	0	6476.665	-31.86309	1.43391E-11	0.03926674	9865.272	407.297	1.16796E-17	0.03187464	7049.853	235.4023	3.14675E-16	0	7135.445	-75.23362	4.09557E-09	0.02292535	8813.638	209.1429	2.99438E-27	0	7825.373	-91.19279	1.00664E-08	0
KIAA0125_E29_F	2797	No	0.989361702	0.9933785	0.356029987	8.96679E-07	0.273091316	0.000164206	0.8262535	533.0617	3010.531	2.10837E-08	0.9389194	383.5233	7432.631	2.49494E-09	0.907952	529.1802	6206.167	4.00061E-14	0.9758289	106.7454	8346.668	1.81458E-18	0.9685023	176.2471	8494.144	1.77362E-19	0.9531034	345.2288	9048.604	4.56436E-15	0.9624745	199.5293	7682.482	1.11001E-18	0.9474287	248.3059	6277.092	4.96774E-08	0.9867538	43.43115	10684.64	1.05439E-37	0.9686322	169.6241	8325.938	3.56692E-10	0.9546685
KIAA1804_P689_R	2039	No	0.989361702	0.1410652	0.156273365	0.034300061	0.20145905	0.006362121	0.008463996	11016.3	94.89153	3.678E-38	0.02334731	11183.44	269.7355	5.27365E-18	0.04211888	8311.643	369.8673	3.03365E-22	0.02180508	9357.1	210.8095	3.96541E-23	0.00685031	10430.98	72.63807	1.08409E-27	0.04271728	14012.25	629.7375	6.7071E-34	0.01406629	10442.92	150.4156	3.38949E-32	0.05704292	9617.771	587.8635	3.97447E-17	0.1410652	10646.31	1764.896	3.678E-38	0.01247924	10630.61	135.6022	2.86066E-15	0.07032752
KIT_P367_R	4019	No	0.989361702	0.1184971	0.232949793	0.002032101	0.245390713	0.001152896	0.01272086	7399.368	96.62761	2.21202E-31	0.01724696	8082.413	143.5984	3.77596E-10	0.02454738	5578.503	142.9002	1.10539E-10	0.01473002	6996.681	106.0971	1.42093E-13	0.007191953	7799.789	57.22648	2.51539E-16	0	7609.792	-20.34511	1.89641E-10	0.03254403	7061.545	240.9055	2.69043E-16	0.02827033	4938.662	146.5887	1.64642E-05	0.000730819	10030.62	7.40906	2.93354E-33	0	7466.757	-22.23268	3.31788E-08	0.01762325
KIT_P405_F	4020	No	0.989361702	0.1828241	0.140287995	0.053504571	0.259093523	0.000362496	0.009865585	11596.04	116.538	3.678E-38	0.02193419	10791.91	244.2628	7.53736E-17	0.04648711	9211.652	453.9758	4.11336E-27	0.02180858	10825.93	243.5914	2.66848E-30	0.03915419	9367.887	385.8137	3.81286E-24	0.06186935	11493.8	764.607	2.39563E-24	0.02362865	10596.45	258.8591	1.04181E-33	0.03329908	8809.396	306.894	4.92834E-14	0.07130795	13403.19	1036.818	3.678E-38	0.02115163	9711.002	212.0029	3.04642E-13	0.01770923
KLF5_E190_R	3539	No	0.989361702	0.06570486	0.212957919	0.004673424	0.26518333	0.000427605	0.006624659	14457.19	97.07956	3.678E-38	0.01775348	14175.46	258.0197	1.77942E-27	0.0411072	9751.047	422.3089	7.98403E-30	0.01153146	12029.67	141.5045	3.24629E-36	0.01312579	11732.14	157.3718	6.33681E-35	0	16019.9	-78.7141	3.678E-38	0.009426546	14368.47	137.6856	3.678E-38	0	11597.57	-57.52607	2.22923E-21	0.02069769	12430.53	264.8344	3.678E-38	0.01111185	13623.44	154.2063	8.09079E-24	0
KLF5_P13_F	1270	No	0.989361702	0.1000298	0.44225812	5.80122E-08	0.451660156	3.02214E-08	0.001344806	9572.52	13.02518	3.678E-38	0.006701851	10362.55	70.59156	2.97773E-15	0.03871081	7487.56	305.5486	2.73205E-18	0.01318464	8461.956	114.3945	5.92027E-19	0.004716829	9274.326	44.42664	3.31027E-22	0.004691908	13450.29	63.87642	3.58394E-29	0.001366997	8395.126	11.62871	5.41235E-21	0	9222.56	-35.27552	3.17247E-14	0.008885927	9647.132	87.38882	2.13723E-31	0.02170456	8758.53	196.5362	4.11421E-11	0.02359957
KLK10_P268_R	1272	Yes	0.989361702	0.1978334	0.064388812	0.373001493	0.277145714	0.000125815	0.02914996	6816.509	207.6695	8.53293E-28	0.09741636	7202.981	788.2148	1.12645E-09	0.08442751	6323.798	592.3564	8.54662E-15	0.1015292	7567.136	866.403	2.17157E-18	0.0854273	7793.108	737.2699	6.50028E-19	0.09704775	7756.471	844.4	6.38872E-13	0.09489141	6843.635	727.9694	2.21043E-17	0.1198775	6365.026	880.5717	1.65124E-09	0.09153355	7491.722	764.9125	3.9231E-23	0.1397282	6795.931	1120.06	4.65819E-09	0.1059487
KLK11_P103_R	4997	No	0.989361702	0.9867159	0.303227663	2.72425E-05	0.254716754	0.000424782	0.7379581	535.4861	1789.646	0.000160998	0.9784467	-136.9072	4539.651	0.00049369	0.9391145	145.0736	3780.079	6.68635E-06	0.948451	134.8821	4321.599	2.30602E-06	0.9804946	-68.60014	5026.787	1.53751E-07	0.9850999	-393.2091	6611.361	1.44084E-07	0.9612661	96.54324	4877.651	1.69835E-08	0.9848398	-399.9924	6496.208	3.21985E-07	0.9833907	-6.657471	5920.733	9.20241E-13	0.9830384	-288.5919	5795.654	3.22941E-05	0.9753961
KLK11_P1290_F	5003	Yes	0.989361702	0.9527055	0.283531368	8.75044E-05	0.305567086	2.36052E-05	0.7027063	1006.664	2615.796	1.05035E-08	0.9120301	584.9875	7101.626	4.44596E-09	0.8497044	745.1027	4777.834	4.51001E-10	0.9049774	569.5751	6376.908	4.63114E-13	0.9154633	586.5933	7435.244	6.11425E-17	0.9032063	636.5999	6873.401	2.88143E-10	0.8826813	691.6525	5956.227	8.13008E-14	0.870612	733.3727	5607.506	1.12578E-07	0.9103515	545.6945	6556.821	1.31788E-17	0.9162078	658.2964	8291.433	4.22135E-11	0.8886368
KRAS_E82_F	3561	Yes	0.989361702	0.7455211	0.079058707	0.274027932	0.216381788	0.002755296	0.3018985	5855.817	2575.632	3.678E-38	0.3775817	5680.446	3506.63	3.14542E-12	0.5735438	3274.296	4538.115	2.26463E-18	0.395945	5382.586	3593.717	1.38804E-20	0.4953775	4873.116	4882.005	3.7564E-24	0.653894	4365.599	8436.804	2.21803E-26	0.6761829	4042.288	8649.774	3.678E-38	0.6542538	4110.66	7967.811	3.07985E-23	0.5614232	4756.857	6217.275	3.678E-38	0.6204261	4230.198	7077.852	1.1731E-16	0.495799
KRAS_P651_F	1285	No	0.989361702	0.1687083	0.063179582	0.38329013	0.226645172	0.001762383	0.01381602	12274.58	173.3627	3.678E-38	0.0568161	11824.07	718.2897	3.22264E-21	0.06957135	8626.868	652.538	3.85208E-25	0.07756235	10324.96	876.5739	5.57997E-31	0.07411165	10531.66	850.9987	3.54496E-32	0.06156246	12477.81	825.1169	2.50254E-28	0.04313476	10042.19	457.2021	1.15782E-31	0.1026784	10478.06	1210.423	6.97867E-22	0.07452919	12752.52	1035.027	3.678E-38	0.1044904	10276.32	1210.735	3.94947E-17	0.08809519
KRT1_P798_R	5013	No	0.989361702	0.958831747	0.216443956	0.002747539	0.277303457	0.000124703	0.498095	1268.72	1358.33	2.41258E-05	0.876961	577.7621	4830.753	0.000025991	0.7749485	702.2339	2762.433	6.07229E-05	0.8571944	634.4391	4408.489	1.08287E-07	0.8788668	630.69	5301.428	4.56132E-10	0.8024681	810.5587	3699.121	9.90538E-05	0.8583665	713.2074	4928.427	1.92341E-10	0.8924951	506.6601	5036.431	3.0057E-06	0.9075989	571.7537	6598.215	6.59494E-18	0.9407008	309.4615	6495.548	3.96874E-07	0.8822338
KRT13_P341_R	2312	No	0.989361702	0.99407	0.428057432	3.48389E-09	0.368827403	3.58717E-07	0.9196365	273.0919	4269.463	1.05937E-12	0.9892492	-432.4102	9201.613	2.68398E-11	0.9859933	-322.9523	7039.45	4.68837E-14	0.9894749	-329.211	9401.083	5.52311E-21	0.9888154	-261.3066	8840.818	4.13056E-19	0.9895065	-489.962	9429.77	8.13759E-14	0.9890864	-351.7817	9062.905	2.11674E-22	0.9871491	-419.957	7681.569	1.52503E-09	0.9930996	-357.1412	14391.94	3.678E-38	0.9907475	-549.7857	10707.93	8.60041E-14	0.9886335
KRT13_P676_F	2297	No	0.984042553	0.9664195	0.200530857	0.005653369	0.249338225	0.00058009	0.5757822	1172.01	1726.473	3.66671E-06	0.7507469	1125.066	3689.882	0.000157597	0.8912907	313.0699	3386.696	2.03085E-05	0.8672114	578.936	4433.973	1.27724E-07	0.793524	997.602	4218.279	3.62665E-08	0.9353598	323.2708	6124.835	5.1673E-08	0.7741151	951.0492	3601.982	2.18157E-07	0.7625941	945.6175	3358.728	0.000220172	0.8778032	852.5712	6842.815	2.4123E-20	0.8342285	871.7546	4890.257	1.45542E-05	0.6088766
KRT5_E196_R	2803	No	0.989361702	0.9946332	0.453507304	3.89448E-10	0.39162612	6.50742E-08	0.9737561	-254.6927	3710.407	4.50557E-08	0.9895769	-833.3216	9494.098	4.60877E-11	0.9875055	-127.7112	7903.521	3.23111E-18	0.9907843	-651.462	10751.05	1.50035E-25	0.9907733	-709.8939	10738.12	2.05606E-25	0.9915461	-590.7282	11728.85	1.96855E-20	0.9903285	-642.387	10239.62	8.8744E-27	0.9885142	-721.7354	8606.409	6.07369E-11	0.9923786	-744.3657	13020.9	3.678E-38	0.9905577	-810.6429	10490.66	1.09237E-12	0.9908525
KRT5_P308_F	2049	Yes	0.989361702	0.932348446	0.158390045	0.02842001	0.146563232	0.04257995	0.4738859	1398.328	1349.587	1.06463E-05	0.7157437	1536.485	4120.59	1.15567E-05	0.7474176	1171.025	3761.095	2.24176E-08	0.7730883	1310.439	4805.366	1.61546E-10	0.828475	1052.573	5566.987	4.14128E-12	0.8610845	1176.768	7914.202	3.1667E-14	0.7817498	1375.457	5284.935	7.32485E-14	0.7846972	1174.724	4645.89	1.00433E-06	0.8383725	1120.458	6330.596	3.4396E-19	0.8027895	1377.074	6012.762	4.13591E-08	0.7686669
L1CAM_P148_R	5806	No	0.989361702	0.3699955	0.168340594	0.020507959	0.155627877	0.032197229	0.0257276	6374.122	170.9621	2.17745E-24	0.07680372	5917.246	500.5944	7.87143E-07	0.0816856	5747.485	520.1436	1.80519E-12	0.06199216	5413.77	364.4005	1.423E-09	0.01697841	6015.65	105.6274	1.31386E-10	0.02114727	6507.297	142.7449	2.04019E-08	0.02531866	4802.849	127.3581	2.2394E-08	0.0567049	5887.746	359.9452	1.68756E-07	0.01574052	7557.982	122.4684	2.84462E-20	0.05612061	6915.989	417.1525	5.18909E-08	0.06836055
L1CAM_P19_F	5719	No	0.984042553	0.6649175	0.19167909	0.008685688	0.117485464	0.107739826	0.1017154	7231.879	830.2104	5.47978E-36	0.3159458	5433.605	2555.82	1.13564E-09	0.4416724	4329.673	3504.151	1.83807E-18	0.2775304	5855.501	2287.754	2.85479E-17	0.01094645	7359.207	82.55552	7.8208E-15	0.09305811	6076.295	633.7279	1.54005E-08	0.04702144	6363.882	318.938	6.07291E-14	0.147854	8282.042	1454.35	9.40318E-16	0.3974911	7439.958	4974.309	3.678E-38	0.289875	6659.727	2759.339	4.16089E-12	0.2606854
LAMB1_E144_R	742	Yes	0.994680851	0.18299152	0.074466705	0.302869173	0.106640249	0.140093209	0.01679816	8484.068	146.6601	3.678E-38	0.07130756	10756.63	833.6022	2.15455E-18	0.08700817	8916.122	859.2369	1.09561E-27	0.08508565	8479.497	797.8802	7.37121E-22	0.08435452	8302.002	774.0406	3.6642E-21	0.06167331	10725	711.4937	1.93815E-21	0.07119004	9343.45	723.8074	2.86542E-29	0.1237216	9880.136	1409.094	1.53482E-20	0.04574673	11651.05	563.343	3.678E-38	0.08857085	9873.263	969.1815	1.8421E-15	0.08533355
LAMC1_E466_R	5629	No	0.989361702	0.0355553	1.038795352	0	0.931170344	0	0.001680638	7961.955	13.57204	2.91412E-35	0	7528.088	-42.30971	1.06933E-08	0.0220004	6297.433	143.9122	4.52332E-13	0	7006.658	-23.59398	3.52031E-13	0	8491.383	-25.53518	1.1746E-18	0.00177725	7315.408	13.2025	7.37186E-10	0.006322804	5469.151	35.43671	5.04183E-10	0.005654802	6266.196	36.20431	1.3315E-07	0.004684013	8660.049	41.22528	1.76918E-25	0	6597.925	-60.05098	1.05221E-06	0
LAMC1_P808_F	5022	Yes	0.984042553	0.2734401	0.114913881	0.113742187	0.208090842	0.004183055	0.01622223	3405.334	57.80203	4.22862E-08	0.05720728	3372.53	210.708	0.00367042	0.09898765	2470.792	282.4341	0.001128783	0.06880755	2733.447	209.3687	0.001240585	0.04284129	3066.129	141.7122	0.000463275	0.04851485	3812.292	199.4821	0.000465525	0.04474193	3390.396	163.4815	4.01006E-05	0.2734401	2791.404	1088.177	0.000767902	0.06162264	3180.144	215.4049	2.60624E-05	0.09027922	3494.616	356.7239	0.002601196	0.09133603
LAT_E46_F	3562	No	0.989361702	0.1379803	0.113538921	0.116207722	0.239118278	0.0009384	0.01561466	6484.436	104.4446	1.08725E-24	0.04463946	7357.98	348.476	4.07182E-09	0.05894866	6445.068	409.9914	1.44618E-14	0.0786095	6217.931	539.0215	1.87565E-12	0.03320131	6643.516	231.5824	6.36015E-13	0.04357145	7900.135	364.4574	4.5747E-12	0.05268398	6495.955	366.8271	1.32026E-14	0.09686255	5368.826	586.538	5.79397E-07	0.03462578	7654.299	278.1291	1.69053E-21	0.08043108	7063.313	626.5469	1.21154E-08	0.1358123
LCK_E28_F	1646	No	0.989361702	0.9764155	0.166464865	0.021957273	0.216063142	0.002941921	0.4781568	2765.218	2625.355	3.78218E-17	0.8575842	1340.716	8675.551	3.36354E-14	0.7037962	2416.387	5979.072	6.32066E-21	0.7240451	2410.718	6587.574	1.1238E-20	0.896126	934.4343	8924.114	1.26171E-24	0.7769373	1958.66	7170.404	2.49039E-14	0.8693118	1012.418	7399.585	5.123E-21	0.8953354	893.3179	8497.168	8.82907E-15	0.8590352	1612.34	10434.95	3.678E-38	0.9567741	411.7237	11326.64	8.32879E-18	0.881997
[truncated: 698 more rows]
[truncated: 727 more columns]
