# Supplementary material for: Genetic Effects on DNA Methylation and Its Potential Relevance for Obesity in Mexican Americans
Source: PLoS One. 2013 Sep 13;8(9):e73950. doi: 10.1371/journal.pone.0073950 (PMC3772804; doi:10.1371/journal.pone.0073950)
Supplement: Table S2 — List of all SNPs within probe sequences. (XLSX) [file pone.0073950.s002.xlsx]

## Sheet: Sheet1
Probe_name	Chromosome	Start_coordinate	End_coordinate	Probe_sequence	Probe_length	Pos_C_of_CpG	Number_SNP_hits_per_probe	SNP_name	SNP_position	SNP_probe_pos	SNP_distance_to_CpG	Reference_allele	Alternate_allele	Allele_frequency_alt	Associations_detected_in_study
ABL2_P459_R	chr1	179199168	179199222	GAGTGAGTCGAGGGCTCAGTGCCACCG[CG]TGCGCAGCTCAGGTGCAGGCACAGGT	54	28	1	rs12145184	179199191	23	5	A	C	0.08	Genetic effect
ACVR1_E328_R	chr2	158694437	158694488	GCACGAAGCGTTGCCAGTCTGGGAC[CG]GCTTCCAGTGAGGACAGCATTGTTT	51	26	1	rs113218215	158694439	2	24	A	T	0.0046	Heritable
ADAMTS12_E52_R	chr5	33892047	33892098	AGATGCAGGGGTGCATGGTCAGGCG[CG]AGAAGGCAGCGACTGCAAAGCTGCC	51	26	1	rs193170723	33892057	10	16	G	T	0.0009
AIM2_P624_F	chr1	159047250	159047300	GTCAGCAGTCAGCCAAGTTTT[CG]ACCATCTTGGCTTTAACCAGTTGCGGCC	50	22	1	rs181456087	159047296	46	24	C	T	0.0005
ARHGDIB_P148_R	chr12	15114680	15114738	GCACATGTGCGAGCATGACAGCCCGTGTGA[CG]TGGAGATGCATGAATGTACACGCAAGA	58	31	1	rs116764247	15114703	23	8	C	T	0.0009
BCAM_P205_F	chr19	45312108	45312158	GGCTACGCTGGTCGATCAGGCCCCC[CG]CTGCAGGCGCTGGTCAGTAAGCCC	50	26	2	rs150778953	45312113	5	21	C	T	0.0018
BCAM_P205_F	chr19	45312108	45312158	GGCTACGCTGGTCGATCAGGCCCCC[CG]CTGCAGGCGCTGGTCAGTAAGCCC	50	26	2	rs922387	45312114	6	20	G	A	0.09
BDNF_P259_R	chr11	27743533	27743574	TGTCAGGCTAGGGCGGGAAGAC[CG]CTGGGGAACTTGTTGCTT	41	23	1	rs28383487	27743556	23	0	G	T	0.01
BLK_P14_F	chr8	11351477	11351531	GACAAAGCAAAACCAGTGAGGCTGAAAGAA[CG]GCTGCCCTGGTGCACACAGATGG	54	31	1	rs183594315	11351494	17	14	G	A	0.0009
BMP4_P199_R	chr14	54423788	54423838	GGGGCTCACCTGGGGACCACGTG[CG]GAGGTACTAGAAAGCATGCACCGACT	50	24	1	rs185893036	54423829	41	17	T	C	0.01
CALCA_P171_F	chr11	14993980	14994028	AGGGGTCCTTTGCCCCTGGGTTG[CG]TCACCCTCATGCTTCCAGAACCTG	48	24	1	rs35955129	14993997	17	7	G	C	0.01
CARD15_P302_R	chr16	50730723	50730771	AGAGCTCCGAGTCACGTGGCTTGGG[CG]GGCCTCCCCTTCCTGGTGTCCA	48	26	2	rs193238729	50730730	7	19	C	T	0.0009	Age
CARD15_P302_R	chr16	50730723	50730771	AGAGCTCCGAGTCACGTGGCTTGGG[CG]GGCCTCCCCTTCCTGGTGTCCA	48	26	2	rs185331963	50730748	25	1	C	T	0.0009	Age
CASP6_P201_F	chr4	110624809	110624857	TCCAGGCCCGCTGGGACTAAC[CG]TGCCCTGGGGACATGCCAGTTGCCAC	48	22	1	rs17040781	110624836	27	5	C	T	0.01	Sex
CASP6_P230_R	chr4	110624832	110624883	TGCCCTGGGGACATGCCAGTTGCCACC[CG]GGGGGACACACAGACCGCCTAGC	51	28	1	rs17040781	110624836	4	24	C	T	0.01
CD34_P339_R	chr1	208084998	208085049	ATCCTGTGCTGTGTGTGAGTGAAG[CG]TCAGGAGTGAGCAGGTATACGTGACT	51	25	2	rs150996781	208084999	1	24	T	C	0.0005
CD34_P339_R	chr1	208084998	208085049	ATCCTGTGCTGTGTGTGAGTGAAG[CG]TCAGGAGTGAGCAGGTATACGTGACT	51	25	2	rs182353133	208085024	26	1	T	C	0.0005
CD34_P780_R	chr1	208085436	208085485	GGCAGCCTAGTCTTGGGGACGTAGAGA[CG]GGAGAAAGGAGAAGCCAGCCT	49	28	2	rs145443553	208085442	6	22	C	T	0.0014
CD34_P780_R	chr1	208085436	208085485	GGCAGCCTAGTCTTGGGGACGTAGAGA[CG]GGAGAAAGGAGAAGCCAGCCT	49	28	2	rs140235292	208085456	20	8	G	A	0.0014
CD81_P272_R	chr11	2398251	2398298	ACGCTGCATGCCTGTCCTCAGGCG[CG]GCCCTGCTGCCACCCCCTTGGG	47	25	2	rs192355380	2398289	38	13	C	T	0.0005
CD81_P272_R	chr11	2398251	2398298	ACGCTGCATGCCTGTCCTCAGGCG[CG]GCCCTGCTGCCACCCCCTTGGG	47	25	2	rs143031869	2398267	16	9	C	T	0.01
CD9_P504_F	chr12	6309024	6309073	GCGAGCGAAGGTTTGCAAGGAGACAGA[CG]AGGGCGAAATTAAGCCAGGCG	49	28	1	rs61917079	6309051	27	1	C	T	0.0032
CDH11_P354_R	chr16	65156249	65156294	TCAGGGCTCAGATGGAGTCTGGAG[CG]ACTGAAGTTGGGCTCCAGGG	45	25	1	rs6498979	65156290	41	16	C	T	0.01	Age
CDK6_E256_F	chr7	92462936	92462983	CGAAGTCCTCAACACAGACA[CG]ATTACATAGCCTCTGCCCAAGCGCGT	47	21	1	rs182202706	92462970	34	13	C	T	0.0018
CDKN1C_P6_R	chr11	2906956	2907006	TCGCTCAGGCCTGGCCGGCACCCCT[CG]AGCACAGCGCACTTGGCCTGTGGA	50	26	1	rs147317732	2906985	29	3	C	T	0.01
CEBPA_P1163_R	chr19	33794459	33794509	TCCAGGCCGCCGGGCTGCCAGGTC[CG]AGCACGCACAGGGAGAACTCTGCCC	50	25	1	rs34508287	33794490	31	6	G	C	0.14
COL6A1_P425_F	chr21	47401218	47401265	GAAGAGGCGAGTGAGCCTGCCCGTG[CG]TCCCGCATGGAGACGTCTGGA	47	26	1	rs186966608	47401231	13	13	A	G	0.0046
CSF1R_E26_F	chr5	149492887	149492938	TTCTCCTCACTTCGTGCTCTCA[CG]CTTTTGGACACTCTGTCTGCCCTTCTCC	51	23	2	rs192603944	149492897	10	13	T	C	0.0005
CSF1R_E26_F	chr5	149492887	149492938	TTCTCCTCACTTCGTGCTCTCA[CG]CTTTTGGACACTCTGTCTGCCCTTCTCC	51	23	2	rs149787411	149492910	23	0	G	T	0.0005
CSF3R_P472_F	chr1	36948959	36949011	CTCACTGCTCCCCTCTTCATTA[CG]TATTCTGTGCATTGCCCATAGACCAGGCA	52	23	2	rs144956945	36948995	36	13	T	C	0.0005
CSF3R_P472_F	chr1	36948959	36949011	CTCACTGCTCCCCTCTTCATTA[CG]TATTCTGTGCATTGCCCATAGACCAGGCA	52	23	2	rs41267291	36948976	17	6	C	A	0.0018
CSF3R_P8_F	chr1	36948496	36948545	GCTTCTCTCCCCGAGCTCTGT[CG]TTAATGGCTCAGCCTCTGACAGGCCCG	49	22	1	rs3917911	36948540	44	22	G	A	0.0046
CTSL_P264_R	chr9	90340692	90340743	CTGAAACAGTCCACACAGGGCTTG[CG]GTAAACGTCTTTTCAGGAGCCACTCG	51	25	2	rs183851967	90340695	3	22	A	C	0.0005
CTSL_P264_R	chr9	90340692	90340743	CTGAAACAGTCCACACAGGGCTTG[CG]GTAAACGTCTTTTCAGGAGCCACTCG	51	25	2	rs75567776	90340709	17	8	G	C	0.02
CYP1B1_P212_F	chr2	38303481	38303526	CCACGTTTCCATTGTGCGGTAAC[CG]CGCTTCATCACAGCCACCTCC	45	24	1	rs141332671	38303525	44	20	C	T	0.0005
DBC1_E204_F	chr9	122131473	122131520	CTAGCAGCCTGGCTCATACTCAGC[CG]TAAAGTCCCCTTCGCTGGTCCC	47	25	1	rs117012974	122131481	8	17	C	T	0.0018
DCC_E53_R	chr18	49867184	49867239	GGTACCCAAGCTGGCTTTTGTACTCTT[CG]GAGCTTCCTTGTTCAGCGCGCATCTTC	55	28	2	rs192846998	49867186	2	26	T	C	0.0005
DCC_E53_R	chr18	49867184	49867239	GGTACCCAAGCTGGCTTTTGTACTCTT[CG]GAGCTTCCTTGTTCAGCGCGCATCTTC	55	28	2	rs9951523	49867224	40	12	T	C	0.99
DDB2_P407_F	chr11	47236076	47236131	GATGATCGCTTAAGCCCAGGAGTTAAAGAC[CG]GCCCGGACAACAAAGCGAGACCCC	55	31	1	rs150304708	47236124	48	17	G	A	0.0018
DDB2_P613_R	chr11	47235876	47235925	AAAGGCACTAGCTCTCTACAAAGC[CG]CCACTCCCCAACTACACCCTGTAG	49	25	1	rs12284672	47235918	42	17	C	A	0.04
DLC1_E276_F	chr8	13372094	13372150	AGTCCATAGCGTCTTACCTAGACAA[CG]AGGAGCTGAAACGCCAAGGCATGACACTGC	56	26	1	rs76364830	13372120	26	0	G	A	0.05
DLC1_P88_R	chr8	13372462	13372504	GGGAGGAGGGGAGAGCCCAGC[CG]CCTGGGCGTTTTAGGAGTTC	42	22	1	rs113996847	13372477	15	7	C	T	0.01
DNAJC15_E26_R	chr13	43597365	43597419	CCTCAGGCACTACAGCTAGACTC[CG]AGCTTACTGGGCAGTCATCTGATTCGACCA	54	24	1	rs17064035	43597373	8	16	A	G	0.03	Genetic effect
DNMT2_P199_F	chr10	17243853	17243907	ATGGCAGCCACTCTGTAGCCTGATTTA[CG]CTCCATTTCCTTCTTTGGTGTCAGGG	54	28	1	rs186258196	17243899	46	18	G	C	0.0014
DUSP4_E61_F	chr8	29208102	29208150	CCTCCCGTGTATTTTTGCCGGT[CG]CGCGGCTCCTGTCGCCACTGGCGCC	48	23	2	rs185275766	29208126	24	1	C	T	0.01
DUSP4_E61_F	chr8	29208102	29208150	CCTCCCGTGTATTTTTGCCGGT[CG]CGCGGCTCCTGTCGCCACTGGCGCC	48	23	2	rs3757999	29208142	40	17	A	G	0.31
EGFR_P260_R	chr7	55086444	55086490	CAGTGCTGGGAACGCCCCTCT[CG]GAAATTAACTCCTCAGGGCACCCG	46	22	1	rs17335710	55086489	45	23	C	A	0.0032
EPHA8_P256_F	chr1	22889726	22889769	GGACGTCCCGATGGTGGCTTCG[CG]CACTGGGGCCCTGAGCCCTG	43	23	1	rs115299996	22889764	38	15	G	A	0.01
ERCC1_P440_R	chr19	45927587	45927642	GAGCTTACGGTTCAGTAAGGGACACAGACA[CG]TTCCCAGTGCTGACCCAGAATGGG	55	31	3	rs146183838	45927632	45	14	C	T	0.01
ERCC1_P440_R	chr19	45927587	45927642	GAGCTTACGGTTCAGTAAGGGACACAGACA[CG]TTCCCAGTGCTGACCCAGAATGGG	55	31	3	rs3212929	45927628	41	10	C	A	0.11
ERCC1_P440_R	chr19	45927587	45927642	GAGCTTACGGTTCAGTAAGGGACACAGACA[CG]TTCCCAGTGCTGACCCAGAATGGG	55	31	3	rs3212930	45927610	23	8	A	G	0.15
ERCC6_P698_R	chr10	50747745	50747794	AGAACAATGGGAGGAAGTTGAGCTT[CG]CCTGGGGAAAGAAGCAGCCCACG	49	26	1	rs113663657	50747771	26	0	G	T	0.0032
FABP3_P598_F	chr1	31846497	31846547	CCCTTCACTCTCACTGCCTGGTGG[CG]GAGACAGTCACCAGCGGCTCGGTCT	50	25	1	rs112000295	31846534	37	12	C	T	0.02
FANCE_P356_R	chr6	35419759	35419810	CATGACAAGCAACATGCCGTCAG[CG]TAAATACAGCGCGGGTCCTCTAGCACA	51	24	1	rs193216442	35419771	12	12	C	T	0.0027
FGFR2_P266_R	chr10	123358160	123358208	GCGATGCGGCCGTAGGGATGCAG[CG]ACAGCCTCCGAATAAGGCCTGGTC	48	24	1	rs4478918	123358170	10	14	C	T	0.16
FGFR2_P460_R	chr10	123358347	123358396	GAGACTTTAAAATGCGCCTGCTTGATACTG[CG]GGGAGGGTTGCCAGGCAG	49	31	2	rs187563314	123358349	2	29	G	T	0.0005
FGFR2_P460_R	chr10	123358347	123358396	GAGACTTTAAAATGCGCCTGCTTGATACTG[CG]GGGAGGGTTGCCAGGCAG	49	31	2	rs45631560	123358363	16	15	C	T	0.02
FGR_P39_F	chr1	27950587	27950639	GGCGGAACTGGGCCACCTACTGTAC[CG]TTCAGTCTGCCTCACAGTATGTCCCC	52	26	2	rs188097437	27950598	11	15	G	A	0.0005
FGR_P39_F	chr1	27950587	27950639	GGCGGAACTGGGCCACCTACTGTAC[CG]TTCAGTCTGCCTCACAGTATGTCCCC	52	26	2	rs77864869	27950613	26	0	G	A	0.01
FRZB_E186_R	chr2	183731289	183731336	CAGGATGGGGCAGGGTGCAGCCG[CG]CAGTGGACGCCAAAAGGCCCGCT	47	24	1	rs199504889	183731322	33	9	G	C	0.0014
FZD9_E458_F	chr7	72848542	72848590	GCGGCTGCCGAGCTAGCGGAGTTCG[CG]CCGCTGGTGCAGTACGGCTGCC	48	26	1	rs114148192	72848544	2	24	G	A	0.01	Age
FZD9_P175_F	chr7	72847909	72847956	CAGGCAGCAAGGGAAGGGAAGAAAC[CG]AGTGTAAGCGGAGGGCAAGCG	47	26	1	rs187721806	72847919	10	16	G	A	0.0023
GABRB3_P92_F	chr15	27019000	27019050	CTTCCAGCCCCTGCCGTGG[CG]GCCCTATTTTTCATTTATACAATTGGACCT	50	20	1	rs4906901	27019040	40	20	C	A	0.92
GDF10_P95_R	chr10	48439231	48439283	CTCCCCAGCCGAGAGCCCGAGACCCAGCCC[CG]CAGCCGGCTCCTGTGTGTCGG	52	31	1	rs74444473	48439259	28	3	C	A	0.08	Genetic effect
GFI1_P208_R	chr1	92952613	92952669	GAGGTCATACCCAGGCACTGGGTGTTGG[CG]GGAGCAGTAAAGCGCCATAAAAGCACC	56	29	1	rs191594978	92952660	47	18	T	A	0.0027
GJB2_P931_R	chr13	20767943	20767987	GGAACTGCAAGGAGGTGACTCCTTT[CG]GGGTGAGGAGGCCCAGAC	44	26	2	rs138841468	20767974	31	5	G	A	0.01
GJB2_P931_R	chr13	20767943	20767987	GGAACTGCAAGGAGGTGACTCCTTT[CG]GGGTGAGGAGGCCCAGAC	44	26	2	rs9509086	20767957	14	12	G	T	0.55
GPATC3_P410_R	chr1	27227341	27227395	GGTAGAAAAATGGGCCGAAGATACTT[CG]CAAAAGAGGAAACACGCAGGTCCAATT	54	27	1	rs141470427	27227384	43	16	G	T	0.0009
GPX1_P194_F	chr3	49395963	49396009	TGGTCTGGCCCAGGCAACCAGG[CG]GCAGCGGTCCAGGTTACCCTTCC	46	23	1	rs189696563	49395964	1	22	G	T	0.0041
GPX3_E178_F	chr5	150400075	150400119	GCTGCAAGGGTCTCGGCTTGGC[CG]CGGATTGGTCACACCCGAGGG	44	23	1	rs8177412	150400087	12	11	T	C	0.15
HGF_E102_R	chr7	81399326	81399377	ATGCCTGGGTGAAAGAATCCTGTT[CG]GAGTCAGTGCCTAAAAGAGCCAGTCG	51	25	1	rs28719812	81399327	1	24	T	A	0.0014
HHIP_P307_R	chr4	145566842	145566893	GGCCCACTCTTACTTACTTTCTTT[CG]GAGCCTCAGCTTGGCCGCCTTTAGCC	51	25	2	rs13125694	145566848	6	19	C	T	0.29	Genetic effect
HHIP_P307_R	chr4	145566842	145566893	GGCCCACTCTTACTTACTTTCTTT[CG]GAGCCTCAGCTTGGCCGCCTTTAGCC	51	25	2	rs13106087	145566864	22	3	T	C	0.68	Genetic effect
HLA-DOB_E432_R	chr6	32784322	32784376	AGGCTCGAACCCAAGCCAAGGCCTTCAACA[CG]CCCAGGCACTGACTGAGGTTGAT	54	31	1	rs188898146	32784353	31	0	G	A	0.0005
HLA-DPA1_E35_R	chr6	33041314	33041367	CTCTGATATGGAACATTCTGTCTTCAGGG[CG]CATGTTGTGGGGTCTATAATTGA	53	30	3	rs117797834	33041339	25	5	A	T	0.01
HLA-DPA1_E35_R	chr6	33041314	33041367	CTCTGATATGGAACATTCTGTCTTCAGGG[CG]CATGTTGTGGGGTCTATAATTGA	53	30	3	rs148896979	33041349	35	5	T	C	0.01
HLA-DPA1_E35_R	chr6	33041314	33041367	CTCTGATATGGAACATTCTGTCTTCAGGG[CG]CATGTTGTGGGGTCTATAATTGA	53	30	3	rs142724682	33041353	39	9	G	A	0.01
HLA-DPA1_P205_R	chr6	33041555	33041611	GAAGAGATGGGAGAATTTTAGGTACCAG[CG]TGGTCAAGAGAGCTCCAGTTCACAGTT	56	29	2	rs146466401	33041575	20	9	G	A	0.01
HLA-DPA1_P205_R	chr6	33041555	33041611	GAAGAGATGGGAGAATTTTAGGTACCAG[CG]TGGTCAAGAGAGCTCCAGTTCACAGTT	56	29	2	rs117574017	33041589	34	5	C	T	0.04
HOXC6_P585_R	chr12	54410225	54410275	ACAAATCTTTGCAAAGCTTTGAATTC[CG]CCTGATCCAACCTTAATGCCCCC	50	27	1	rs183589219	54410231	6	21	C	A	0.0014
HPN_P823_F	chr19	35530559	35530610	CCTCTGAAAGCAAAGAGAACTGCACGGG[CG]TCCAGGTGGCCGAATAGCCCTG	51	29	2	rs201209882	35530586	27	2	G	A	0.0005	Heritable, Genetic effect
HPN_P823_F	chr19	35530559	35530610	CCTCTGAAAGCAAAGAGAACTGCACGGG[CG]TCCAGGTGGCCGAATAGCCCTG	51	29	2	rs150721582	35530580	21	8	G	A	0.0009	Heritable, Genetic effect
HS3ST2_E145_R	chr16	22825983	22826036	CGCAGGCTGCTCTTCGCCTTCA[CG]CTCTCGCTCTCCTGCACTTACCTGTGTTAC	53	23	1	rs149200580	22826028	45	22	C	T	0.0005	Heritable, Age
HS3ST2_P546_F	chr16	22825291	22825334	GCCCCAAAGCTGGCCTGGGGCTC[CG]TAGGGAGTGGCCTGCATGG	43	24	1	rs73549710	22825326	35	11	C	T	0.03
IFNG_E293_F	chr12	68553202	68553254	AGCCTATCAGAGATGCTACAGCAAGT[CG]ATATTCAGTCATTTTCAACCACAAA	52	27	1	rs189560518	68553247	45	18	A	G	0.0009
IFNGR2_P377_R	chr21	34774798	34774850	CTATGTTGCAAAACCCATTTTTGCTAA[CG]TGTCCAGTGGGCTCCCGGGACGAC	52	28	1	rs188887346	34774845	47	19	G	C	0.0005
IGF1_E394_F	chr12	102873908	102873960	TGTGCAAATGCATCCATCTCCC[CG]AGCTATTTTTCAGATTCCACAGAATTGCA	52	23	1	rs148014704	102873956	48	25	T	A	0.0009
IGF2R_P396_R	chr6	160389709	160389764	CACGGATCCGCTGCCACTAGGCTGTG[CG]AAGGCATTTACCTCCCTGGCACTTTGAT	55	27	1	rs191612535	160389734	25	2	G	C	0.0005
IGFBP2_P353_R	chr2	217497749	217497798	GCCTTATGTCTTTTGTGTTCCCCAG[CG]GTTAGCCCAGTGCCGGCCACAGG	49	26	2	rs183331376	217497782	33	7	C	T	0.0009
IGFBP2_P353_R	chr2	217497749	217497798	GCCTTATGTCTTTTGTGTTCCCCAG[CG]GTTAGCCCAGTGCCGGCCACAGG	49	26	2	rs191165673	217497754	5	21	A	T	0.0014
IL16_P93_R	chr15	81475085	81475133	CTCATATTCAAATACTCCCAGC[CG]AGAAGCTGCCATCGATCCTCCCATG	48	23	2	rs180733761	81475121	36	13	C	T	0.0005	Genetic effect
IL16_P93_R	chr15	81475085	81475133	CTCATATTCAAATACTCCCAGC[CG]AGAAGCTGCCATCGATCCTCCCATG	48	23	2	rs142504029	81475107	22	1	C	G	0.0023	Genetic effect
IL1RN_P93_R	chr2	113875358	113875402	CATCAAGTCAGCCATCAGC[CG]GCCCATCTCCTCATGCTGGCCAAC	44	20	1	rs149162272	113875378	20	0	G	A	0.0009
IL6_P213_R	chr7	22766580	22766633	TCTGCTTCTTAGCGCTAGCCTCAATGA[CG]ACCTAAGCTGCACTTTTCCCCCTAG	53	28	1	rs2069829	22766629	49	21	C	T	0.0009
INSR_E97_F	chr19	7293891	7293940	CCCGGTGGCCATGGCTGCGGGAG[CG]CGGGGTCTCCTCGGATCAGAGCGCG	49	24	2	rs143135433	7293914	23	1	C	G	0.02
INSR_E97_F	chr19	7293891	7293940	CCCGGTGGCCATGGCTGCGGGAG[CG]CGGGGTCTCCTCGGATCAGAGCGCG	49	24	2	rs7508518	7293898	7	17	G	C	0.89
IPF1_P234_F	chr13	28493916	28493971	CCATTTTGGGGAGCACCGCCAGCTGCC[CG]TTCAGGAGTGTGCAGCAAACTCAGCTG	55	28	1	rs183049791	28493928	12	16	G	A	0.0018
ITGB1_P451_F	chr10	33247625	33247674	CGTTTGTCCACTGATGTCCCGTTT[CG]AGCCCGGGAGATCCTGCATCTCGG	49	25	1	rs140146372	33247636	11	14	T	C	0.0023
ITK_E166_R	chr5	156608052	156608101	TCTCCCTCGAACTTTAAAGTC[CG]CTTCTTTGTGTTAACCAAAGCCAGCCT	49	22	1	rs201513154	156608073	21	1	C	T	0.0014
ITK_P114_F	chr5	156607769	156607819	GTGAATTTTGAAAGGATGTGGTTT[CG]GCCTTTGACATCAGAGGAGAAGCTC	50	25	1	rs146866105	156607793	24	1	C	T	0.01
KLK10_P268_R	chr19	51523522	51523573	AACAGAAACAAGGAAAAAGGGAAACCCA[CG]CCCACTCTGTGGCCGTGAGTGA	51	29	1	rs73936118	51523550	28	1	C	T	0.01
KLK11_P1290_F	chr19	51532556	51532609	GGTCAGTTGTTCCTCATGATCATC[CG]GATCCAGTCCACATACTTGCAAATATAG	53	25	2	rs191916982	51532580	24	1	C	T	0.0005
KLK11_P1290_F	chr19	51532556	51532609	GGTCAGTTGTTCCTCATGATCATC[CG]GATCCAGTCCACATACTTGCAAATATAG	53	25	2	rs188617235	51532567	11	14	C	G	0.0009
KRT5_P308_F	chr12	52914528	52914579	GAGTATTGACAACCATCCCAGTA[CG]GTACATGCTGAGCACCTGCCCTTCCAG	51	24	2	rs145545676	52914540	12	12	C	T	0.0014
KRT5_P308_F	chr12	52914528	52914579	GAGTATTGACAACCATCCCAGTA[CG]GTACATGCTGAGCACCTGCCCTTCCAG	51	24	2	rs73316388	52914577	49	25	C	T	0.01
LAMC1_P808_F	chr1	182991718	182991771	ACACAGTGGAAGAATTTCGCAGTGGGT[CG]TGCGTACCCAAGGGAAAAATTCATT	53	28	1	rs138994256	182991748	30	2	G	GCGTA	0.02
LCN2_P86_R	chr9	130911609	130911663	GCAGAAATCTTGCCAAGTGTTTC[CG]CAGGAGTTGCTGGCAATTGCCTCACATTCC	54	24	1	rs145888803	130911625	16	8	G	A	0.0005
LEFTY2_P561_F	chr1	226129457	226129512	CCCATGACATCCTCTGTCTAGACA[CG]GTCAGGACACAAATCTGGCAGCTCTACTGT	55	25	3	rs116381907	226129490	33	8	C	T	0.0027
LEFTY2_P561_F	chr1	226129457	226129512	CCCATGACATCCTCTGTCTAGACA[CG]GTCAGGACACAAATCTGGCAGCTCTACTGT	55	25	3	rs113770088	226129479	22	3	C	T	0.0041
LEFTY2_P561_F	chr1	226129457	226129512	CCCATGACATCCTCTGTCTAGACA[CG]GTCAGGACACAAATCTGGCAGCTCTACTGT	55	25	3	rs114451995	226129481	24	1	C	T	0.01
LMO2_E148_F	chr11	33913668	33913718	CGGAGCCTTCACCCTTGCAG[CG]AGCTCTCTCACACCAGATGTGCTCTGCGT	50	21	1	rs139108672	33913717	49	28	G	A	0.0005
LTA_E28_R	chr6	31540097	31540149	CATCTCCTTGGGCTGCCCGTGCTT[CG]TGCTTTGGACTACCGCCCAGCAGTGTC	52	25	2	rs2239704	31540141	44	19	A	C	0.65	Heritable, Genetic effect
LTA_E28_R	chr6	31540097	31540149	CATCTCCTTGGGCTGCCCGTGCTT[CG]TGCTTTGGACTACCGCCCAGCAGTGTC	52	25	2	rs138435669	31540137	40	15	G	A	0.0005
LTB4R_P163_F	chr14	24782327	24782373	GGGGAAGAAAGGCCATCAAGGTAGATG[CG]GGTGGGGAACAGCTTGAG	46	28	1	rs183092486	24782345	18	10	A	G	0.0005
MAP2K6_P297_R	chr17	67410523	67410572	ACTCCCAAACAGACCTTCT[CG]ACAAGCCAAAAGCTCTTTAGCTAACCTAA	49	20	1	rs61758036	67410551	28	8	A	G	0.01
MEG3_E91_F	chr14	101292527	101292573	GGGCGCCCACGAGAGGATCCCTCACC[CG]GTGAGTGGTTGGCCATCCT	46	27	2	rs147942083	101292546	19	8	C	G	0.01
MEG3_E91_F	chr14	101292527	101292573	GGGCGCCCACGAGAGGATCCCTCACC[CG]GTGAGTGGTTGGCCATCCT	46	27	2	rs45546040	101292553	26	1	C	T	0.01
MET_E333_F	chr7	116312767	116312813	GGAAACTGAAGAGACGTGGCCACGG[CG]AGGACGAAACTAGAATGGGG	46	26	1	rs75195568	116312791	24	2	G	A	0.01	Heritable, Genetic effect
MFAP4_P10_R	chr17	19290480	19290530	TGCTCAGAGTGGCTGGGTGTCTG[CG]GCCCCAGACTGCAACCGCCCAGAGTT	50	24	1	rs141400498	19290520	40	16	C	T	0.0018
MMP14_P13_F	chr14	23305758	23305806	AGGGAGGGACCAGAGGAGAGAG[CG]AGAGAGGGAACCAGACCCCAGTTCG	48	23	2	rs17886930	23305802	44	21	G	T	0.0023
MMP14_P13_F	chr14	23305758	23305806	AGGGAGGGACCAGAGGAGAGAG[CG]AGAGAGGGAACCAGACCCCAGTTCG	48	23	2	rs113555804	23305780	22	1	C	T	0.01
MMP14_P208_R	chr14	23305564	23305610	CTACAGCCCCCTGCTGTCCAT[CG]CGGCCTCAACCCCTGCAGATGGCA	46	22	1	rs186210665	23305569	5	17	G	T	0.0014
MMP3_P55_F	chr11	102714370	102714425	AGAGTGACAGTGTTTGTTTGGATCACC[CG]CAGCTTGACTCATCCTTGCTTTCATCC	55	28	1	rs144274939	102714402	32	4	C	A	0.0005
MMP7_E59_F	chr11	102401399	102401448	CAGGCACACAGCACACAGCA[CG]GTGAGTCGCATAGCTGCCGTCCAGAGAC	49	21	2	rs200794990	102401420	21	0	G	A	0
MMP7_E59_F	chr11	102401399	102401448	CAGGCACACAGCACACAGCA[CG]GTGAGTCGCATAGCTGCCGTCCAGAGAC	49	21	2	rs55701929	102401411	12	9	A	C	0.01
MMP9_P189_F	chr20	44637333	44637377	TTGCCTGACTTGGCAGTGGAGACTG[CG]GGCAGTGGAGAGAGGAGG	44	26	1	rs202192442	44637366	33	7	GGA	G	0.0041
MPL_P62_F	chr1	43803391	43803434	AGGGGCAGGGACAGGGACAGGA[CG]TGGGGCTGTATCTGACAGGA	43	23	1	rs142826341	43803413	22	1	C	T	0.0005
MT1A_P600_F	chr16	56671953	56672002	AGAGTGAGAGGCCGACCCGTGTTCC[CG]TGTTACTGTGTACGGAGTAGTGG	49	26	1	rs189923155	56671971	18	8	G	A	0.0005
MYCL1_P502_R	chr1	40368164	40368212	GGCCCAAGCCTGGATGGCATCGAAG[CG]AAGATTCCGGGATTTAGAGCCC	48	26	1	rs72666965	40368176	12	14	G	C	0.01
NGFR_P355_F	chr17	47572286	47572332	CTCCAGGGAGAAGGTGAAGCCAGAGG[CG]GAGGAAGATGGGTAAGAGA	46	27	2	rs186795340	47572313	27	0	G	A	0.0018
NGFR_P355_F	chr17	47572286	47572332	CTCCAGGGAGAAGGTGAAGCCAGAGG[CG]GAGGAAGATGGGTAAGAGA	46	27	2	rs11466123	47572294	8	19	A	C	0.01
NNAT_P544_R	chr20	36149043	36149091	CCTACAGTAGCGACCTCCAC[CG]CAGATTCTCATCTCCTCGCTACCGTAA	48	21	1	rs6095071	36149054	11	10	G	A	0.03
NOTCH3_P198_R	chr19	15311962	15312013	GAGCATGCAGTGAGACGCGGGCAGAACC[CG]GAGTGGCGGGCACACCCAACCT	51	29	1	rs73926728	15311995	33	4	T	G	0.07
NOTCH4_E4_F	chr6	32191818	32191871	CCTCGGCCTGCTGCAAGCCTCA[CG]TCTGAGCTGTTTCCTGAGTCACACAATGTC	53	23	1	rs116438096	32191822	4	19	G	A	0.09
NRG1_P558_R	chr8	32405170	32405223	AGCGCAACCTAGCATCTTTAAGGTT[CG]CTTAGCCCTTCCTGTGCACCTGGAAGG	53	26	1	rs34178679	32405196	26	0	G	A	0.04
OAT_P465_F	chr10	126107896	126107939	CTCTGCCCCAGCCACAGCTG[CG]GGAGCCCCATGCCCTTGAACCC	43	21	1	rs143049469	126107926	30	9	A	G	0.0018
OPCML_P71_F	chr11	133402454	133402502	CAGAGCAGTCCTCCAAGGCA[CG]CATTGGCTCCACTCTCCTGAGCGACGG	48	21	2	rs149077371	133402501	47	26	G	A	0.0018
OPCML_P71_F	chr11	133402454	133402502	CAGAGCAGTCCTCCAAGGCA[CG]CATTGGCTCCACTCTCCTGAGCGACGG	48	21	2	rs77067698	133402459	5	16	C	T	0.0023
p16_seq_47_S85_F	chr9	21974791	21974836	CGAAGGCTCCATGCTGCTCCC[CG]CCGCCGGCTCCATGCTGCTCCCC	45	22	1	rs191394143	21974828	37	15	C	T	0.0027
PADI4_E24_F	chr1	17634686	17634738	TCCTACAGCCAGAGGGACGAGCTAGCCCGA[CG]ATGGCCCAGGGGACATTGATC	52	31	1	rs79614405	17634703	17	14	C	T	0.01
PDGFA_P78_F	chr7	559097	559142	CACCTGCCTGGACGCCTGGCC[CG]GCCCCGGCTGCGAGCTGCGAGCC	45	22	1	rs62433352	559107	10	12	G	A	0.57
PDGFRB_P273_F	chr5	149535675	149535723	CTTAGAAATTCCACAGCCCA[CG]CCAGCCGCCAGCTGCTGAGTCACTTTT	48	21	1	rs143069203	149535703	28	7	G	A	0.01
PEG3_E496_F	chr19	57351541	57351593	CATTGGTGTCGACCTTGCTGGACTTGC[CG]TGGCAGAGCCCCCGGCTGTCTGCC	52	28	1	rs182136510	57351579	38	10	C	T	0.01
PENK_E26_F	chr8	57358540	57358585	TTCGAGCCTGCCTGGGCGCAGAA[CG]GGGTCCCTCGGCAGGACCCTC	45	24	1	rs3840716	57358563	23	1	CG	C	0.85
PLAT_P80_F	chr8	42065254	42065303	AGCACAGCCCATCCTGGCTT[CG]GGCCAGGCTGATTATTCACAGCCGTGAT	49	21	1	rs140594092	42065275	21	0	G	A	0.0005	Genetic effect
PLSCR3_P751_R	chr17	7298571	7298622	GTGGAAGCTGCGATTTGGCCCCA[CG]AGCAGCGAGGAGTCCACCGAGACATTT	51	24	1	rs117238533	7298612	41	17	C	T	0.0018	Genetic effect
PMP22_P975_F	chr17	15169598	15169648	CCCTCCCTGTCACACACTTTA[CG]TTTGATTGGACTCTCCAGTCACAAGGGC	50	22	1	rs186486976	15169620	22	0	G	A	0.0009
PPARG_P693_F	chr3	12328638	12328690	CCCACTTTGGACAGGTCACGATGGACAG[CG]TGGCAGGAAAAGAAAAGGTCACT	52	29	1	rs190837391	12328690	52	23	T	G	0.0009
PPAT_E170_R	chr4	57301650	57301702	GCCGAAAGCACGTGGAAGGACCTGC[CG]CTGCGGCCAAGGTGTAAGCACCAACC	52	26	2	rs58548914	57301685	35	9	A	C	0.02
PPAT_E170_R	chr4	57301650	57301702	GCCGAAAGCACGTGGAAGGACCTGC[CG]CTGCGGCCAAGGTGTAAGCACCAACC	52	26	2	rs6843073	57301681	31	5	G	A	0.07
PRKCDBP_P352_R	chr11	6342069	6342117	TGGGCGCAGAGACTGTGTTGGCA[CG]GCAAAGAGATAACCAGAGGGGCCT	48	24	1	rs150004183	6342092	23	1	C	T	0.0023
PSCA_E359_F	chr8	143762246	143762292	TCCTAGGGGGCAGGTAGACAGACTGA[CG]GATGGATGGGCAGAGATGC	46	27	3	rs148154178	143762272	26	1	C	T	0.0009	Genetic effect
PSCA_E359_F	chr8	143762246	143762292	TCCTAGGGGGCAGGTAGACAGACTGA[CG]GATGGATGGGCAGAGATGC	46	27	3	rs142979281	143762273	27	0	G	A	0.0018	Genetic effect
PSCA_E359_F	chr8	143762246	143762292	TCCTAGGGGGCAGGTAGACAGACTGA[CG]GATGGATGGGCAGAGATGC	46	27	3	rs188975632	143762255	9	18	G	A	0.0037	Genetic effect
PTCH2_P568_R	chr1	45309155	45309204	CGCCGGCCAAGTGTAAGTCCAGAGGCTTA[CG]CTGAGAAAGGGCCTTTGCG	49	30	1	rs139332078	45309196	41	11	G	A	0.0037
PTGS2_P524_R	chr1	186650056	186650106	AAGTCACGTCGGGACAGACTGGGG[CG]AGTAAGGTTAAGAAAGGCTGACATG	50	25	1	rs20420	186650068	12	13	G	A	0.01
PTHLH_E251_F	chr12	28124642	28124694	CCTCAGTTCATTACTGTAAACCC[CG]TACCTTAAAAGACTCGGCTTCTTCTCAC	52	24	1	rs187745116	28124692	50	26	C	T	0.0009
PTHLH_P15_R	chr12	28124901	28124952	TCCAAAAAGATGCAGGAGCCCTAATGTAAT[CG]TTAGATCTGAAGGGGGAAAT	51	31	1	rs80211091	28124934	33	2	T	G	0.02
PTK6_E50_F	chr20	62168637	62168683	GGCCCAGGTGAGCCTGGTCC[CG]GGACACCATGGCGGGCGGGCGCAGC	46	21	1	rs199710245	62168674	37	16	C	T	0.0005
PTPRO_P371_F	chr12	15475095	15475139	TGAGAGGGAACTGGGATCTGG[CG]CCTGGATTGCTCAAGAGAGGTC	44	22	1	rs146286050	15475135	40	18	A	G	0.0014
RARA_P1076_R	chr17	38464351	38464394	CCTCTCCCCTCAAGTCTGT[CG]CTGACTTCCTCTGGCCCTTCCCC	43	20	1	rs144425002	38464359	8	12	C	G	0.0037
RARA_P176_R	chr17	38465250	38465295	GAACTGTTCCTGTCCCCAGC[CG]ATGACCAGACGCCCATCTTTCTTC	45	21	1	rs191416822	38465293	43	22	T	C	0.0005
RUNX1T1_P103_F	chr8	93107528	93107568	CCCTCCTTCCTCCCTGCT[CG]CCTCCCTCCCCTGTTCACGGA	40	19	1	rs146067201	93107556	28	9	C	T	0.0014
RUNX3_E27_R	chr1	25291425	25291472	CGGCAGCCAGGGTGGAGGAGCTC[CG]AAGCTGACAGAGCAGAGTGGGCC	47	24	1	rs78666056	25291448	23	1	C	T	0.03
RUNX3_P247_F	chr1	25291697	25291749	CGGCCTTGGCTCATTGGCTGGGCCG[CG]GTCACCTGGGCCGTGATGTCACGGCC	52	26	1	rs113311066	25291720	23	3	C	T	0.0027
S100A4_E315_F	chr1	153517941	153517993	CATACCAACACGTACTATAGCAACAG[CG]TGTGCAAGCCCACATCTCAGAAGCA	52	27	1	rs61805735	153517968	27	0	G	A	0.0032
S100A4_P194_R	chr1	153518451	153518498	CCCGTGGGTAACGGGTAAGCCCTAG[CG]GTTACTAGCAGGGGACTGGAT	47	26	2	rs182869975	153518463	12	14	G	A	0.0014
S100A4_P194_R	chr1	153518451	153518498	CCCGTGGGTAACGGGTAAGCCCTAG[CG]GTTACTAGCAGGGGACTGGAT	47	26	2	rs56043239	153518483	32	6	T	C	0.13
SEMA3A_P658_R	chr7	83824540	83824597	GAGATTAGAGCCGGGAGCAGAACCCTCAGG[CG]TGCCTGTGAAAGGCATGTAGCTATAA	57	31	1	rs60422142	83824562	22	9	C	A	0.24
SERPINE1_E189_R	chr7	100770616	100770668	CGCTATTCCTCTATTTTCTTTTCCT[CG]GACCTGCAGCCTTGGGTCGACCCTGC	52	26	2	rs146796864	100770647	31	5	T	C	0.0005
SERPINE1_E189_R	chr7	100770616	100770668	CGCTATTCCTCTATTTTCTTTTCCT[CG]GACCTGCAGCCTTGGGTCGACCCTGC	52	26	2	rs2227636	100770617	1	25	G	A	0.01
SERPINE1_P519_F	chr7	100769909	100769955	GACAGCCCTGGGGGAAAACTTCCA[CG]TTTTGATGGAGGTTATCTTTG	46	25	1	rs185721525	100769952	43	18	T	C	0.0018
SLC22A18_P216_R	chr11	2920714	2920766	GTCAGCCTGGATCCTCTCATC[CG]GCAGAACTGTCGCCTTGCTTCTCTGAAGCG	52	22	2	rs186572557	2920735	21	1	C	A	0.0005
SLC22A18_P216_R	chr11	2920714	2920766	GTCAGCCTGGATCCTCTCATC[CG]GCAGAACTGTCGCCTTGCTTCTCTGAAGCG	52	22	2	rs74840067	2920764	50	28	G	A	0.04
SLC22A18_P472_R	chr11	2920457	2920504	TCTCTAGACTCACTTTCTGCCC[CG]TCACCCCACTGTACACCCTTGGTC	47	23	1	rs201960880	2920458	1	22	CTCTA	C	0.01
SLC5A8_E60_R	chr12	101603904	101603952	ACTGGAGTGGCCGAGTTCGCCAAGG[CG]CCGGGGACACCTGAGCAGATGA	48	26	1	rs190653820	101603914	10	16	C	T	0.0005
SMAD2_P848_R	chr18	45458046	45458093	GGGTCTTTGGAGAGCACTTAGGGCC[CG]GGTAGGGGATGCCAGGTATAA	47	26	2	rs189490754	45458050	4	22	C	A	0.0005
SMAD2_P848_R	chr18	45458046	45458093	GGGTCTTTGGAGAGCACTTAGGGCC[CG]GGTAGGGGATGCCAGGTATAA	47	26	2	rs4940109	45458078	32	6	G	A	0.58
SMARCB1_P220_R	chr22	24128911	24128956	CCTCCTTCAGGCCTCACTT[CG]TTGCTTTTCCCCTGGGCTCAGTTCC	45	20	1	rs6003880	24128930	19	1	C	T	0.06
SNCG_P53_F	chr10	88718336	88718390	CGTCAATAGGAGGCATCGGGGACAGC[CG]CTGCGGCAGCACTCGAGCCAGCTCAAG	54	27	2	rs113805468	88718367	31	4	C	T	0.0018	Heritable, Genetic effect
SNCG_P53_F	chr10	88718336	88718390	CGTCAATAGGAGGCATCGGGGACAGC[CG]CTGCGGCAGCACTCGAGCCAGCTCAAG	54	27	2	rs182363578	88718368	32	5	G	A	0.0018	Heritable, Genetic effect
SNRPN_seq_12_S127_F	chr15	25200098	25200146	GTGTGCGAAGCCTGCCGCTGCTGCAG[CG]AGTCTGGCGCAGAGTGGAGCG	48	27	3	rs186748238	25200131	33	6	G	A	0.0009
SNRPN_seq_12_S127_F	chr15	25200098	25200146	GTGTGCGAAGCCTGCCGCTGCTGCAG[CG]AGTCTGGCGCAGAGTGGAGCG	48	27	3	rs182426295	25200115	17	10	C	T	0.0023
SNRPN_seq_12_S127_F	chr15	25200098	25200146	GTGTGCGAAGCCTGCCGCTGCTGCAG[CG]AGTCTGGCGCAGAGTGGAGCG	48	27	3	rs28408335	25200105	7	20	A	G	0.01
SNURF_P2_R	chr15	25200106	25200161	AGCCTGCCGCTGCTGCAGCGAGTCTGG[CG]CAGAGTGGAGCGGCCGCCGGAGATGCC	55	28	2	rs186748238	25200131	25	3	G	A	0.0009
SNURF_P2_R	chr15	25200106	25200161	AGCCTGCCGCTGCTGCAGCGAGTCTGG[CG]CAGAGTGGAGCGGCCGCCGGAGATGCC	55	28	2	rs182426295	25200115	9	19	C	T	0.0023
SOX17_P303_F	chr8	55370164	55370216	GAATGGACGCTCGGTATGTTCATCTAAA[CG]ACCTTGGGCAAGTACGTCGATTC	52	29	1	rs187010229	55370176	12	17	G	A	0.0027
SPARC_E50_R	chr5	151066440	151066487	GGCAGGCGGCAGGCAGAGCGCGCTCTC[CG]GGCAGTCTGAAGGACCGCG	47	28	1	rs191688204	151066444	4	24	G	A	0.0014
SPARC_P195_F	chr5	151066690	151066741	ACCCTGCCTGCCTCATCTGTTC[CG]GGGCTGCTGCCTAAACCGACTCACAGAG	51	23	1	rs182977075	151066722	32	9	G	A	0.0005	Genetic effect
SPDEF_E116_R	chr6	34523949	34523997	CCCAGCCCAGGGCTGCCTGCTGGCAC[CG]TGGCAAGGCCCAACCTGAGGG	48	27	1	rs146836954	34523971	22	5	G	A	0.0005
SPI1_E205_F	chr11	47399872	47399919	GGGAAACCCTTCCATTTTGCA[CG]CCTGTAACATCCAGCCGGGCTCCGA	47	22	1	rs200729695	47399918	46	24	G	A	0.0005
STAT5A_P704_R	chr17	40438839	40438887	CAGCCACCGACAGGCTGCATGA[CG]GTGGCAAAGTCACTTCCCCTCTCTG	48	23	1	rs62076939	40438875	36	13	C	T	0.0027
STK11_P295_R	chr19	1205483	1205525	CGAGGTCACAGCCGTGGCCT[CG]TCTCCCCATGCCTGCTTCCCG	42	21	2	rs145420752	1205496	13	8	G	A	0.01
STK11_P295_R	chr19	1205483	1205525	CGAGGTCACAGCCGTGGCCT[CG]TCTCCCCATGCCTGCTTCCCG	42	21	2	rs114497905	1205490	7	14	A	G	0.02
SYK_P584_F	chr9	93563461	93563513	TTTATTTGGTTGTGGACGTCAGAGC[CG]TCATGGTAAGAAGGAAGCAAAGCCTT	52	26	1	rs139873190	93563504	43	17	G	A	0.0009
THY1_P20_R	chr11	119293874	119293922	CCGGTTGCTGCACCCAGCTCGGAGCC[CG]CAGTTTTCACCGGGGATGGAG	48	27	1	rs55933700	119293913	39	12	G	T	0.01
TIE1_E66_R	chr1	43766705	43766761	CCAGCTCGTCCTGGCTGGCCTGGGT[CG]GCCTCTGGAGTATGGTCTGGCGGGTGCCCC	56	26	1	rs200996417	43766706	1	25	C	T	0.0023
TM7SF3_P1068_R	chr12	27168183	27168229	GGAAGAGGGACTGGGCTCAACTC[CG]AATACAGCGTGGGCAAGAGGGA	46	24	1	rs150632326	27168184	1	23	G	C	0.0005
TMEFF2_P152_R	chr2	193059771	193059818	GAGGTGCAAGGATGCAAGGAGGAGG[CG]GCCGCGGAAGCCACAGATGGG	47	26	2	rs192107112	193059814	43	17	A	G	0.0014
TMEFF2_P152_R	chr2	193059771	193059818	GAGGTGCAAGGATGCAAGGAGGAGG[CG]GCCGCGGAAGCCACAGATGGG	47	26	2	rs186799406	193059796	25	1	C	A	0.0027
TNK1_P41_R	chr17	7284348	7284394	CCGCGGGATTTACTCCTGTCC[CG]CCTCCTCGGATTTAGCCCAGGCAG	46	22	1	rs76231574	7284362	14	8	C	G	0.0009
TP73_P945_F	chr1	3568160	3568207	GTGTCGCTGGCCGGTAGAGAGCTT[CG]GCCTGACCTAGCGCAGGTCTGG	47	25	1	rs1004650	3568162	2	23	G	T	0.07
TRIM29_E189_F	chr11	120008653	120008701	CAGGCTGCCACTGGGGCCCGA[CG]GGCTCCGGGCATCCCTGGCTTCTGGG	48	22	1	rs189461698	120008676	23	1	G	T	0.0005
TRIP6_P1090_F	chr7	100463932	100463976	AAGGGGACTTTGTGAACAGTGGG[CG]GGGAGACGCAGAGGCAGAGG	44	24	1	rs200992074	100463956	24	0	G	A	0.0009
TSP50_E21_R	chr3	46759319	46759366	GGGTGGCAGCCGACTGCGTCTCTC[CG]GAAGGCGCTCCCAGTGCCGCCC	47	25	1	rs200150802	46759350	31	6	C	T	0.01
TYK2_P494_F	chr19	10491685	10491731	CGGTCCTGTCTCCTTTCCCT[CG]TTTCTACCTGGCCGACTCCATCCTG	46	21	2	rs181433765	10491720	35	14	G	A	0.0041
TYK2_P494_F	chr19	10491685	10491731	CGGTCCTGTCTCCTTTCCCT[CG]TTTCTACCTGGCCGACTCCATCCTG	46	21	2	rs12720214	10491706	21	0	G	C	0.04
VEGFB_P658_F	chr11	64001579	64001634	CGGCTAGGGCAGCGGCAGCCGCCACCATC[CG]AGCCAACCCAAGGCCCCGAGATCGT	55	30	1	rs61734554	64001633	54	24	G	A	0.0005
WNT2_P217_F	chr7	116963537	116963585	AGAGCATCCGTGGGCTCTCGGAG[CG]TGCGTTCCGGATTGCCGAGGCCAT	48	24	2	rs60356864	116963565	28	4	G	A	0.02
WNT2_P217_F	chr7	116963537	116963585	AGAGCATCCGTGGGCTCTCGGAG[CG]TGCGTTCCGGATTGCCGAGGCCAT	48	24	2	rs39315	116963562	25	1	T	C	0.43
ZIM2_P22_F	chr19	57352075	57352124	GCAGCTGCCCAGACTTCTGCAC[CG]AGGTGCAGCTCGACGCCTCCTTGTCA	49	23	1	rs117637806	57352102	27	4	T	C	0.01
