# Supplementary material for: Genetic Effects on DNA Methylation and Its Potential Relevance for Obesity in Mexican Americans
Source: PLoS One. 2013 Sep 13;8(9):e73950. doi: 10.1371/journal.pone.0073950 (PMC3772804; doi:10.1371/journal.pone.0073950)
Supplement: Table S3 — Heritability estimates for 395 CpG sites assessed. (XLSX) [file pone.0073950.s003.xlsx]

## Sheet: Sheet1
CpG_Site	H2	P-value_nominal	P-value_corrected	Q-value	FDR	cis-regulated
NPR2_P618_F	0.674494	2.52734e-10	9.98297e-08	5.4648e-08	7.07335e-06	Yes
MET_E333_F	0.626476	3.2974e-08	1.30247e-05	3.564e-06	2.8836e-05	Yes
AXL_P223_R	0.533887	3e-07	0.0001185	1.62e-05	4.32e-05	Yes
GSTM1_P266_F	0.731948	3e-07	0.0001185	1.62e-05	4.32e-05	Yes
PTK7_E317_F	0.847664	5e-07	0.0001975	2.16e-05	0.0001296	Nominal
SNCG_P53_F	0.548542	1.1e-06	0.0004345	3.96e-05	0.0008316	Yes
ACVR1_E328_R	0.494105	9.5e-06	0.0037525	0.0002508	0.0008316	Nominal
HPN_P823_F	0.549343	1.08e-05	0.004266	0.00027382	0.0008316	Yes
ALOX12_P223_R	0.59915	1.38e-05	0.005451	0.000320561	0.0008316	Yes
SEMA3B_P110_R	0.567469	1.65e-05	0.0065175	0.0003564	0.0009756	Nominal
LTA_E28_R	0.565962	2.31e-05	0.0091245	0.000435345	0.0009756	Yes
HOXA5_P1324_F	0.726193	2.99e-05	0.0118105	0.000498072	0.0009756	Nominal
ALOX12_E85_R	0.551931	3.2e-05	0.01264	0.000514602	0.0009756	Yes
IRF5_E101_F	0.466904	3.83e-05	0.0151285	0.000557971	0.0009756	Yes
DSC2_E90_F	0.433997	4.16e-05	0.016432	0.000577585	0.0009756	Nominal
HS3ST2_E145_R	0.590739	4.36e-05	0.017222	0.0005886	0.0151902	Nominal
GRB7_E71_R	0.546461	0.0002431	0.0960245	0.0027876	0.0151902	No
KRAS_E82_F	0.449758	0.0002449	0.0967355	0.00280443	0.0151902	Nominal
PLAT_P80_F	0.417154	0.0002719	0.1074	0.00305151	0.0151902	Yes
PLSCR3_P751_R	0.516056	0.0003249	0.128335	0.00350892	0.0454728	Yes
SNCG_P98_R	0.363881	0.0008375	0.330813	0.00806333	0.0454728	Nominal
HPSE_P29_F	0.398004	0.0009468	0.373986	0.00890947	0.0454728	Nominal
AIM2_P624_F	0.507564	0.0011106	0.438687	0.0101082	0.0454728	Nominal
FGFR3_P1152_R	0.346033	0.0012252	0.483954	0.0109012	0.0454728	Nominal
TMEFF1_P626_R	0.375938	0.0014179	0.560071	0.0121574	0.0454728	Nominal
LMO2_P794_R	0.36336	0.0015998	0.631921	0.0132621	0.0454728	Nominal
CRK_P721_F	0.404661	0.0020172	0.796794	0.0155398	0.0454728	Nominal
HGF_E102_R	0.358075	0.0020223	0.798808	0.0155657	0.0454728	Nominal
CRIP1_P874_R	0.421811	0.0022196	0.876742	0.0165322	0.0733552	Nominal
SLC22A3_P634_F	0.420097	0.0027674	1	0.0195263	0.0733552	Yes
IL16_P93_R	0.435688	0.0034025	1	0.0226253	0.0733552	Yes
GRB7_P160_R	0.29703	0.0037895	1	0.0243446	0.0733552	Nominal
IFNGR2_E164_F	0.337568	0.0043459	1	0.0266218	0.0733552	No
TRIP6_P1274_R	0.255661	0.0045538	1	0.0274194	0.0733552	Nominal
BRCA1_P835_R	0.338695	0.0047615	1	0.0281894	0.0733552	Nominal
KCNK4_E3_F	0.301429	0.0051458	1	0.0295481	0.0733552	Nominal
HRASLS_P353_R	0.295896	0.005644	1	0.0311924	0.0733552	Nominal
GDF10_P95_R	0.233018	0.0059679	1	0.0321968	0.0733552	Yes
PXN_P308_F	0.380576	0.0063628	1	0.0333584	0.0733552	Nominal
NRG1_P558_R	0.445577	0.0064665	1	0.0336526	0.0733552	Nominal
LMO2_E148_F	0.32896	0.0076115	1	0.0366354	0.0733552	Nominal
ERN1_P809_R	0.31393	0.008348	1	0.0383281	0.0733552	Nominal
GRB10_P496_R	0.417087	0.0084866	1	0.0386294	0.0733552	Nominal
ERCC3_P1210_R	0.348069	0.009712	1	0.0410833	0.0733552	No
HHIP_P307_R	0.425316	0.0098532	1	0.0413439	0.0733552	Yes
IFNGR2_P377_R	0.259434	0.0100334	1	0.0416705	0.0733552	Nominal
JAK3_P1075_R	0.22301	0.0100523	1	0.0417044	0.0733552	Nominal
LTB4R_P163_F	0.355236	0.0106008	1	0.0426567	0.0733552	Nominal
SPARC_P195_F	0.390261	0.010682	1	0.0427928	0.0733552	Yes
P2RX7_P119_R	0.352664	0.0107215	1	0.0428586	0.0733552	Nominal
EMR3_E61_F	0.327232	0.0108585	1	0.0430846	0.0733552	Nominal
PTPN6_P282_R	0.284425	0.0108687	1	0.0431013	0.0733552	Nominal
IPF1_P750_F	0.331338	0.0111489	1	0.0435527	0.0733552	Nominal
CD34_P339_R	0.398675	0.0112216	1	0.0436677	0.0733552	No
ERG_E28_F	0.258609	0.0112778	1	0.0437559	0.0733552	Nominal
IRAK3_P185_F	0.298846	0.011389	1	0.043929	0.1026	Nominal
IGFBP5_P9_R	0.331452	0.011864	1	0.0449583	0.140227	Nominal
RARA_P1076_R	0.304491	0.0131012	1	0.0480405	0.140227	No
PALM2_AKAP2_P183_R	0.38208	0.0131809	1	0.0482322	0.140227	Nominal
PECAM1_E32_R	0.28165	0.0138116	1	0.0497218	0.177449	Not_assessed
TPEF_seq_44_S88_R	0.24739	0.0167117	1	0.0568191	0.177449	Nominal
DES_E228_R	0.253686	0.017409	1	0.0584095	0.177449	Nominal
COL1A2_P407_R	0.219554	0.0204597	1	0.0649014	0.177449	Yes
THY1_P20_R	0.227262	0.021069	1	0.0661141	0.177449	Nominal
LCN2_P86_R	0.315273	0.0212912	1	0.0665499	0.177449	Nominal
MMP9_P189_F	0.299198	0.023503	1	0.0707085	0.177449	Nominal
RUNX1T1_E145_R	0.255285	0.0239355	1	0.0714855	0.177449	No
SLC22A18_P216_R	0.341933	0.0240451	1	0.0716806	0.177449	Nominal
SYK_P584_F	0.255788	0.0240506	1	0.0716904	0.177449	Nominal
TRIP6_P1090_F	0.225735	0.0241942	1	0.0719449	0.177449	Nominal
TM7SF3_P1068_R	0.347488	0.0248763	1	0.0731372	0.177449	Nominal
CARD15_P665_F	0.228479	0.0264088	1	0.0757202	0.177449	No
SPI1_P48_F	0.22824	0.0266819	1	0.0761671	0.177449	No
PTPRH_E173_F	0.21933	0.0266923	1	0.0761841	0.177449	Nominal
CSF3R_P472_F	0.250452	0.0273719	1	0.077279	0.177449	Nominal
DNAJC15_E26_R	0.283208	0.0276774	1	0.0777636	0.177449	Yes
CDH1_P45_F	0.321174	0.0277775	1	0.0779213	0.22225	No
CARD15_P302_R	0.232516	0.0300159	1	0.0818869	0.22225	No
COMT_E401_F	0.18579	0.0316331	1	0.0846191	0.22225	Nominal
WNT2_P217_F	0.216725	0.0323406	1	0.0857812	0.22225	Nominal
PGF_P320_F	0.236529	0.0325886	1	0.0861839	0.22225	Nominal
EPHA2_P203_F	0.224033	0.0344871	1	0.0891898	0.22225	No
SERPINE1_P519_F	0.220281	0.0365894	1	0.0923671	0.22225	Nominal
VAMP8_P241_F	0.206478	0.0372012	1	0.0932635	0.22225	Nominal
MMP14_P13_F	0.21307	0.0377612	1	0.0940731	0.22225	Nominal
ABL2_P459_R	0.223227	0.0386896	1	0.0953933	0.22225	Yes
SLC22A18_P472_R	0.321442	0.0415391	1	0.0992806	0.22225	Nominal
PENK_P447_R	0.223854	0.0425036	1	0.100543	0.22225	Nominal
PPAT_E170_R	0.204226	0.0438825	1	0.102303	0.22225	Nominal
SEPT9_P374_F	0.29874	0.044025	1	0.102482	0.22225	No
CSF1R_E26_F	0.208051	0.0445767	1	0.10317	0.22225	Nominal
ARHGDIB_P148_R	0.30381	0.0466785	1	0.105721	0.22225	Nominal
HBII_52_P563_F	0.168305	0.0468088	1	0.105876	0.22225	Nominal
BMP3_E147_F	0.146289	0.0483293	1	0.107649	0.22225	No
IL17RB_E164_R	0.184375	0.0493381	1	0.108796	0.22225	Nominal
IL10_P348_F	0.192304	0.0499907	1	0.109526	0.22225	Nominal
INS_P248_F	0.175369	0.0515048	1	0.111184	0.22225	Yes
SLC5A5_E60_F	0.154306	0.0522401	1	0.111971	0.22225	Nominal
CDH13_P88_F	0.183984	0.0536425	1	0.113443	0.22225	Nominal
STAT5A_P704_R	0.208773	0.0553925	1	0.115225	0.22225	Nominal
EXT1_E197_F	0.24134	0.0564807	1	0.116304	0.22225	Nominal
CDKN1C_P6_R	0.240961	0.0580344	1	0.117807	0.22225	Nominal
DUSP4_E61_F	0.191311	0.0585915	1	0.118336	0.22225	No
TIE1_E66_R	0.206583	0.0585971	1	0.118342	0.22225	Nominal
MEST_P62_R	0.307141	0.0587001	1	0.118439	0.22225	Yes
CHI3L2_E10_F	0.130938	0.0598158	1	0.11948	0.22225	Nominal
WNT1_E157_F	0.164508	0.0603282	1	0.119951	0.22225	No
PYCARD_P393_F	0.189558	0.0604099	1	0.120025	0.22225	No
CTSL_P264_R	0.185908	0.0607034	1	0.120293	0.308935	Nominal
IGFBP7_P297_F	0.216503	0.0641665	1	0.124392	0.308935	Nominal
GFI1_P208_R	0.206584	0.0669168	1	0.127523	0.308935	Nominal
CCND3_P435_F	0.201451	0.0684228	1	0.129193	0.308935	Nominal
EPHA7_E6_F	0.254616	0.0693003	1	0.130152	0.308935	No
IGFBP3_E65_R	0.215883	0.0697862	1	0.130678	0.308935	No
OGG1_E400_F	0.181009	0.0734599	1	0.134561	0.308935	Nominal
PTGS2_P524_R	0.1892	0.0757449	1	0.136892	0.308935	No
MYCL1_P502_R	0.168609	0.0759639	1	0.137112	0.308935	Nominal
BMP4_P199_R	0.159132	0.0807976	1	0.141831	0.308935	Nominal
RARA_P176_R	0.185881	0.0840369	1	0.144852	0.308935	Nominal
DBC1_E204_F	0.195275	0.0847262	1	0.14548	0.308935	Nominal
FAT_P279_R	0.160663	0.08481	1	0.145556	0.308935	Nominal
INHA_P1189_F	0.144553	0.0849247	1	0.14566	0.308935	Nominal
CD34_P780_R	0.184098	0.0860696	1	0.146692	0.308935	Nominal
SEPT5_P441_F	0.165559	0.0860974	1	0.146717	0.308935	Nominal
MPL_P62_F	0.17842	0.0870599	1	0.147573	0.308935	Nominal
APC_E117_R	0.190927	0.0872313	1	0.147725	0.308935	Nominal
SLIT2_E111_R	0.191026	0.0873879	1	0.147863	0.308935	No
IGFBP2_P353_R	0.231957	0.0878782	1	0.148294	0.342372	Nominal
INSR_E97_F	0.132155	0.0914951	1	0.151694	0.342372	Nominal
LTA_P214_R	0.220849	0.0944297	1	0.154365	0.342372	Nominal
CD81_P272_R	0.137425	0.0947511	1	0.154654	0.342372	Nominal
DCC_P177_F	0.15232	0.0958747	1	0.155654	0.342372	Nominal
WRN_E57_F	0.233252	0.100076	1	0.159301	0.342372	Nominal
HLA_DPA1_E35_R	0.154727	0.100148	1	0.159362	0.342372	Nominal
CAV1_P169_F	0.145154	0.100827	1	0.159938	0.342372	Nominal
COL1A1_P5_F	0.142733	0.10104	1	0.160118	0.342372	Nominal
CDKN2B_E220_F	0.209912	0.103808	1	0.162424	0.342372	No
TEK_E75_F	0.176421	0.105818	1	0.164061	0.342372	Nominal
CD9_P585_R	0.176572	0.106125	1	0.164309	0.342372	Nominal
CASP6_P201_F	0.107817	0.106929	1	0.164954	0.342372	Nominal
RUNX1T1_P103_F	0.323091	0.109501	1	0.166986	0.342372	No
ID1_P880_F	0.122062	0.112228	1	0.169091	0.342372	Nominal
GJB2_P931_R	0.102458	0.114356	1	0.170699	0.342372	Nominal
LCN2_P141_R	0.155799	0.114984	1	0.171167	0.342372	Nominal
ABL1_P53_F	0.134822	0.115473	1	0.171531	0.342372	Nominal
IGF1_E394_F	0.134195	0.116409	1	0.172222	0.354533	No
BDNF_P259_R	0.161375	0.121357	1	0.17591	0.354533	Nominal
FABP3_P598_F	0.141437	0.123764	1	0.177651	0.354533	Nominal
IPF1_P234_F	0.162121	0.124597	1	0.178245	0.354533	Nominal
IGF2AS_E4_F	0.118828	0.127187	1	0.180069	0.354533	Nominal
DDB2_P613_R	0.167776	0.12759	1	0.180349	0.354533	Nominal
FZD9_E458_F	0.14612	0.127627	1	0.180374	0.354533	Nominal
ERCC6_P698_R	0.12816	0.129007	1	0.181327	0.354533	Nominal
CSK_P740_R	0.167349	0.130777	1	0.182534	0.354533	No
NNAT_P544_R	0.178253	0.133078	1	0.184078	0.354533	Nominal
DLC1_P88_R	0.130638	0.133606	1	0.184429	0.354533	Nominal
MFAP4_P10_R	0.1654	0.136604	1	0.186392	0.354533	No
GABRB3_P92_F	0.125629	0.137302	1	0.186842	0.354533	Nominal
HSD17B12_P97_F	0.126632	0.139682	1	0.18836	0.354533	Nominal
SLC5A8_E60_R	0.158423	0.140513	1	0.188883	0.354533	No
SEMA3B_E96_F	0.10878	0.144896	1	0.191591	0.354533	Nominal
GPX1_P194_F	0.129004	0.144929	1	0.191612	0.354533	Nominal
DLC1_E276_F	0.168978	0.145123	1	0.191729	0.354533	Nominal
SNRPN_seq_12_S127_F	0.0969115	0.146823	1	0.192754	0.354533	Nominal
LAMB1_E144_R	0.0783019	0.149189	1	0.194159	0.354533	Nominal
PHLDA2_P622_F	0.141047	0.150295	1	0.194807	0.354533	Nominal
ZIM2_P22_F	0.0767921	0.152789	1	0.196251	0.354533	Nominal
SH3BP2_E18_F	0.0952602	0.153454	1	0.196631	0.354533	Nominal
CD40_P372_R	0.158073	0.156353	1	0.198268	0.354533	Nominal
TDGF1_P428_R	0.136279	0.157329	1	0.198812	0.354533	Nominal
PRKCDBP_P352_R	0.161379	0.157443	1	0.198875	0.437083	Nominal
CDH11_P354_R	0.125356	0.162826	1	0.202525	0.437083	Nominal
SERPINE1_E189_R	0.10782	0.165172	1	0.20408	0.437083	Nominal
TP73_P945_F	0.122764	0.165897	1	0.204557	0.437083	Nominal
SOX17_P303_F	0.0795135	0.168077	1	0.205978	0.437083	Nominal
TNFRSF10B_P108_R	0.0737349	0.173061	1	0.209163	0.437083	Nominal
PEG3_E496_F	0.0692974	0.175912	1	0.210945	0.437083	Nominal
FGR_P39_F	0.107581	0.176439	1	0.211272	0.437083	Nominal
PECAM1_P135_F	0.0950014	0.177557	1	0.211961	0.437083	Not_assessed
EPHB1_P503_F	0.0969656	0.180586	1	0.213808	0.437083	Nominal
FGFR2_P460_R	0.174108	0.181137	1	0.214141	0.437083	No
MYOD1_E156_F	0.111819	0.183246	1	0.215406	0.437083	Nominal
ZNF215_P71_R	0.137838	0.184433	1	0.216111	0.437083	Nominal
ASCL1_P747_F	0.101526	0.185049	1	0.216476	0.437083	Nominal
UNG_P170_F	0.0820252	0.18665	1	0.217417	0.437083	Nominal
PTHLH_P15_R	0.0816541	0.189525	1	0.219087	0.437083	Nominal
HLA_DPA1_P205_R	0.102054	0.190395	1	0.219588	0.437083	Nominal
MT1A_P600_F	0.118037	0.194509	1	0.221923	0.437083	Nominal
CD9_P504_F	0.121968	0.201789	1	0.225936	0.437083	No
JUNB_P1149_R	0.123261	0.208373	1	0.229438	0.437083	Nominal
CEBPA_P1163_R	0.0968356	0.209105	1	0.22982	0.437083	Nominal
IL10_P85_F	0.104661	0.210925	1	0.230764	0.437083	Nominal
S100A2_E36_R	0.0910505	0.21134	1	0.230978	0.437083	Nominal
GNMT_P197_F	0.0937044	0.211479	1	0.23105	0.437083	Yes
HOXB2_P99_F	0.0793135	0.214227	1	0.232455	0.437083	No
KLK10_P268_R	0.0872805	0.216837	1	0.233773	0.437083	No
PADI4_E24_F	0.155912	0.217238	1	0.233974	0.437083	Nominal
MAP2K6_P297_R	0.0925071	0.218048	1	0.234379	0.437083	Nominal
PDGFRB_P273_F	0.0829038	0.218757	1	0.234731	0.437083	Nominal
EPO_P162_R	0.0979552	0.224825	1	0.237702	0.437083	Nominal
DCC_E53_R	0.0702875	0.225441	1	0.237998	0.437083	Nominal
SPI1_E205_F	0.0746326	0.225858	1	0.238199	0.437083	Nominal
MXI1_P1269_F	0.103256	0.225909	1	0.238223	0.437083	No
NOTCH4_E4_F	0.0803544	0.226448	1	0.238481	0.437083	Nominal
COL18A1_P494_R	0.0912924	0.227325	1	0.2389	0.437083	Nominal
MFAP4_P197_F	0.0761431	0.228267	1	0.239348	0.569974	Nominal
MYBL2_P354_F	0.137994	0.233116	1	0.242271	0.569974	Nominal
BCL3_E71_F	0.084448	0.235781	1	0.243856	0.569974	Nominal
GUCY2D_P48_R	0.078346	0.236183	1	0.244093	0.642321	Nominal
FGFR2_P266_R	0.123842	0.242118	1	0.24786	0.642321	Nominal
FGF9_P862_R	0.102342	0.245825	1	0.250177	0.642321	Nominal
CSF3R_P8_F	0.0840594	0.245946	1	0.250252	0.642321	Nominal
RAD50_P191_F	0.0883954	0.250521	1	0.253073	0.642321	Nominal
TSP50_P137_F	0.107016	0.258878	1	0.258123	0.642321	Nominal
PENK_E26_F	0.0757326	0.259514	1	0.258502	0.642321	Nominal
p16_seq_47_S85_F	0.059849	0.265788	1	0.2622	0.642321	Nominal
LAMC1_P808_F	0.0750764	0.266767	1	0.262771	0.642321	Nominal
SLC5A8_P38_R	0.0643072	0.270422	1	0.264886	0.642321	Nominal
KDR_E79_F	0.0631693	0.280273	1	0.270473	0.642321	Nominal
SLC22A3_P528_F	0.118752	0.28161	1	0.271218	0.642321	Nominal
PPARG_P693_F	0.0853279	0.281649	1	0.27124	0.642321	Nominal
WNT1_P79_R	0.0636281	0.282417	1	0.271667	0.642321	No
HOXA9_P1141_R	0.0540461	0.284189	1	0.272648	0.642321	Nominal
TMEFF2_P152_R	0.048741	0.286721	1	0.274041	0.642321	No
ALPL_P433_F	0.0719423	0.289815	1	0.275728	0.642321	Nominal
SFTPB_P689_R	0.121366	0.305149	1	0.283869	0.642321	Nominal
ERCC1_P440_R	0.0685488	0.306988	1	0.284822	0.642321	Nominal
OPCML_P71_F	0.0421148	0.309968	1	0.286354	0.642321	Nominal
PKD2_P287_R	0.0447467	0.310047	1	0.286394	0.642321	Nominal
EFNB3_E17_R	0.0464376	0.310181	1	0.286463	0.642321	Nominal
MYLK_P469_R	0.0567281	0.310584	1	0.286669	0.642321	Nominal
HTR1B_E232_R	0.0666207	0.311306	1	0.287038	0.642321	Nominal
FRZB_E186_R	0.0531023	0.311773	1	0.287276	0.642321	Nominal
IL6_P213_R	0.061513	0.312702	1	0.287748	0.642321	Nominal
EPHA2_P340_R	0.0503665	0.316324	1	0.289578	0.642321	No
S100A4_E315_F	0.0581607	0.321059	1	0.291943	0.642321	Nominal
SERPINA5_P156_F	0.0430722	0.322931	1	0.292869	0.642321	Nominal
MLLT4_P1400_F	0.0719121	0.323427	1	0.293113	0.642321	Nominal
TNK1_P221_F	0.0335782	0.33063	1	0.296627	0.642321	Nominal
HHIP_P578_R	0.0733318	0.332455	1	0.297506	0.642321	Yes
GADD45A_P737_R	0.0515394	0.333994	1	0.298244	0.642321	Nominal
EPS8_E231_F	0.0374433	0.335339	1	0.298886	0.642321	Nominal
PSCA_E359_F	0.0528177	0.339081	1	0.30066	0.642321	Yes
ETV1_P515_F	0.0375322	0.340601	1	0.301375	0.642321	Nominal
TYK2_P494_F	0.052352	0.343236	1	0.302609	0.647053	Nominal
GPX3_E178_F	0.0318122	0.34714	1	0.304431	0.647053	Nominal
ITK_P114_F	0.0588167	0.34946	1	0.305505	0.647053	Nominal
PLAU_P11_F	0.0425036	0.354513	1	0.307821	0.647053	Nominal
CD82_P557_R	0.0497961	0.363449	1	0.311841	0.647053	Nominal
PTCH2_E173_F	0.0472906	0.36664	1	0.313253	0.647053	Nominal
MGMT_P281_F	0.0322972	0.372656	1	0.315884	0.647053	Nominal
BMP4_P123_R	0.0426402	0.372911	1	0.315994	0.647053	No
DDB2_P407_F	0.0337023	0.37559	1	0.317152	0.647053	No
ONECUT2_E96_F	0.0326683	0.379291	1	0.318737	0.647053	Nominal
SOX17_P287_R	0.0252605	0.381992	1	0.319885	0.647053	Nominal
SEMA3A_P658_R	0.027397	0.384796	1	0.321068	0.647053	Nominal
ADAMTS12_E52_R	0.042795	0.386428	1	0.321752	0.647053	Nominal
CRIP1_P274_F	0.0299395	0.386713	1	0.321872	0.647053	Nominal
AREG_P217_R	0.0307375	0.387852	1	0.322348	0.647053	Nominal
NGFR_P355_F	0.0237639	0.39276	1	0.324382	0.647053	Nominal
CSF3_P309_R	0.0281918	0.395647	1	0.325566	0.647053	No
GSTM2_E153_F	0.0374877	0.398148	1	0.326586	0.647053	No
COL6A1_P425_F	0.0303135	0.398391	1	0.326684	0.647053	Nominal
HDAC1_P414_R	0.0330332	0.400153	1	0.327398	0.667332	Nominal
TSP50_E21_R	0.0253227	0.408017	1	0.330644	0.667332	Nominal
MMP7_E59_F	0.0316164	0.408933	1	0.331018	0.667332	Nominal
IL6_E168_F	0.0308413	0.409422	1	0.331218	0.782283	Nominal
FGF9_P1404_F	0.0206469	0.414463	1	0.333557	0.782283	Nominal
CDK6_E256_F	0.026507	0.416659	1	0.334569	1	Nominal
IFNG_P459_R	0.0235917	0.420701	1	0.336721	1	Nominal
HOXC6_P585_R	0.022673	0.421685	1	0.337243	1	Nominal
ITK_E166_R	0.0296312	0.421776	1	0.337291	1	Nominal
LEFTY2_P561_F	0.0255646	0.424073	1	0.338507	1	Nominal
KRT5_P308_F	0.0171936	0.435507	1	0.344489	1	Nominal
SOX2_P546_F	0.0153747	0.441683	1	0.347676	1	Nominal
HDAC9_P137_R	0.0335556	0.447765	1	0.350784	1	Nominal
RARRES1_P57_R	0.0123744	0.449428	1	0.351629	1	Nominal
CLK1_P538_F	0.0144791	0.451191	1	0.352522	1	Nominal
ERBB3_E331_F	0.0109853	0.451223	1	0.352538	1	Nominal
PTCH2_P568_R	0.0136906	0.459064	1	0.356481	1	No
PDGFRA_E125_F	0.0138645	0.46198	1	0.357934	1	Nominal
HLA_DOA_P191_R	0.0091337	0.467596	1	0.360716	1	Nominal
RUNX3_P247_F	0.0098402	0.468253	1	0.36104	1	Nominal
ELL_P693_F	0.0085437	0.472642	1	0.363195	1	Nominal
IHH_P246_R	0.0060965	0.475546	1	0.364613	1	No
E2F5_P516_R	0.0017314	0.494302	1	0.373621	1	No
EPHA5_P66_F	0.0006009	0.497606	1	0.375181	1	Nominal
ARHGAP9_P518_R	0	0.5	1	0.376307	1	No
BCAM_P205_F	0	0.5	1	0.376307	1	No
BLK_P14_F	0	0.5	1	0.376307	1	No
CALCA_E174_R	0	0.5	1	0.376307	1	No
CALCA_P171_F	0	0.5	1	0.376307	1	No
CASP6_P230_R	0	0.5	1	0.376307	1	No
CASP8_E474_F	0	0.5	1	0.376307	1	No
CCND1_E280_R	0	0.5	1	0.376307	1	No
CCR5_P630_R	0	0.5	1	0.376307	1	No
CD34_E20_R	0	0.5	1	0.376307	1	Nominal
CD86_P3_F	0	0.5	1	0.376307	1	No
CDK10_P199_R	0	0.5	1	0.376307	1	Yes
CFTR_P372_R	0	0.5	1	0.376307	1	No
CHGA_P243_F	0	0.5	1	0.376307	1	No
COL1A1_P117_R	0	0.5	1	0.376307	1	Nominal
CPA4_E20_F	0	0.5	1	0.376307	1	Nominal
CYP1B1_P212_F	0	0.5	1	0.376307	1	No
DAPK1_E46_R	0	0.5	1	0.376307	1	Nominal
DIO3_P90_F	0	0.5	1	0.376307	1	No
DMP1_P134_F	0	0.5	1	0.376307	1	No
DNMT2_P199_F	0	0.5	1	0.376307	1	No
DNMT3B_P352_R	0	0.5	1	0.376307	1	No
DSG1_E292_F	0	0.5	1	0.376307	1	No
DSP_P36_F	0	0.5	1	0.376307	1	No
EGFR_P260_R	0	0.5	1	0.376307	1	No
EGR4_E70_F	0	0.5	1	0.376307	1	No
EPHA8_P256_F	0	0.5	1	0.376307	1	No
EPHB4_E476_R	0	0.5	1	0.376307	1	No
ER_seq_a1_S60_F	0	0.5	1	0.376307	1	No
ESR1_E298_R	0	0.5	1	0.376307	1	No
F2R_P839_F	0	0.5	1	0.376307	1	No
FANCE_P356_R	0	0.5	1	0.376307	1	Nominal
FGF12_E61_R	0	0.5	1	0.376307	1	No
FGFR1_P204_F	0	0.5	1	0.376307	1	No
FLT1_P615_R	0	0.5	1	0.376307	1	No
FLT4_E206_F	0	0.5	1	0.376307	1	No
FZD9_P175_F	0	0.5	1	0.376307	1	No
GABRA5_P1016_F	0	0.5	1	0.376307	1	No
GDF10_E39_F	0	0.5	1	0.376307	1	Nominal
GPATC3_P410_R	0	0.5	1	0.376307	1	No
HDAC5_E298_F	0	0.5	1	0.376307	1	No
HLA_DOB_E432_R	0	0.5	1	0.376307	1	No
HOXC6_P456_R	0	0.5	1	0.376307	1	No
HS3ST2_P546_F	0	0.5	1	0.376307	1	No
IFNG_E293_F	0	0.5	1	0.376307	1	No
IGF2R_P396_R	0	0.5	1	0.376307	1	No
IGFBP1_E48_R	0	0.5	1	0.376307	1	No
IGFBP1_P12_R	0	0.5	1	0.376307	1	No
IGFBP6_E47_F	0	0.5	1	0.376307	1	No
IGSF4C_E65_F	0	0.5	1	0.376307	1	No
IL12B_P1453_F	0	0.5	1	0.376307	1	No
IL1RN_P93_R	0	0.5	1	0.376307	1	No
ITGB1_P451_F	0	0.5	1	0.376307	1	No
KLK11_P1290_F	0	0.5	1	0.376307	1	No
LIF_P383_R	0	0.5	1	0.376307	1	Nominal
LMTK2_P1034_F	0	0.5	1	0.376307	1	No
MCAM_P265_R	0	0.5	1	0.376307	1	No
MCM2_P260_F	0	0.5	1	0.376307	1	No
MCM6_E136_F	0	0.5	1	0.376307	1	No
MEG3_E91_F	0	0.5	1	0.376307	1	Nominal
MLF1_E243_F	0	0.5	1	0.376307	1	No
MMP10_E136_R	0	0.5	1	0.376307	1	Nominal
MMP14_P208_R	0	0.5	1	0.376307	1	Nominal
MMP19_P306_F	0	0.5	1	0.376307	1	No
MMP3_P55_F	0	0.5	1	0.376307	1	Nominal
MPL_P657_F	0	0.5	1	0.376307	1	No
MYLK_E132_R	0	0.5	1	0.376307	1	No
NES_P239_R	0	0.5	1	0.376307	1	No
NFKB1_P496_F	0	0.5	1	0.376307	1	Nominal
NGFB_P13_F	0	0.5	1	0.376307	1	No
NOS2A_E117_R	0	0.5	1	0.376307	1	No
NOTCH3_P198_R	0	0.5	1	0.376307	1	No
NPY_E31_R	0	0.5	1	0.376307	1	No
OAT_P465_F	0	0.5	1	0.376307	1	No
PDGFA_P78_F	0	0.5	1	0.376307	1	No
PI3_P1394_R	0	0.5	1	0.376307	1	No
PITX2_E24_R	0	0.5	1	0.376307	1	No
PMP22_P975_F	0	0.5	1	0.376307	1	No
POMC_P400_R	0	0.5	1	0.376307	1	No
PTHLH_E251_F	0	0.5	1	0.376307	1	Nominal
PTHR1_P258_F	0	0.5	1	0.376307	1	No
PTK6_E50_F	0	0.5	1	0.376307	1	No
PTPRO_P371_F	0	0.5	1	0.376307	1	No
PYCARD_P150_F	0	0.5	1	0.376307	1	No
RET_seq_54_S260_F	0	0.5	1	0.376307	1	No
RUNX3_E27_R	0	0.5	1	0.376307	1	No
S100A4_P194_R	0	0.5	1	0.376307	1	No
SEMA3F_E333_R	0	0.5	1	0.376307	1	Nominal
SMAD2_P848_R	0	0.5	1	0.376307	1	No
SMARCB1_P220_R	0	0.5	1	0.376307	1	Nominal
SMO_P455_R	0	0.5	1	0.376307	1	No
SNURF_P2_R	0	0.5	1	0.376307	1	Nominal
SOX1_P294_F	0	0.5	1	0.376307	1	Nominal
SPARC_E50_R	0	0.5	1	0.376307	1	Nominal
SPDEF_E116_R	0	0.5	1	0.376307	1	Nominal
SPP1_P647_F	0	0.5	1	0.376307	1	Yes
STAT5A_E42_F	0	0.5	1	0.376307	1	No
STK11_P295_R	0	0.5	1	0.376307	1	No
TES_P182_F	0	0.5	1	0.376307	1	No
TGFBI_P173_F	0	0.5	1	0.376307	1	No
TNK1_P41_R	0	0.5	1	0.376307	1	No
TRAF4_P372_F	0	0.5	1	0.376307	1	No
TRIM29_E189_F	0	0.5	1	0.376307	1	No
VAMP8_E7_F	0	0.5	1	0.376307	1	No
VEGFB_P658_F	0	0.5	1	0.376307	1	No
WNT10B_P823_R	0	0.5	1	0.376307	1	No
WNT5A_E43_F	0	0.5	1	0.376307	1	No
ZAP70_P220_R	0	0.5	1	0.376307	1	No
