# Supplementary material for: Genetic Effects on DNA Methylation and Its Potential Relevance for Obesity in Mexican Americans
Source: PLoS One. 2013 Sep 13;8(9):e73950. doi: 10.1371/journal.pone.0073950 (PMC3772804; doi:10.1371/journal.pone.0073950)
Supplement: Table S4 — Complete association analysis between all proximal genetic variants (defined as those within 100 kb) and 393 CpG sites. (XLSX) [file pone.0073950.s004.xlsx]

## Sheet: Sheet1
Cpg Site	SNP	Beta	Chi-square	P-value_nominal	FDR_p-value	Chr	Base	Distance	Alleles	Minor allele	MAF	HWE_P-value
GSTM1_P266_F	rs3754446	-1.01556	131.638	1.79549e-30	0	1	110054764	23065	G/T	T	0.530055	0.443
ALOX12_P223_R	rs10852889	-0.99678	112.006	3.5623e-26	0	17	6841569	1664	T/C	C	0.379781	0.662
ALOX12_P223_R	rs1042356	-1.0002	109.838	1.06335e-25	0	17	6843467	3562	A/G	G	0.377049	0.526
ALOX12_P223_R	rs1126667	-1.0002	109.838	1.06335e-25	0	17	6843484	3579	G/A	A	0.377049	0.526
GSTM1_P266_F	rs929166	0.95421	105.1	1.16125e-24	0	1	110056697	24998	A/C	C	0.442623	0.346
IL16_P93_R	rs7182786	-0.881367	97.3176	5.90531e-23	0	15	79261319	-843	A/G	G	0.398907	0.97
ALOX12_P223_R	rs434473	-0.946726	94.605	2.3243e-22	0	17	6845658	5753	A/G	G	0.34153	0.83
IL16_P93_R	rs931963	-0.906439	92.2001	7.83408e-22	0	15	79263756	1594	G/A	A	0.360656	0.369
SPARC_P195_F	rs17112187	1.19355	91.7611	9.77982e-22	0	5	151039931	-6974	C/A	A	0.144809	0.0591
ALOX12_E85_R	rs10852889	-0.910565	88.341	5.50897e-21	0	17	6841569	1356	T/C	C	0.379781	0.662
COL1A2_P407_R	rs3763469	1.24336	86.7646	1.22238e-20	0	7	93859411	-1991	A/G	G	0.125683	0.941
ALOX12_E85_R	rs1042356	-0.91285	86.402	1.46836e-20	0	17	6843467	3254	A/G	G	0.377049	0.526
ALOX12_E85_R	rs1126667	-0.91285	86.402	1.46836e-20	0	17	6843484	3271	G/A	A	0.377049	0.526
IL16_P93_R	rs12437819	-0.898999	86.3818	1.48344e-20	0	15	79302528	40366	G/T	T	0.355191	0.187
IL16_P93_R	rs12438640	-0.898999	86.3818	1.48344e-20	0	15	79303317	41155	G/A	A	0.355191	0.187
GSTM1_P266_F	rs1854962	0.871424	77.7911	1.14535e-18	0	1	110070809	39110	C/T	T	0.399989	0.562
ALOX12_E85_R	rs434473	-0.850989	71.1417	3.32468e-17	0	17	6845658	5445	A/G	G	0.34153	0.83
ALOX12_P223_R	rs6502998	-0.882387	69.9093	6.2095e-17	0	17	6830281	-9624	A/G	G	0.311475	0.795
LTA_E28_R	rs2516390	0.788022	68.7999	1.08978e-16	0	6	31637862	-10238	A/G	G	0.461749	0.138
LTA_E28_R	rs2857602	0.788024	68.7999	1.08978e-16	0	6	31641357	-6743	T/C	C	0.461749	0.138
LTA_E28_R	rs2844484	0.788022	68.7999	1.08978e-16	0	6	31644203	-3897	C/T	T	0.461749	0.138
LTA_E28_R	rs2239704	0.788016	68.7999	1.08978e-16	0	6	31648120	20	G/T	T	0.461749	0.138
AXL_P223_R	rs338585	0.741216	68.6442	1.17931e-16	0	19	46403655	-12785	C/T	T	0.387978	0.63
LTA_E28_R	rs2523500	0.789603	63.4959	1.60701e-15	0	6	31626333	-21767	T/C	C	0.420765	0.163
IL16_P93_R	rs1995830	-0.735238	63.2747	1.79799e-15	0	15	79300099	37937	A/G	G	0.453552	0.43
GSTM1_P266_F	rs1927328	0.80065	61.8883	3.63503e-15	0	1	110077267	45568	T/C	C	0.442623	0.798
GSTM1_P266_F	rs7483	0.800653	61.8883	3.63503e-15	0	1	110081224	49525	G/A	A	0.442623	0.798
IL16_P93_R	rs8043088	-0.801324	60.7018	6.64094e-15	0	15	79277375	15213	A/G	G	0.306011	0.275
HHIP_P307_R	rs7680661	0.944134	59.8695	1.0136e-14	0	4	145784566	-1750	A/G	G	0.243169	0.0194
HHIP_P307_R	rs7689420	0.944134	59.8695	1.0136e-14	0	4	145787802	1486	C/T	T	0.243169	0.0194
HHIP_P307_R	rs1812175	0.944134	59.8695	1.0136e-14	0	4	145794294	7978	C/T	T	0.243169	0.0194
GSTM1_P266_F	rs1571858	0.782312	58.113	2.47485e-14	0	1	110081437	49738	G/A	A	0.445355	0.698
ALOX12_E85_R	rs6502998	-0.81298	56.6499	5.20735e-14	0	17	6830281	-9932	A/G	G	0.311475	0.795
IL16_P93_R	rs1509557	-0.808225	55.7556	8.20642e-14	0	15	79264043	1881	G/A	A	0.270492	0.204
HHIP_P307_R	rs2575570	1.01029	54.4261	1.61405e-13	0	4	145768383	-17933	G/T	T	0.153005	0.193
GSTM1_P266_F	rs4970774	-0.754329	52.5489	4.19668e-13	0	1	110070351	38652	C/A	A	0.439891	0.86
IL16_P93_R	rs4451910	-0.770845	49.1776	2.33805e-12	0	15	79299065	36903	C/T	T	0.251366	0.314
MEST_P62_R	rs7803211	0.768706	48.9641	2.6069e-12	0	7	129941837	28617	C/T	T	0.284153	0.313
MEST_P62_R	rs10233089	0.768694	48.961	2.61103e-12	0	7	129990046	76826	C/T	T	0.284148	0.361
AXL_P223_R	rs338593	0.601247	48.407	3.4633e-12	0	19	46396144	-20296	A/G	G	0.467213	0.542
GSTM1_P266_F	rs1360513	-0.727596	48.0927	4.06537e-12	0	1	110077384	45685	G/A	A	0.437158	0.994
AXL_P223_R	rs338594	0.601239	47.7074	4.9482e-12	0	19	46395500	-20940	A/G	G	0.464481	0.652
MEST_P62_R	rs3792317	0.760774	47.608	5.20556e-12	0	7	129950903	37683	A/T	T	0.282385	0.363
MET_E333_F	rs184953	0.903488	47.2102	6.37677e-12	0	7	116099166	-862	C/A	A	0.193989	0.957
AXL_P223_R	rs8101017	0.754022	45.1151	1.85787e-11	0	19	46415727	-713	G/T	T	0.196721	0.172
SPARC_P195_F	rs4958487	0.645486	43.3747	4.51995e-11	0	5	151043867	-3038	A/G	G	0.404372	0.211
IL16_P93_R	rs2048271	0.60531	42.8471	5.91898e-11	0	15	79214362	-47800	C/T	T	0.459016	0.467
IRF5_E101_F	rs6955705	-0.750113	42.1516	8.44648e-11	0	7	128344606	-20725	T/C	C	0.276877	0.527
HHIP_P307_R	rs2883154	0.719193	41.5255	1.16343e-10	0	4	145751295	-35021	C/T	T	0.243169	0.943
IL16_P93_R	rs1848707	0.595767	41.343	1.27728e-10	0	15	79208847	-53315	T/C	C	0.453552	0.482
DNAJC15_E26_R	rs17553284	0.898358	41.1875	1.38304e-10	0	13	42495706	318	C/T	T	0.169399	0.237
IL16_P93_R	rs2663914	0.589557	40.8305	1.66022e-10	0	15	79204865	-57297	A/C	C	0.448087	0.5
HHIP_P307_R	rs17721701	0.684814	40.4941	1.97211e-10	0	4	145838169	51853	C/T	T	0.385246	0.194
HHIP_P307_R	rs12502033	0.684814	40.4941	1.97211e-10	0	4	145842101	55785	C/T	T	0.385246	0.194
AXL_P223_R	rs338596	0.697159	39.7471	2.8907e-10	0	19	46394266	-22174	C/T	T	0.234973	0.713
IL16_P93_R	rs2250029	0.588358	39.6557	3.02919e-10	0	15	79197543	-64619	G/A	A	0.448087	0.707
IL16_P93_R	rs1533055	0.576711	38.6846	4.98124e-10	0	15	79197161	-65001	G/A	A	0.442623	0.52
HHIP_P578_R	rs2883154	0.661656	38.3327	5.96546e-10	0	4	145751295	-34750	C/T	T	0.243169	0.943
LTA_E28_R	rs2256965	0.62324	38.031	6.96295e-10	0	6	31663109	15009	C/T	T	0.486339	0.0469
DNAJC15_E26_R	rs1028735	0.835477	38.0275	6.97545e-10	0	13	42536771	41383	G/A	A	0.180328	0.329
DNAJC15_E26_R	rs9315986	0.835475	38.0275	6.97545e-10	0	13	42554443	59055	C/A	A	0.180328	0.329
DNAJC15_E26_R	rs9533381	0.835473	38.0275	6.97545e-10	0	13	42556209	60821	G/A	A	0.180328	0.329
HHIP_P307_R	rs7654947	0.665924	37.836	7.69486e-10	0	4	145845180	58864	T/C	C	0.385246	0.194
HHIP_P307_R	rs3733423	0.665924	37.836	7.69486e-10	0	4	145846855	60539	T/G	G	0.385246	0.194
HHIP_P307_R	rs6537310	0.670799	37.7442	8.06562e-10	0	4	145856182	69866	C/T	T	0.382514	0.135
HHIP_P307_R	rs6815058	0.670799	37.7442	8.06562e-10	0	4	145858483	72167	T/G	G	0.382514	0.135
HHIP_P307_R	rs6838704	0.659933	37.6795	8.33762e-10	0	4	145842557	56241	A/G	G	0.378814	0.206
GSTM1_P266_F	rs2239892	-0.972318	36.9897	1.18755e-09	0	1	110035809	4110	T/C	C	0.10929	0.368
SPARC_P195_F	rs1545030	0.621413	36.9085	1.23805e-09	0	5	151047605	700	T/C	C	0.456284	0.976
ALOX12_P223_R	rs2920421	-0.75933	36.6813	1.39107e-09	0	17	6847794	7889	G/A	A	0.221311	0.204
DNAJC15_E26_R	rs4635231	0.805968	36.5866	1.46032e-09	0	13	42573487	78099	G/A	A	0.185792	0.52
MEST_P62_R	rs10954272	0.637252	36.1823	1.79695e-09	0	7	129947065	33845	A/G	G	0.319672	0.812
MEST_P62_R	rs9656392	0.637252	36.1823	1.79695e-09	0	7	129971452	58232	C/T	T	0.319672	0.812
MEST_P62_R	rs2072574	0.615522	35.8832	2.09507e-09	0	7	129924928	11708	G/A	A	0.431694	0.35
MEST_P62_R	rs765205	0.615522	35.8832	2.09507e-09	0	7	129928002	14782	A/C	C	0.431694	0.35
HHIP_P307_R	rs6537309	0.640304	35.6437	2.36913e-09	0	4	145824525	38209	C/T	T	0.379781	0.287
MEST_P62_R	rs12706940	0.617623	35.3903	2.69827e-09	0	7	129916029	2809	T/C	C	0.437158	0.233
MEST_P62_R	rs6977338	0.617625	35.3903	2.69827e-09	0	7	129930309	17089	C/T	T	0.437158	0.233
MEST_P62_R	rs12706941	0.595516	35.2278	2.93307e-09	0	7	129936139	22919	G/A	A	0.387885	0.373
IL16_P93_R	rs11633218	-0.643131	35.1384	3.07085e-09	0	15	79351933	89771	G/A	A	0.256831	0.678
HPN_P823_F	rs2278996	-0.960331	35.117	3.10478e-09	0	19	40222621	194	A/C	C	0.092896	0.213
IL16_P93_R	rs1509559	0.544012	33.8862	5.84317e-09	0	15	79178466	-83696	G/A	A	0.407104	0.00792
IL16_P93_R	rs1509560	0.544017	33.8862	5.84317e-09	0	15	79178768	-83394	T/G	G	0.407104	0.00792
ALOX12_P223_R	rs2073438	-0.802095	33.8114	6.0722e-09	0	17	6840800	895	G/A	A	0.166667	0.564
LTA_E28_R	rs2246871	0.605814	33.7586	6.23926e-09	0	6	31589125	-58975	A/C	C	0.401639	0.285
LTA_E28_R	rs2844494	0.605813	33.7586	6.23926e-09	0	6	31591394	-56706	T/G	G	0.401639	0.285
DNAJC15_E26_R	rs11617079	0.776537	33.5442	6.96628e-09	0	13	42495865	477	A/G	G	0.185792	0.52
DNAJC15_E26_R	rs2281782	0.776537	33.5442	6.96628e-09	0	13	42496191	803	A/G	G	0.185792	0.52
DNAJC15_E26_R	rs9525735	0.766744	33.1736	8.42871e-09	0	13	42559306	63918	T/C	C	0.191257	0.418
HHIP_P307_R	rs6845999	-0.59077	32.8178	1.01214e-08	0	4	145785276	-1040	C/T	T	0.431694	0.526
IL16_P93_R	rs2663920	0.542349	32.2351	1.36601e-08	0	15	79183459	-78703	T/C	C	0.418033	0.0329
HHIP_P307_R	rs1492819	0.595325	32.1912	1.39722e-08	0	4	145838863	52547	C/T	T	0.423497	0.581
LTA_E28_R	rs2516398	0.59485	32.0999	1.46445e-08	0	6	31589505	-58595	A/C	C	0.404372	0.345
GDF10_P95_R	rs11595733	0.994133	31.6413	1.85444e-08	0	10	48061830	2563	A/G	G	0.098361	0.14
HHIP_P307_R	rs17776795	-0.581849	31.2895	2.22279e-08	0	4	145764286	-22030	A/G	G	0.434426	0.445
HHIP_P307_R	rs6814581	-0.581855	31.2895	2.22279e-08	0	4	145775676	-10640	C/T	T	0.434426	0.445
HHIP_P307_R	rs13146972	-0.581858	31.2895	2.22279e-08	0	4	145789142	2826	C/T	T	0.434426	0.445
HHIP_P307_R	rs7675744	-0.581852	31.2895	2.22279e-08	0	4	145791496	5180	T/C	C	0.434426	0.445
LTA_E28_R	rs2534674	0.578905	30.7485	2.93731e-08	0	6	31573082	-75018	G/A	A	0.412568	0.24
ALOX12_E85_R	rs2920421	-0.692561	30.5406	3.26952e-08	0	17	6847794	7581	G/A	A	0.221311	0.204
MEST_P62_R	rs2072573	0.558675	30.1836	3.93019e-08	0	7	129924138	10918	T/G	G	0.401639	0.649
IL16_P93_R	rs1509558	0.526319	30.1102	4.08179e-08	0	15	79178299	-83863	C/T	T	0.42623	0.0412
SPARC_P195_F	rs17741337	0.733303	30.069	4.16943e-08	0	5	150980350	-66555	C/T	T	0.161202	0.0761
INS_P248_F	rs7111341	-0.718542	29.3469	6.05132e-08	0	11	2169742	30494	C/T	T	0.210383	0.0681
AXL_P223_R	rs338598	0.506718	29.3068	6.17785e-08	0	19	46393368	-23072	G/T	T	0.398907	0.73
NPR2_P618_F	rs2236293	0.570318	28.8882	7.66786e-08	0	9	35831783	49995	G/A	A	0.491803	0.607
INS_P248_F	rs3842727	-0.548151	28.2681	1.05622e-07	0	11	2141424	2176	A/C	C	0.358104	0.752
NPR2_P618_F	rs13292880	0.555992	28.2555	1.06312e-07	0	9	35807579	25791	C/A	A	0.483331	0.274
AXL_P223_R	rs338583	0.554493	28.102	1.15087e-07	0	19	46404264	-12176	T/C	C	0.245902	0.242
HHIP_P307_R	rs2220514	-0.532627	27.8785	1.29177e-07	0	4	145796008	9692	C/T	T	0.469945	0.862
HHIP_P307_R	rs6537307	-0.528808	27.508	1.56446e-07	0	4	145821313	34997	A/G	G	0.464481	0.886
SLC22A3_P634_F	rs487060	-0.532864	27.4054	1.6497e-07	0	6	160694449	5668	C/T	T	0.377049	0.526
HHIP_P307_R	rs6537304	0.563302	27.3042	1.73833e-07	0	4	145809455	23139	T/C	C	0.412568	0.116
HHIP_P578_R	rs7680661	0.629053	27.2164	1.81909e-07	0	4	145784566	-1479	A/G	G	0.243169	0.0194
HHIP_P578_R	rs1812175	0.633376	27.2058	1.82909e-07	0	4	145794294	8249	C/T	T	0.243169	0.0194
HHIP_P578_R	rs7689420	0.618012	27.2047	1.83013e-07	0	4	145787802	1757	C/T	T	0.243169	0.0194
MEST_P62_R	rs12706947	0.536906	27.0258	2.00758e-07	0	7	129957972	44752	T/C	C	0.445355	0.492
MEST_P62_R	rs17562397	0.536906	27.0258	2.00758e-07	0	7	129979865	66645	C/T	T	0.445355	0.492
MEST_P62_R	rs9641881	0.536906	27.0258	2.00758e-07	0	7	129986566	73346	C/T	T	0.445355	0.492
SLC22A3_P634_F	rs474513	-0.522325	26.6525	2.43535e-07	0	6	160690302	1521	A/G	G	0.382514	0.578
SLC22A3_P634_F	rs539298	-0.522328	26.6525	2.43535e-07	0	6	160690350	1569	A/G	G	0.382514	0.578
SLC22A3_P634_F	rs501470	-0.522325	26.6525	2.43535e-07	0	6	160690908	2127	T/G	G	0.382514	0.578
SLC22A3_P634_F	rs487152	-0.522325	26.6525	2.43535e-07	0	6	160694476	5695	C/A	A	0.382514	0.578
SLC22A3_P634_F	rs519118	-0.522323	26.6525	2.43535e-07	0	6	160695642	6861	T/G	G	0.382514	0.578
HHIP_P578_R	rs2575570	0.705544	26.5884	2.51751e-07	0	4	145768383	-17662	G/T	T	0.153005	0.193
GDF10_P95_R	rs1870174	0.995225	26.4233	2.74213e-07	0	10	48048273	-10994	T/C	C	0.076503	0.262
LTA_E28_R	rs3828914	-0.539624	26.2994	2.92379e-07	0	6	31573798	-74302	C/T	T	0.401639	0.285
PSCA_E359_F	rs12155758	-0.546723	26.1464	3.16487e-07	0	8	143762887	3613	G/A	A	0.385246	0.194
INS_P248_F	rs4930030	-0.536865	25.83	3.72848e-07	0	11	2043796	-95452	C/T	T	0.379781	0.901
GNMT_P197_F	rs2395943	0.513721	25.8228	3.74241e-07	0	6	43048651	12370	G/A	A	0.382514	0.808
HHIP_P307_R	rs2035900	0.557565	25.7846	3.81722e-07	0	4	145797086	10770	G/A	A	0.404372	0.0691
HHIP_P307_R	rs6537301	0.557565	25.7846	3.81722e-07	0	4	145799357	13041	A/G	G	0.404372	0.0691
HHIP_P307_R	rs2306924	0.557565	25.7846	3.81722e-07	0	4	145801986	15670	G/A	A	0.404372	0.0691
ALOX12_P223_R	rs312456	0.530889	25.7804	3.82554e-07	0	17	6879059	39154	C/T	T	0.377049	0.117
ALOX12_E85_R	rs2073438	-0.695944	25.515	4.38957e-07	0	17	6840800	587	G/A	A	0.166667	0.564
NPR2_P618_F	rs10758322	0.511151	25.3935	4.67491e-07	0	9	35766190	-15598	C/T	T	0.505464	0.121
LTA_E28_R	rs3828903	-0.527573	25.1137	5.40475e-07	0.029822	6	31572718	-75382	G/A	A	0.412568	0.24
LTA_E28_R	rs3828905	-0.527574	25.1137	5.40475e-07	0.029822	6	31572881	-75219	A/G	G	0.412568	0.24
LTA_E28_R	rs3828912	-0.527572	25.1137	5.40475e-07	0.029822	6	31573705	-74395	C/A	A	0.412568	0.24
LTA_E28_R	rs9267404	-0.527572	25.1137	5.40475e-07	0.029822	6	31578524	-69576	T/G	G	0.412568	0.24
SPARC_P195_F	rs1036196	0.644979	25.0107	5.7013e-07	0.029822	5	150992450	-54455	C/T	T	0.185792	0.411
NPR2_P618_F	rs13284995	0.525846	24.9494	5.88548e-07	0.029822	9	35832854	51066	C/T	T	0.497268	0.416
NPR2_P618_F	rs10758321	0.498785	24.9487	5.88762e-07	0.029822	9	35757753	-24035	G/A	A	0.52459	0.0946
SPARC_P195_F	rs4958493	0.554288	24.8077	6.33439e-07	0.029822	5	151090416	43511	G/A	A	0.248634	0.0636
SLC22A3_P634_F	rs9364552	-0.511903	24.5957	7.07093e-07	0.029822	6	160702924	14143	C/G	G	0.385087	0.383
NPR2_P618_F	rs10814274	0.490996	24.4071	7.79808e-07	0.029822	9	35724956	-56832	C/T	T	0.521858	0.0679
NPR2_P618_F	rs3750434	0.490996	24.4071	7.79808e-07	0.029822	9	35729876	-51912	G/A	A	0.521858	0.0679
NPR2_P618_F	rs1570246	0.490997	24.4071	7.79808e-07	0.029822	9	35738806	-42982	G/T	T	0.521858	0.0679
NPR2_P618_F	rs1570249	0.490996	24.4071	7.79808e-07	0.029822	9	35742252	-39536	G/A	A	0.521858	0.0679
HHIP_P307_R	rs7692915	-0.500009	24.4052	7.80577e-07	0.029822	4	145873947	87631	G/T	T	0.456284	0.976
GNMT_P197_F	rs9381225	0.513077	24.2967	8.25804e-07	0.029822	6	42987267	-49014	G/A	A	0.445355	0.324
SPP1_P647_F	rs6813526	0.568612	24.2497	8.46203e-07	0.029822	4	89113259	-1920	T/C	C	0.266945	0.28
PLSCR3_P751_R	rs4796399	-0.480264	24.2067	8.65307e-07	0.029822	17	7154418	-84900	A/C	C	0.461749	0.138
HHIP_P307_R	rs4835180	0.533697	24.0015	9.62607e-07	0.029822	4	145740058	-46258	G/A	A	0.453552	0.0923
SLC22A3_P634_F	rs641990	-0.501205	23.9786	9.74124e-07	0.029822	6	160699124	10343	C/T	T	0.385246	0.5
SLC22A3_P634_F	rs9346816	-0.501205	23.9786	9.74124e-07	0.029822	6	160702652	13871	G/A	A	0.385246	0.5
COL1A2_P407_R	rs1858822	0.544085	23.9225	1.00293e-06	0.029822	7	93870689	9287	A/G	G	0.270492	0.884
PLSCR3_P751_R	rs2047803	-0.474714	23.5772	1.20001e-06	0.029822	17	7178070	-61248	G/A	A	0.456284	0.245
IL16_P93_R	rs1317060	0.463134	23.4594	1.27578e-06	0.029822	15	79193470	-68692	A/G	G	0.355191	0.0107
PLSCR3_P751_R	rs3809813	0.521798	23.4466	1.2843e-06	0.029822	17	7165645	-73673	C/G	G	0.259582	0.0724
DNAJC15_E26_R	rs10870768	0.736574	23.3223	1.37002e-06	0.029822	13	42552658	57270	G/A	A	0.131148	0.924
DNAJC15_E26_R	rs9533394	0.736577	23.3223	1.37002e-06	0.029822	13	42580841	85453	A/G	G	0.131148	0.924
NPR2_P618_F	rs867194	0.472509	23.2962	1.38874e-06	0.029822	9	35695086	-86702	T/C	C	0.434426	0.179
IL16_P93_R	rs2663944	0.465653	23.2036	1.45724e-06	0.029822	15	79186782	-75380	C/T	T	0.363388	0.029
INS_P248_F	rs11602585	-0.552569	23.1114	1.52882e-06	0.059608	11	2057921	-81327	C/T	T	0.243169	0.0932
DNAJC15_E26_R	rs9533366	0.710868	22.9198	1.68903e-06	0.059608	13	42527595	32207	A/G	G	0.13388	0.646
PLSCR3_P751_R	rs7216864	-0.492861	22.9105	1.69722e-06	0.059608	17	7239757	439	A/G	G	0.412568	0.964
PLSCR3_P751_R	rs3744549	-0.485194	22.8371	1.76329e-06	0.059608	17	7234439	-4879	C/T	T	0.464481	0.652
PLSCR3_P751_R	rs4613118	-0.485194	22.8371	1.76329e-06	0.059608	17	7238176	-1142	A/G	G	0.464481	0.652
CDK10_P199_R	rs459920	0.492629	22.7118	1.88209e-06	0.059608	16	88258328	-22052	T/C	C	0.295082	0.705
SLC22A3_P634_F	rs3127574	-0.482345	22.695	1.89861e-06	0.059608	6	160711360	22579	G/C	C	0.390566	0.624
GSTM1_P266_F	rs11101992	-0.559482	22.6206	1.97357e-06	0.059608	1	110068277	36578	A/C	C	0.251366	0.572
SPP1_P647_F	rs12641001	0.611308	22.4678	2.13696e-06	0.059608	4	89107964	-7215	C/T	T	0.221311	0.0333
ABL2_P459_R	rs1318056	1.0685	22.3899	2.22541e-06	0.059608	1	177378768	-87050	C/G	G	0.051913	0.447
ABL2_P459_R	rs12126360	1.0685	22.3899	2.22541e-06	0.059608	1	177415362	-50456	T/C	C	0.051913	0.447
ABL2_P459_R	rs12120194	1.0685	22.3899	2.22541e-06	0.059608	1	177421080	-44738	A/G	G	0.051913	0.447
ABL2_P459_R	rs12133855	1.0685	22.3899	2.22541e-06	0.059608	1	177436101	-29717	G/A	A	0.051913	0.447
ABL2_P459_R	rs12140256	1.0685	22.3899	2.22541e-06	0.059608	1	177455951	-9867	A/C	C	0.051913	0.447
ABL2_P459_R	rs12122267	1.0685	22.3899	2.22541e-06	0.059608	1	177461863	-3955	C/A	A	0.051913	0.447
ABL2_P459_R	rs17362373	1.0685	22.3899	2.22541e-06	0.059608	1	177477967	12149	G/T	T	0.051913	0.447
IL16_P93_R	rs2683263	0.452883	22.2749	2.36275e-06	0.059608	15	79176813	-85349	G/T	T	0.36612	0.0173
ABL2_P459_R	rs12128920	1.04284	22.2605	2.38053e-06	0.059608	1	177499706	33888	A/G	G	0.054645	0.516
LTA_E28_R	rs2256974	-0.504922	21.646	3.27893e-06	0.089409	6	31663371	15271	G/T	T	0.270492	0.176
LTA_E28_R	rs9267444	-0.476027	21.4823	3.5711e-06	0.1192	6	31591437	-56663	G/A	A	0.357923	0.143
ALOX12_E85_R	rs312456	0.482524	21.3667	3.79302e-06	0.1192	17	6879059	38846	C/T	T	0.377049	0.117
INS_P248_F	rs4930034	-0.483403	21.2137	4.10817e-06	0.1192	11	2053283	-85965	A/G	G	0.39071	0.771
NPR2_P618_F	rs10814275	0.508771	20.8725	4.90892e-06	0.14898	9	35748578	-33210	A/G	G	0.289617	0.0169
SLC22A3_P634_F	rs6905958	-0.460204	20.8316	5.01487e-06	0.14898	6	160717615	28834	T/G	G	0.393443	0.681
ALOX12_P223_R	rs6502990	-0.493143	20.8182	5.05008e-06	0.14898	17	6798259	-41646	C/T	T	0.327869	0.0739
GSTM1_P266_F	rs12405275	0.645352	20.7337	5.27789e-06	0.14898	1	110007168	-24531	A/G	G	0.169399	0.0126
LTA_E28_R	rs3130055	0.570574	20.4134	6.23914e-06	0.17874	6	31605378	-42722	T/C	C	0.174863	0.024
LTA_E28_R	rs2075582	0.570574	20.4134	6.23914e-06	0.17874	6	31605685	-42415	A/G	G	0.174863	0.024
LTA_E28_R	rs1055388	0.570574	20.4134	6.23914e-06	0.17874	6	31609716	-38384	A/G	G	0.174863	0.024
LTA_E28_R	rs933208	0.570574	20.4134	6.23914e-06	0.17874	6	31614627	-33473	A/C	C	0.174863	0.024
LTA_E28_R	rs2523507	0.570574	20.4134	6.23914e-06	0.17874	6	31617334	-30766	T/C	C	0.174863	0.024
LTA_E28_R	rs2239528	0.570574	20.4134	6.23914e-06	0.17874	6	31618084	-30016	G/A	A	0.174863	0.024
ALOX12_E85_R	rs2292350	0.556042	20.3326	6.50822e-06	0.208495	17	6842396	2183	G/A	A	0.224044	0.441
LTA_E28_R	rs2075580	0.56744	20.2799	6.68997e-06	0.208495	6	31611954	-36146	G/C	C	0.175437	0.0244
IL16_P93_R	rs2683238	0.432891	20.1764	7.06188e-06	0.208495	15	79192678	-69484	G/A	A	0.361593	0.0212
NPR2_P618_F	rs10814287	0.499536	20.1102	7.31058e-06	0.208495	9	35850483	68695	T/C	C	0.461749	0.77
NPR2_P618_F	rs11791889	0.499536	20.1102	7.31058e-06	0.208495	9	35850942	69154	G/A	A	0.461749	0.77
ALOX12_P223_R	rs2292350	0.556861	19.8312	8.45906e-06	0.238272	17	6842396	2491	G/A	A	0.224044	0.441
LTA_E28_R	rs2071596	-0.515622	19.6854	9.12962e-06	0.268038	6	31614670	-33430	C/T	T	0.262295	0.193
LTA_E28_R	rs6929796	-0.515623	19.6854	9.12962e-06	0.268038	6	31630648	-17452	G/A	A	0.262295	0.193
IL16_P93_R	rs4128767	-0.44934	19.5718	9.68888e-06	0.29779	15	79330462	68300	T/C	C	0.338798	0.74
LTA_E28_R	rs2523504	0.558076	19.5271	9.91826e-06	0.29779	6	31618837	-29263	G/A	A	0.177596	0.0324
INS_P248_F	rs6578975	-0.492633	19.4627	1.02583e-05	0.29779	11	2052375	-86873	A/G	G	0.26776	0.144
GNMT_P197_F	rs3763236	-0.432785	19.3911	1.06502e-05	0.327536	6	43010486	-25795	T/C	C	0.560109	0.902
DNAJC15_E26_R	rs1359182	0.642725	19.3829	1.06961e-05	0.327536	13	42501093	5705	G/A	A	0.144809	0.923
HHIP_P578_R	rs6845999	-0.436624	19.3325	1.09821e-05	0.327536	4	145785276	-769	C/T	T	0.431694	0.526
LTA_E28_R	rs2239705	0.525125	19.2467	1.14869e-05	0.357252	6	31621381	-26719	C/T	T	0.297814	0.786
SNCG_P53_F	rs1800373	-0.441099	19.2456	1.14935e-05	0.357252	10	88708416	74	G/T	T	0.456284	0.571
LTA_E28_R	rs3093980	0.639257	19.2178	1.16621e-05	0.357252	6	31605457	-42643	C/T	T	0.125593	0.0291
PLAT_P80_F	rs2020919	-0.988417	19.2043	1.17449e-05	0.357252	8	42184366	-65	T/C	C	0.046448	0.313
ALOX12_E85_R	rs6502990	-0.471847	19.1092	1.23448e-05	0.357252	17	6798259	-41954	C/T	T	0.327869	0.0739
NNAT_P544_R	rs2144509	0.650665	19.0733	1.25793e-05	0.386932	20	35544151	-38326	T/C	C	0.142077	0.304
NNAT_P544_R	rs6019062	0.650665	19.0733	1.25793e-05	0.386932	20	35582399	-78	C/T	T	0.142077	0.304
NNAT_P544_R	rs6090836	0.650665	19.0733	1.25793e-05	0.386932	20	35587418	4941	C/T	T	0.142077	0.304
NNAT_P544_R	rs10854179	0.650665	19.0733	1.25793e-05	0.386932	20	35589783	7306	C/A	A	0.142077	0.304
PSCA_E359_F	rs2585126	-0.45332	19.0249	1.29024e-05	0.386932	8	143856183	96909	C/A	A	0.371585	0.688
LTA_E28_R	rs3093974	-0.482557	18.9547	1.33859e-05	0.386932	6	31614189	-33911	C/T	T	0.31694	0.217
LTA_E28_R	rs2071591	-0.482556	18.9547	1.33859e-05	0.386932	6	31623778	-24322	C/T	T	0.31694	0.217
SLC22A3_P634_F	rs569919	-0.628592	18.927	1.35817e-05	0.416654	6	160687173	-1608	C/T	T	0.144809	0.923
LTA_E28_R	rs2272593	0.565691	18.8874	1.38666e-05	0.416654	6	31709323	61223	G/A	A	0.174863	0.472
LTA_E28_R	rs2857605	0.606081	18.88	1.39204e-05	0.416654	6	31632830	-15270	A/G	G	0.144809	0.0591
LTA_E28_R	rs2229094	-0.528764	18.7513	1.48922e-05	0.4464	6	31648535	435	T/C	C	0.224044	0.937
LTA_E28_R	rs1041981	-0.482514	18.5612	1.64536e-05	0.505835	6	31648763	663	C/A	A	0.314208	0.314
ABL2_P459_R	rs2816173	0.879126	18.5533	1.65219e-05	0.505835	1	177493174	27356	G/A	A	0.060109	0.0798
LTA_E28_R	rs2071592	-0.481405	18.5514	1.65384e-05	0.505835	6	31623319	-24781	A/T	T	0.316454	0.314
LTA_E28_R	rs2242660	-0.44863	18.4636	1.73181e-05	0.505835	6	31705732	57632	C/T	T	0.352459	0.29
ZNF215_P71_R	rs2857897	0.633043	18.4416	1.75191e-05	0.505835	11	6938658	34499	T/G	G	0.122951	0.126
LTA_E28_R	rs3093995	0.626502	18.332	1.85564e-05	0.565022	6	31596883	-51217	A/G	G	0.122951	0.0266
LTA_E28_R	rs3093983	0.626502	18.332	1.85564e-05	0.565022	6	31604904	-43196	T/C	C	0.122951	0.0266
LTA_E28_R	rs3093981	0.626502	18.332	1.85564e-05	0.565022	6	31605436	-42664	C/T	T	0.122951	0.0266
LTA_E28_R	rs3115537	0.626502	18.332	1.85564e-05	0.565022	6	31605814	-42286	G/C	C	0.122951	0.0266
LTA_E28_R	rs3093978	0.626502	18.332	1.85564e-05	0.565022	6	31606476	-41624	T/G	G	0.122951	0.0266
LTA_E28_R	rs3130056	0.626502	18.332	1.85564e-05	0.565022	6	31607333	-40767	T/C	C	0.122951	0.0266
LTA_E28_R	rs3093948	0.626502	18.332	1.85564e-05	0.565022	6	31609392	-38708	C/T	T	0.122951	0.0266
LTA_E28_R	rs3131628	0.626502	18.332	1.85564e-05	0.565022	6	31610746	-37354	A/G	G	0.122951	0.0266
LTA_E28_R	rs3093976	0.626502	18.332	1.85564e-05	0.565022	6	31610840	-37260	C/T	T	0.122951	0.0266
LTA_E28_R	rs3130057	0.626502	18.332	1.85564e-05	0.565022	6	31612566	-35534	T/G	G	0.122951	0.0266
LTA_E28_R	rs3130058	0.626502	18.332	1.85564e-05	0.565022	6	31613866	-34234	C/T	T	0.122951	0.0266
LTA_E28_R	rs1129640	0.626502	18.332	1.85564e-05	0.565022	6	31614603	-33497	G/A	A	0.122951	0.0266
LTA_E28_R	rs2516393	0.626502	18.332	1.85564e-05	0.565022	6	31614723	-33377	G/T	T	0.122951	0.0266
LTA_E28_R	rs2523511	0.626502	18.332	1.85564e-05	0.565022	6	31614833	-33267	A/G	G	0.122951	0.0266
LTA_E28_R	rs2523508	0.626502	18.332	1.85564e-05	0.565022	6	31616740	-31360	A/G	G	0.122951	0.0266
ZNF215_P71_R	rs2857891	0.64102	18.3204	1.86697e-05	0.565022	11	6919533	15374	G/A	A	0.128415	0.991
ZNF215_P71_R	rs2595500	0.64102	18.3204	1.86697e-05	0.565022	11	6919741	15582	T/C	C	0.128415	0.991
LTA_E28_R	rs3093986	0.623375	18.2239	1.96399e-05	0.59464	6	31601400	-46700	T/A	A	0.123374	0.0271
HHIP_P578_R	rs17776795	-0.426891	18.1993	1.98952e-05	0.59464	4	145764286	-21759	A/G	G	0.434426	0.445
HHIP_P578_R	rs6814581	-0.426891	18.1993	1.98952e-05	0.59464	4	145775676	-10369	C/T	T	0.434426	0.445
HHIP_P578_R	rs13146972	-0.426891	18.1993	1.98952e-05	0.59464	4	145789142	3097	C/T	T	0.434426	0.445
HHIP_P578_R	rs7675744	-0.426891	18.1993	1.98952e-05	0.59464	4	145791496	5451	T/C	C	0.434426	0.445
LTA_E28_R	rs1800683	-0.481421	18.1623	2.02855e-05	0.59464	6	31648050	-50	G/A	A	0.313721	0.437
ALOX12_P223_R	rs311734	-0.568327	18.1113	2.08361e-05	0.624309	17	6818123	-21782	G/A	A	0.199454	0.553
INS_P248_F	rs11600952	-0.601652	18.1094	2.08569e-05	0.624309	11	2057859	-81389	G/A	A	0.163934	0.965
HHIP_P578_R	rs2220514	-0.406911	18.0726	2.1264e-05	0.624309	4	145796008	9963	C/T	T	0.469945	0.862
COL1A2_P407_R	rs421587	0.49221	17.9852	2.22629e-05	0.653994	7	93881210	19808	A/G	G	0.234973	0.966
COL1A2_P407_R	rs2621213	0.49221	17.9852	2.22629e-05	0.653994	7	93884404	23002	A/G	G	0.234973	0.966
CDK10_P199_R	rs164749	0.465545	17.8971	2.33176e-05	0.683698	16	88235725	-44655	A/C	C	0.270492	0.884
TMEFF1_P626_R	rs2069236	0.599859	17.7435	2.5278e-05	0.7431	9	102299611	24699	C/T	T	0.193989	0.372
MEST_P62_R	rs10488188	0.730732	17.7286	2.54767e-05	0.7431	7	129871514	-41706	C/T	T	0.112022	0.0879
HHIP_P307_R	rs6826476	0.521848	17.7199	2.55935e-05	0.772798	4	145817765	31449	C/T	T	0.278689	0.0223
LTA_E28_R	rs2242659	-0.437949	17.5529	2.79424e-05	0.832216	6	31709492	61392	T/C	C	0.346995	0.333
TYK2_P494_F	rs12720352	1.34446	17.5069	2.86267e-05	0.861793	19	10338298	-14407	G/T	T	0.021858	0.762
TYK2_P494_F	rs12720253	1.34446	17.5069	2.86267e-05	0.861793	19	10339683	-13022	G/T	T	0.021858	0.762
ALOX12_P223_R	rs12450517	0.461264	17.5017	2.87051e-05	0.861793	17	6862687	22782	G/A	A	0.315216	0.178
CDK10_P199_R	rs462769	0.404618	17.4989	2.87474e-05	0.861793	16	88290764	10384	A/G	G	0.297814	0.532
LTA_E28_R	rs2857597	0.542782	17.4878	2.89157e-05	0.861793	6	31692979	44879	T/A	A	0.18115	0.6
SMARCB1_P220_R	rs17630758	0.779374	17.4167	3.00177e-05	0.89145	22	22466542	7612	G/A	A	0.07377	0.997
SMARCB1_P220_R	rs9620326	0.779374	17.4167	3.00177e-05	0.89145	22	22476629	17699	C/T	T	0.07377	0.997
ALOX12_P223_R	rs11571340	0.45902	17.3376	3.12933e-05	0.920948	17	6848943	9038	A/G	G	0.314208	0.177
ALOX12_P223_R	rs11571353	0.459018	17.3376	3.12933e-05	0.920948	17	6855064	15159	C/T	T	0.314208	0.177
ALOX12_P223_R	rs11571354	0.45902	17.3376	3.12933e-05	0.920948	17	6855494	15589	C/T	T	0.314208	0.177
ALOX12_P223_R	rs1510604	0.45902	17.3376	3.12933e-05	0.920948	17	6856157	16252	A/G	G	0.314208	0.177
ALOX12_P223_R	rs12449315	0.459017	17.3376	3.12933e-05	0.920948	17	6860360	20455	C/T	T	0.314208	0.177
ALOX12_P223_R	rs4993974	0.45902	17.3376	3.12933e-05	0.920948	17	6870276	30371	T/C	C	0.314208	0.177
ALOX12_P223_R	rs1550661	0.45902	17.3376	3.12933e-05	0.920948	17	6873961	34056	C/A	A	0.314208	0.177
MMP7_E59_F	rs495041	-0.462051	17.1518	3.45082e-05	1	11	101895398	-11231	C/T	T	0.308743	0.233
LTA_E28_R	rs2857596	0.539505	17.0525	3.63605e-05	1	6	31675401	27301	A/C	C	0.185792	0.739
INS_P248_F	rs7924316	-0.455621	17.0177	3.7033e-05	1	11	2130023	-9225	G/T	T	0.396175	0.145
GSTM1_P266_F	rs655315	-0.432048	16.9944	3.74902e-05	1	1	110016701	-14998	C/T	T	0.311475	0.439
CRIP1_P874_R	rs10143851	0.989421	16.9578	3.822e-05	1	14	105025380	1660	T/C	C	0.04918	0.484
MEST_P62_R	rs6467310	0.733693	16.8704	4.00209e-05	1	7	129964283	51063	C/T	T	0.084699	0.108
MEST_P62_R	rs10954274	0.733693	16.8704	4.00209e-05	1	7	129984917	71697	C/A	A	0.084699	0.108
MEST_P62_R	rs6467311	0.733693	16.8704	4.00209e-05	1	7	129990528	77308	A/C	C	0.084699	0.108
MEST_P62_R	rs17647828	0.740548	16.8134	4.12411e-05	1	7	129980864	67644	C/T	T	0.081967	0.082
LTA_E28_R	rs3131633	0.557542	16.7915	4.17198e-05	1	6	31588902	-59198	C/T	T	0.147541	0.0763
GDF10_P95_R	rs11204199	0.528304	16.7321	4.30465e-05	1	10	47959596	-99671	A/G	G	0.218579	0.235
IL16_P93_R	rs12907134	0.403272	16.7162	4.34087e-05	1	15	79312374	50212	G/A	A	0.625683	0.457
SPP1_P647_F	rs2853744	0.695517	16.6659	4.45751e-05	1	4	89115272	93	G/T	T	0.131148	0.164
INS_P248_F	rs10770141	-0.42531	16.4546	4.98291e-05	1	11	2150416	11168	G/A	A	0.374317	0.457
ALOX12_E85_R	rs35634464	-0.563197	16.4165	5.08407e-05	1	17	6887283	47070	G/A	A	0.169399	0.694
TSP50_E21_R	rs7644977	0.612526	16.3965	5.138e-05	1	3	46773137	38790	G/A	A	0.115057	0.766
TSP50_E21_R	rs6773559	0.61251	16.396	5.13936e-05	1	3	46771793	37446	C/T	T	0.115055	0.766
TSP50_E21_R	rs6442028	0.612515	16.396	5.13936e-05	1	3	46777439	43092	C/T	T	0.115055	0.766
COL1A2_P407_R	rs11762862	0.74769	16.3909	5.1532e-05	1	7	93829731	-31671	C/T	T	0.076503	0.941
LTA_E28_R	rs3093662	-0.98385	16.3767	5.19196e-05	1	6	31652168	4068	A/G	G	0.046448	0.51
LTA_E28_R	rs2736191	-0.517238	16.3759	5.19415e-05	1	6	31668889	20789	G/C	C	0.219123	0.451
MEST_P62_R	rs1421140	0.450163	16.3563	5.24814e-05	1	7	129910861	-2359	T/C	C	0.330601	0.504
PLAT_P80_F	rs10094577	-0.935193	16.2131	5.66014e-05	1	8	42206733	22302	T/C	C	0.04918	0.484
LTA_E28_R	rs4947324	-0.908479	16.1503	5.85093e-05	1	6	31636109	-11991	C/T	T	0.054645	0.434
SPARC_P195_F	rs6579897	-0.423283	16.0822	6.06515e-05	1	5	151092706	45801	G/A	A	0.322404	0.0921
SLC22A3_P634_F	rs394468	-0.56536	15.9522	6.49622e-05	1	6	160700902	12121	C/A	A	0.155738	0.805
SLC22A3_P634_F	rs3123633	-0.407555	15.8905	6.71148e-05	1	6	160719595	30814	T/C	C	0.418033	0.995
SLC22A3_P634_F	rs3123634	-0.407555	15.8905	6.71148e-05	1	6	160722229	33448	T/C	C	0.418033	0.995
SLC22A3_P634_F	rs1317652	-0.407555	15.8905	6.71148e-05	1	6	160727151	38370	T/C	C	0.418033	0.995
SLC22A3_P634_F	rs884742	-0.407555	15.8905	6.71148e-05	1	6	160727422	38641	T/G	G	0.418033	0.995
SLC22A3_P634_F	rs3105748	-0.407556	15.8905	6.71148e-05	1	6	160730710	41929	A/G	G	0.418033	0.995
IL16_P93_R	rs2683254	-0.414013	15.8657	6.8e-05	1	15	79213252	-48910	C/G	G	0.378656	0.949
PLAT_P80_F	rs7002654	-0.901769	15.785	7.09629e-05	1	8	42196227	11796	A/G	G	0.04918	0.378
DLC1_P88_R	rs17094404	-0.565567	15.7766	7.12787e-05	1	8	13414514	-2340	T/C	C	0.139344	0.373
NPR2_P618_F	rs10738948	-0.427452	15.7527	7.21848e-05	1	9	35823448	41660	C/T	T	0.308743	0.0543
ALOX12_P223_R	rs35634464	-0.572473	15.7519	7.22154e-05	1	17	6887283	47378	G/A	A	0.169399	0.694
ZNF215_P71_R	rs2638094	0.604308	15.6379	7.67018e-05	1	11	6938064	33905	T/C	C	0.114754	0.247
ERG_E28_F	rs2105658	0.462563	15.633	7.69008e-05	1	21	39021842	66382	G/T	T	0.464481	0.00484
CDK10_P199_R	rs164746	0.411112	15.5487	8.04069e-05	1	16	88236520	-43860	C/T	T	0.289617	0.553
NPR2_P618_F	rs7847621	-0.424779	15.4819	8.32991e-05	1	9	35770220	-11568	G/A	A	0.308743	0.0543
ZNF215_P71_R	rs2239730	0.549557	15.4582	8.43502e-05	1	11	6933751	29592	C/G	G	0.132833	0.0133
HHIP_P578_R	rs6537307	-0.380965	15.4567	8.44172e-05	1	4	145821313	35268	A/G	G	0.464481	0.886
SLC22A3_P634_F	rs394487	-0.548643	15.3135	9.10634e-05	1	6	160698629	9848	G/A	A	0.161202	0.68
ALOX12_E85_R	rs311734	-0.516088	15.1595	9.87999e-05	1	17	6818123	-22090	G/A	A	0.199454	0.553
MMP7_E59_F	rs11568818	0.423045	15.0671	0.000103756	1	11	101906871	242	A/G	G	0.344262	0.58
NPR2_P618_F	rs7044405	0.419475	15.0171	0.000106541	1	9	35860001	78213	C/T	T	0.455781	0.567
LTA_E28_R	rs3095234	0.503064	14.8826	0.000114413	1	6	31572550	-75550	A/G	G	0.174863	0.218
LTA_E28_R	rs3134899	0.503064	14.8826	0.000114413	1	6	31581265	-66835	T/C	C	0.174863	0.218
TMEFF1_P626_R	rs10989153	0.549975	14.8822	0.000114438	1	9	102359618	84706	G/A	A	0.199454	0.291
NPR2_P618_F	rs2281645	-0.447154	14.881	0.000114511	1	9	35799328	17540	A/G	G	0.278689	0.772
IRF5_E101_F	rs11975930	-0.613908	14.8605	0.000115762	1	7	128330218	-35113	G/A	A	0.13388	0.146
IRF5_E101_F	rs6955736	-0.613908	14.8605	0.000115762	1	7	128330914	-34417	C/T	T	0.13388	0.146
IRF5_E101_F	rs6948542	-0.613908	14.8605	0.000115762	1	7	128334748	-30583	G/A	A	0.13388	0.146
NPR2_P618_F	rs4878628	-0.477756	14.8528	0.000116235	1	9	35756561	-25227	C/T	T	0.229508	0.324
LTA_E28_R	rs1046089	-0.419243	14.8197	0.000118293	1	6	31710946	62846	G/A	A	0.322404	0.741
LTA_E28_R	rs3131638	0.501161	14.8142	0.000118639	1	6	31583106	-64994	C/T	T	0.17529	0.219
INS_P248_F	rs10743152	-0.420983	14.7905	0.000120139	1	11	2152557	13309	C/T	T	0.336066	0.825
COL1A2_P407_R	rs411717	-0.356393	14.6907	0.00012667	1	7	93870967	9565	C/T	T	0.412568	0.0367
TMEFF1_P626_R	rs10819788	0.554929	14.6626	0.000128572	1	9	102302049	27137	G/A	A	0.18306	0.576
TMEFF1_P626_R	rs10989120	0.554929	14.6626	0.000128572	1	9	102303635	28723	G/A	A	0.18306	0.576
TMEFF1_P626_R	rs2274882	0.554929	14.6626	0.000128572	1	9	102352111	77199	C/A	A	0.18306	0.576
NNAT_P544_R	rs11698643	0.54262	14.619	0.000131581	1	20	35637523	55046	A/G	G	0.155738	0.419
INS_P248_F	rs11043016	-0.429934	14.5091	0.000139484	1	11	2162603	23355	A/G	G	0.333333	0.657
PLSCR3_P751_R	rs7216490	-0.41326	14.4961	0.00014045	1	17	7162431	-76887	T/G	G	0.322404	0.741
GSTM1_P266_F	rs2274536	-0.456085	14.4776	0.000141836	1	1	110096100	64401	A/G	G	0.259563	0.37
GSTM1_P266_F	rs1887546	-0.456085	14.4776	0.000141836	1	1	110097166	65467	G/T	T	0.259563	0.37
GDF10_P95_R	rs3740297	0.979702	14.3883	0.000148724	1	10	48033279	-25988	C/T	T	0.043716	0.536
PLSCR3_P751_R	rs3809816	-0.418101	14.2643	0.000158849	1	17	7173735	-65583	A/C	C	0.31694	0.833
PLSCR3_P751_R	rs4796302	-0.4181	14.2643	0.000158849	1	17	7175592	-63726	C/T	T	0.31694	0.833
PLSCR3_P751_R	rs8081902	-0.418101	14.2643	0.000158849	1	17	7176439	-62879	A/G	G	0.31694	0.833
MEST_P62_R	rs13234660	0.435211	14.2506	0.00016001	1	7	129900306	-12914	T/C	C	0.284153	0.935
CPA4_E20_F	rs3807345	0.401528	14.166	0.000167368	1	7	129728501	8251	G/A	A	0.314208	0.714
CDK10_P199_R	rs461115	0.409443	14.1353	0.000170121	1	16	88231020	-49360	C/T	T	0.303279	0.322
SMARCB1_P220_R	rs9612481	-0.616593	14.0714	0.000176	1	22	22504510	45580	G/A	A	0.106557	0.403
INS_P248_F	rs12575785	-0.451382	14.0651	0.00017659	1	11	2065370	-73878	C/T	T	0.245902	0.441
DLC1_P88_R	rs1481687	-0.472613	14.0607	0.000177004	1	8	13437125	20271	C/T	T	0.234973	0.202
DLC1_P88_R	rs10087859	-0.472613	14.0607	0.000177004	1	8	13437335	20481	G/A	A	0.234973	0.202
SMARCB1_P220_R	rs5760023	0.413877	14.0209	0.00018079	1	22	22468301	9371	T/C	C	0.349727	0.0802
GSTM1_P266_F	rs10857797	-0.919863	14.0205	0.000180828	1	1	110050887	19188	T/G	G	0.046448	0.313
GSTM1_P266_F	rs2269340	-0.614668	13.9967	0.000183132	1	1	109973759	-57940	T/C	C	0.101093	0.0832
GSTM1_P266_F	rs7544426	-0.614664	13.9967	0.000183132	1	1	109977503	-54196	C/T	T	0.101093	0.0832
LTA_E28_R	rs9368696	-0.484108	13.9753	0.000185228	1	6	31662361	14261	G/A	A	0.193989	0.675
PLSCR3_P751_R	rs2047804	-0.418129	13.9634	0.000186404	1	17	7177962	-61356	T/C	C	0.327869	0.656
MEST_P62_R	rs12706936	0.433745	13.9383	0.00018891	1	7	129905781	-7439	G/T	T	0.268546	0.739
GABRB3_P92_F	rs981778	-0.457732	13.9341	0.000189332	1	15	24508333	-61779	G/A	A	0.306011	0.0738
SFTPB_P689_R	rs6741980	1.34892	13.798	0.000203553	1	2	85686925	-62587	G/A	A	0.01915	0.792
MET_E333_F	rs1989795	0.368121	13.7357	0.000210417	1	7	116034060	-65968	G/A	A	0.595628	0.211
AXL_P223_R	rs2301236	0.475295	13.713	0.000212975	1	19	46416660	220	G/A	A	0.191257	0.0775
ZNF215_P71_R	rs2638110	0.560927	13.6818	0.000216543	1	11	6950498	46339	G/A	A	0.120219	0.344
PLAT_P80_F	rs6474383	-1.09497	13.668	0.00021814	1	8	42233642	49211	T/C	C	0.030055	0.675
PLAT_P80_F	rs7015100	-1.09497	13.668	0.00021814	1	8	42240133	55702	T/C	C	0.030055	0.675
SNCG_P53_F	rs4447076	0.381386	13.6347	0.000222043	1	10	88686361	-21981	A/G	G	0.418033	0.222
IL16_P93_R	rs7175033	-0.390496	13.6141	0.000224493	1	15	79219504	-42658	G/A	A	0.300546	0.591
IL16_P93_R	rs8037800	-0.663131	13.5996	0.000226234	1	15	79276379	14217	G/A	A	0.090164	0.18
MEST_P62_R	rs13225903	0.412723	13.5741	0.000229328	1	7	129901463	-11757	C/T	T	0.330601	0.504
INS_P248_F	rs2070762	-0.419152	13.5088	0.000237447	1	11	2142911	3663	C/T	T	0.404372	0.0691
PLSCR3_P751_R	rs2047802	-0.413615	13.4808	0.000241017	1	17	7178162	-61156	G/A	A	0.311475	0.933
PLSCR3_P751_R	rs3809811	-0.39915	13.4807	0.00024103	1	17	7165043	-74275	C/T	T	0.319672	0.659
TYK2_P494_F	rs280523	1.06262	13.4572	0.000244068	1	19	10338206	-14499	G/A	A	0.027322	0.704
TYK2_P494_F	rs12720222	1.06262	13.4572	0.000244068	1	19	10350171	-2534	G/A	A	0.027322	0.704
NOTCH4_E4_F	rs507778	-0.359314	13.4378	0.000246605	1	6	32317839	18021	G/A	A	0.431694	0.383
SMARCB1_P220_R	rs1128127	-0.5334	13.4325	0.000247302	1	22	22509132	50202	G/A	A	0.147541	0.244
SMARCB1_P220_R	rs9612485	-0.5334	13.4325	0.000247302	1	22	22509502	50572	G/A	A	0.147541	0.244
P2RX7_P119_R	rs2708092	0.481459	13.4185	0.000249155	1	12	120010269	-44673	T/C	C	0.177596	0.696
LTA_E28_R	rs3094009	-0.392228	13.3158	0.000263179	1	6	31565157	-82943	G/A	A	0.344262	0.227
TM7SF3_P1068_R	rs10842827	-0.477092	13.1258	0.000291257	1	12	27059780	307	T/C	C	0.188525	0.228
INS_P248_F	rs3741212	-0.446691	13.1114	0.000293504	1	11	2118434	-20814	C/T	T	0.265027	0.144
GSTM1_P266_F	rs12046107	-0.61666	13.0925	0.00029648	1	1	109966180	-65519	A/G	G	0.090164	0.0236
TMEFF1_P626_R	rs7041189	0.574473	13.0812	0.000298274	1	9	102280080	5168	G/A	A	0.155738	0.419
TMEFF1_P626_R	rs7865385	0.574473	13.0812	0.000298274	1	9	102287402	12490	A/C	C	0.155738	0.419
FGFR3_P1152_R	rs1374468	-0.643724	13.081	0.000298306	1	4	1694377	-69892	C/T	T	0.084699	0.512
FGFR3_P1152_R	rs17681032	-0.643724	13.081	0.000298306	1	4	1706869	-57400	C/A	A	0.084699	0.512
CRK_P721_F	rs6416877	-0.447676	13.0403	0.000304859	1	17	1313872	6857	G/T	T	0.265027	0.279
SNCG_P53_F	rs10887683	0.364527	13.0102	0.000309799	1	10	88706557	-1785	G/A	A	0.491803	0.938
PSCA_E359_F	rs7828042	-0.375041	13.0027	0.000311042	1	8	143816385	57111	A/G	G	0.434426	0.445
PSCA_E359_F	rs3758082	-0.375156	13.0027	0.000311042	1	8	143821485	62211	A/G	G	0.434426	0.445
SNCG_P53_F	rs3793900	-0.351515	12.9671	0.000317013	1	10	88708813	471	A/C	C	0.385246	0.231
NOTCH4_E4_F	rs3130304	-0.502363	12.9331	0.000322823	1	6	32315159	15341	G/A	A	0.161202	0.68
PLAT_P80_F	rs8178675	-1.18064	12.8809	0.000331953	1	8	42184255	-176	A/C	C	0.02459	0.733
PLAT_P80_F	rs7014977	-1.18064	12.8809	0.000331953	1	8	42195543	11112	G/A	A	0.02459	0.733
PLAT_P80_F	rs10217114	-1.18064	12.8809	0.000331953	1	8	42219529	35098	G/A	A	0.02459	0.733
NPR2_P618_F	rs1570248	-0.406227	12.8581	0.000336022	1	9	35741221	-40567	T/C	C	0.281421	0.0995
NPR2_P618_F	rs1951432	-0.406227	12.8581	0.000336022	1	9	35747075	-34713	G/A	A	0.281421	0.0995
NPR2_P618_F	rs10758320	-0.406227	12.8581	0.000336022	1	9	35754362	-27426	T/C	C	0.281421	0.0995
ZNF215_P71_R	rs2638087	0.54666	12.8029	0.000346082	1	11	6947092	42933	G/A	A	0.117486	0.293
CDK10_P199_R	rs460984	0.377419	12.7681	0.000352581	1	16	88240675	-39705	C/T	T	0.281421	0.36
PLSCR3_P751_R	rs34280588	-0.388286	12.7615	0.000353827	1	17	7278212	38894	C/T	T	0.305885	0.146
CRK_P721_F	rs877230	-0.427038	12.7571	0.00035466	1	17	1264511	-42504	T/C	C	0.270492	0.603
PLSCR3_P751_R	rs4796398	-0.392472	12.6867	0.000368266	1	17	7148921	-90397	T/C	C	0.31694	0.833
LIF_P383_R	rs2074732	0.352192	12.6794	0.000369706	1	22	29066147	93016	G/A	A	0.360656	0.305
PLAT_P80_F	rs4560769	-0.716171	12.6644	0.000372684	1	8	42259961	75530	T/C	C	0.065574	0.797
PLSCR3_P751_R	rs3809826	-0.400899	12.5502	0.000396164	1	17	7179242	-60076	A/G	G	0.313325	0.909
SMARCB1_P220_R	rs2073395	-0.56053	12.5322	0.000399999	1	22	22489620	30690	C/T	T	0.120219	0.25
SMARCB1_P220_R	rs9608196	-0.56053	12.5322	0.000399999	1	22	22493081	34151	T/C	C	0.120219	0.25
LTA_E28_R	rs3095229	0.485556	12.5152	0.000403655	1	6	31588251	-59849	G/A	A	0.227322	0.31
LTA_E28_R	rs2844496	0.483579	12.4719	0.00041312	1	6	31588377	-59723	G/A	A	0.226776	0.309
LTA_E28_R	rs2516399	0.483579	12.4719	0.00041312	1	6	31589278	-58822	T/C	C	0.226776	0.309
LTA_E28_R	rs2246986	0.483579	12.4719	0.00041312	1	6	31590182	-57918	A/G	G	0.226776	0.309
LTA_E28_R	rs2534661	0.485049	12.4699	0.000413562	1	6	31580010	-68090	G/A	A	0.227454	0.31
ALOX12_E85_R	rs12450517	0.387342	12.4178	0.000425261	1	17	6862687	22474	G/A	A	0.315216	0.178
DLC1_P88_R	rs7814428	-0.449099	12.416	0.000425671	1	8	13368810	-48044	C/T	T	0.204918	0.756
INS_P248_F	rs1003483	-0.404817	12.3997	0.000429403	1	11	2124119	-15129	G/T	T	0.385246	0.107
INS_P248_F	rs10770125	-0.404817	12.3997	0.000429403	1	11	2125590	-13658	G/A	A	0.385246	0.107
GNMT_P197_F	rs2234185	-0.366293	12.3458	0.00044198	1	6	43005052	-31229	T/C	C	0.5	0.16
NOTCH4_E4_F	rs9357138	-0.514875	12.3257	0.000446764	1	6	32327816	27998	C/T	T	0.144809	0.617
SERPINA5_P156_F	rs2069987	-0.970334	12.3103	0.000450466	1	14	94127047	9639	T/G	G	0.035519	0.618
ALOX12_E85_R	rs11571340	0.385465	12.3073	0.00045119	1	17	6848943	8730	A/G	G	0.314208	0.177
ALOX12_E85_R	rs11571353	0.385465	12.3073	0.00045119	1	17	6855064	14851	C/T	T	0.314208	0.177
ALOX12_E85_R	rs11571354	0.385465	12.3073	0.00045119	1	17	6855494	15281	C/T	T	0.314208	0.177
ALOX12_E85_R	rs1510604	0.385465	12.3073	0.00045119	1	17	6856157	15944	A/G	G	0.314208	0.177
ALOX12_E85_R	rs12449315	0.385465	12.3073	0.00045119	1	17	6860360	20147	C/T	T	0.314208	0.177
ALOX12_E85_R	rs4993974	0.385465	12.3073	0.00045119	1	17	6870276	30063	T/C	C	0.314208	0.177
ALOX12_E85_R	rs1550661	0.385465	12.3073	0.00045119	1	17	6873961	33748	C/A	A	0.314208	0.177
PSCA_E359_F	rs3758081	-0.381323	12.2913	0.000455075	1	8	143821375	62101	A/G	G	0.377049	0.206
COL1A2_P407_R	rs1801182	-0.540395	12.2817	0.000457422	1	7	93865635	4233	T/C	C	0.126104	0.938
NOTCH4_E4_F	rs377743	-0.350662	12.2649	0.000461558	1	6	32319043	19225	C/T	T	0.409836	0.7
HHIP_P578_R	rs7692915	-0.34012	12.2646	0.000461632	1	4	145873947	87902	G/T	T	0.456284	0.976
ZNF215_P71_R	rs7117376	0.475753	12.2538	0.000464312	1	11	6943002	38843	C/T	T	0.169399	0.694
SLC22A3_P634_F	rs366920	-0.347424	12.2468	0.000466057	1	6	160657940	-30841	A/G	G	0.448087	0.824
LTA_E28_R	rs2516415	-0.382304	12.2455	0.000466382	1	6	31567721	-80379	C/T	T	0.374317	0.075
SMARCB1_P220_R	rs17003998	-0.612289	12.2222	0.000472242	1	22	22506053	47123	G/T	T	0.095628	0.565
LIF_P383_R	rs2240422	0.343187	12.215	0.000474068	1	22	29030924	57793	C/T	T	0.349727	0.133
LTA_E28_R	rs2507964	-0.382078	12.2099	0.000475366	1	6	31566136	-81964	G/A	A	0.374967	0.0957
SNCG_P53_F	rs3750823	0.357368	12.2092	0.000475544	1	10	88707134	-1208	C/T	T	0.460137	0.521
CRK_P721_F	rs8072859	-0.437788	12.2058	0.000476412	1	17	1317873	10858	C/T	T	0.256831	0.423
PRKCDBP_P352_R	rs10769687	-0.353241	12.1981	0.000478382	1	11	6291310	-7358	T/C	C	0.521858	0.731
SMARCB1_P220_R	rs6003907	-0.557343	12.1978	0.000478459	1	22	22510449	51519	C/T	T	0.117486	0.277
INS_P248_F	rs4244808	-0.39632	12.1876	0.000481082	1	11	2119686	-19562	C/A	A	0.382514	0.135
LTA_E28_R	rs2248372	0.3889	12.1447	0.000492276	1	6	31554445	-93655	G/A	A	0.355134	0.425
ELL_P693_F	rs10854166	-0.341084	12.1115	0.000501118	1	19	18513844	19233	T/C	C	0.431694	0.568
FGFR3_P1152_R	rs6599400	-0.397458	12.102	0.000503678	1	4	1754823	-9446	C/A	A	0.245902	0.242
PTHLH_P15_R	rs10843047	-0.476471	12.0925	0.00050625	1	12	28023779	7581	A/G	G	0.166667	0.564
NOTCH4_E4_F	rs416352	-0.341336	12.0582	0.000515651	1	6	32315371	15553	C/A	A	0.42623	0.405
ELL_P693_F	rs10408290	0.368119	12.0552	0.000516481	1	19	18403701	-90910	C/T	T	0.382514	0.578
ELL_P693_F	rs2385088	0.368119	12.0552	0.000516481	1	19	18406540	-88071	A/G	G	0.382514	0.578
NPR2_P618_F	rs17204908	-0.399589	12.0397	0.000520794	1	9	35844565	62777	C/T	T	0.262295	0.193
NPR2_P618_F	rs11541908	-0.492708	12.0069	0.000530039	1	9	35695759	-86029	C/T	T	0.142077	0.674
LIF_P383_R	rs4820003	0.339885	11.9776	0.000538439	1	22	29041624	68493	C/T	T	0.346538	0.0825
CPA4_E20_F	rs1532047	0.353418	11.9635	0.000542529	1	7	129772024	51774	A/G	G	0.420765	0.467
CPA4_E20_F	rs6973851	0.353421	11.9635	0.000542529	1	7	129773574	53324	T/C	C	0.420765	0.467
CPA4_E20_F	rs1532044	0.352569	11.9628	0.000542733	1	7	129771810	51560	T/C	C	0.420765	0.467
ERCC6_P698_R	rs1917817	-0.475663	11.94	0.000549415	1	10	50459857	42081	A/G	G	0.172131	0.827
CPA4_E20_F	rs4731679	0.343053	11.9169	0.00055627	1	7	129765985	45735	T/C	C	0.448087	0.824
NRG1_P558_R	rs17646307	-0.681959	11.88	0.000567399	1	8	32517664	-7073	T/C	C	0.057377	0.0561
NRG1_P558_R	rs34445647	-0.681959	11.88	0.000567399	1	8	32524332	-405	G/A	A	0.057377	0.0561
DLC1_P88_R	rs1454953	-0.437167	11.871	0.000570148	1	8	13360354	-56500	G/A	A	0.202186	0.812
FABP3_P598_F	rs11588069	1.00365	11.8655	0.000571834	1	1	31614907	-4201	T/C	C	0.032787	0.647
INS_P248_F	rs3842752	-0.44241	11.8096	0.000589261	1	11	2137649	-1599	C/T	T	0.199454	0.897
COL1A2_P407_R	rs441051	-0.498547	11.8083	0.000589673	1	7	93891936	30534	C/T	T	0.136612	0.795
PSCA_E359_F	rs34956412	-0.374175	11.7693	0.000602156	1	8	143819030	59756	C/T	T	0.39071	0.125
PSCA_E359_F	rs4736323	-0.374178	11.7693	0.000602156	1	8	143827361	68087	C/T	T	0.39071	0.125
ALOX12_P223_R	rs4796576	-0.348304	11.7607	0.000604945	1	17	6883990	44085	G/A	A	0.483607	0.594
HTR1B_E232_R	rs1213352	-0.400661	11.7495	0.000608596	1	6	78248530	18923	G/A	A	0.215847	0.52
HHIP_P578_R	rs6838704	0.360911	11.7445	0.000610233	1	4	145842557	56512	A/G	G	0.378814	0.206
HHIP_P307_R	rs2353915	0.400404	11.6813	0.000631314	1	4	145868692	82376	T/C	C	0.300546	0.605
HHIP_P307_R	rs11100865	0.400404	11.6813	0.000631314	1	4	145870597	84281	G/A	A	0.300546	0.605
HHIP_P307_R	rs6857302	0.400404	11.6813	0.000631314	1	4	145871113	84797	G/A	A	0.300546	0.605
P2RX7_P119_R	rs10849846	0.714305	11.6803	0.000631653	1	12	120042806	-12136	T/C	C	0.065574	0.343
PSCA_E359_F	rs3758079	-0.370185	11.6627	0.000637657	1	8	143804653	45379	G/A	A	0.374317	0.251
FGFR3_P1152_R	rs798756	0.412193	11.6567	0.000639717	1	4	1677245	-87024	C/T	T	0.251366	0.825
LTA_E28_R	rs2857595	-0.400021	11.6546	0.00064044	1	6	31676448	28348	C/T	T	0.275956	0.694
HHIP_P307_R	rs1492818	0.403517	11.6473	0.000642958	1	4	145866004	79688	A/G	G	0.297817	0.694
AXL_P223_R	rs2271546	0.59184	11.6238	0.000651132	1	19	46419037	2597	G/A	A	0.079235	0.389
CPA4_E20_F	rs6467306	0.395196	11.6017	0.000658916	1	7	129773757	53507	C/T	T	0.420765	0.467
MEST_P62_R	rs12672192	0.397317	11.5635	0.000672591	1	7	129905238	-7982	G/A	A	0.275956	0.981
CPA4_E20_F	rs10234851	0.357081	11.55	0.000677493	1	7	129774197	53947	A/G	G	0.31694	0.896
IRF5_E101_F	rs1495461	0.364225	11.4845	0.00070179	1	7	128338976	-26355	A/G	G	0.281421	0.36
ALOX12_P223_R	rs13342692	0.407007	11.4743	0.000705652	1	17	6887011	47106	T/C	C	0.259563	0.796
GSTM1_P266_F	rs10735234	-0.382318	11.4586	0.000711639	1	1	110083464	51765	A/G	G	0.308743	0.59
LTA_E28_R	rs2523647	-0.353631	11.4069	0.000731718	1	6	31557757	-90343	T/C	C	0.3475	0.869
CRK_P721_F	rs2302459	-0.422772	11.393	0.000737214	1	17	1317209	10194	G/A	A	0.254098	0.479
NOTCH4_E4_F	rs419132	-0.335257	11.3898	0.000738485	1	6	32318777	18959	T/C	C	0.437158	0.543
PLAT_P80_F	rs8178730	-0.991645	11.3729	0.000745234	1	8	42169013	-15418	T/C	C	0.02459	0.00613
PLAT_P80_F	rs6980818	-0.820718	11.3635	0.000749015	1	8	42113736	-70695	G/T	T	0.043716	0.25
PTHLH_P15_R	rs42294	-0.476451	11.2983	0.000775781	1	12	28029136	12938	A/C	C	0.161202	0.337
PLSCR3_P751_R	rs3853818	-0.374868	11.2929	0.000778041	1	17	7287026	47708	T/C	C	0.31694	0.581
LTA_E28_R	rs2734574	-0.370616	11.2786	0.000784057	1	6	31601867	-46233	A/T	T	0.348153	0.106
IRF5_E101_F	rs6467218	-0.527821	11.2755	0.000785367	1	7	128336190	-29141	G/A	A	0.144809	0.0903
ALOX12_P223_R	rs312470	0.359631	11.2534	0.000794773	1	17	6842903	2998	A/G	G	0.352459	0.0424
SMARCB1_P220_R	rs738791	-0.321918	11.2419	0.000799712	1	22	22447525	-11405	C/T	T	0.377049	0.343
LTA_E28_R	rs2844480	-0.480459	11.23	0.000804856	1	6	31672800	24700	G/A	A	0.155738	0.805
DLC1_P88_R	rs17116074	-0.440185	11.1727	0.000830097	1	8	13392719	-24135	G/A	A	0.172495	0.675
HHIP_P307_R	rs2639583	0.605406	11.1349	0.000847185	1	4	145821947	35631	A/G	G	0.092896	0.712
GSTM1_P266_F	rs28362580	-0.577414	11.1281	0.000850296	1	1	109964441	-67258	T/C	C	0.087432	0.016
SERPINE1_E189_R	rs2227631	-0.356175	11.1188	0.000854571	1	7	100556258	-1103	G/A	A	0.284153	0.125
ALOX12_P223_R	rs10401027	-0.345775	11.1127	0.000857386	1	17	6798964	-40941	A/G	G	0.439891	0.00997
PDGFRB_P273_F	rs2288799	0.368671	11.1063	0.00086035	1	5	149611606	95718	G/A	A	0.516393	0.0861
HHIP_P307_R	rs923783	0.390205	11.0895	0.000868179	1	4	145860435	74119	G/A	A	0.297814	0.532
HHIP_P307_R	rs6854783	0.390205	11.0895	0.000868179	1	4	145862529	76213	A/G	G	0.297814	0.532
HHIP_P307_R	rs6843518	0.390205	11.0895	0.000868179	1	4	145862936	76620	C/T	T	0.297814	0.532
HHIP_P307_R	rs923782	0.390205	11.0895	0.000868179	1	4	145867482	81166	C/T	T	0.297814	0.532
HPN_P823_F	rs2290647	-0.423394	11.0342	0.000894463	1	19	40198569	-23858	C/T	T	0.258194	0.0502
ELL_P693_F	rs3810429	0.336961	11.0152	0.000903678	1	19	18404270	-90341	C/A	A	0.404372	0.741
ELL_P693_F	rs2303697	0.336961	11.0152	0.000903678	1	19	18407678	-86933	A/G	G	0.404372	0.741
NPR2_P618_F	rs7035913	-0.382254	11.0146	0.00090397	1	9	35844437	62649	A/C	C	0.270492	0.328
CRIP1_P874_R	rs8005552	1.27555	11.0087	0.000906852	1	14	104998981	-24739	T/C	C	0.019126	0.792
PLAT_P80_F	rs8178687	-0.922819	10.9441	0.000939021	1	8	42179381	-5050	T/C	C	0.032787	0.647
SH3BP2_E18_F	rs1626813	0.33953	10.9433	0.000939427	1	4	2788861	-1496	T/C	C	0.456284	0.976
LTA_E28_R	rs2395045	0.423876	10.9326	0.000944868	1	6	31592496	-55604	T/C	C	0.174863	0.0811
LTA_E28_R	rs3131631	0.423872	10.9326	0.000944868	1	6	31592662	-55438	G/C	C	0.174863	0.0811
FGF9_P1404_F	rs1886858	-0.419947	10.9306	0.000945889	1	13	21214556	72085	T/C	C	0.196721	0.613
SLC22A3_P634_F	rs474617	0.339291	10.8982	0.000962578	1	6	160620431	-68350	C/T	T	0.478142	0.401
HTR1B_E232_R	rs4235903	-0.391619	10.8887	0.000967527	1	6	78267832	38225	C/T	T	0.213115	0.457
SLC22A3_P634_F	rs10499314	0.362488	10.8775	0.000973395	1	6	160735700	46919	A/C	C	0.308743	0.878
LTA_E28_R	rs3094000	0.422129	10.8765	0.000973921	1	6	31592033	-56067	G/A	A	0.175363	0.0818
FGFR3_P1152_R	rs798744	0.395782	10.8669	0.000978983	1	4	1684482	-79787	A/C	C	0.251366	0.825
SLC22A3_P634_F	rs316170	0.345756	10.8485	0.000988758	1	6	160676027	-12754	A/G	G	0.519126	0.0614
PSCA_E359_F	rs4736372	0.416473	10.8427	0.00099186	1	8	143789268	29994	A/G	G	0.204918	0.551
GDF10_P95_R	rs4922519	-0.357755	10.7723	0.0010303	1	10	47979997	-79270	G/A	A	0.303279	0.522
ALOX12_P223_R	rs312457	0.398134	10.7167	0.00106173	1	17	6881117	41212	T/C	C	0.224044	0.105
ALOX12_P223_R	rs17203120	0.398134	10.7167	0.00106173	1	17	6884713	44808	T/G	G	0.224044	0.105
TMEFF1_P626_R	rs12004257	0.437366	10.7129	0.00106391	1	9	102274592	-320	C/T	T	0.196721	0.172
TMEFF1_P626_R	rs2026998	0.50066	10.6936	0.00107507	1	9	102221417	-53495	C/A	A	0.166667	0.564
TMEFF1_P626_R	rs17813801	0.50066	10.6936	0.00107507	1	9	102257834	-17078	T/G	G	0.166667	0.564
SNCG_P53_F	rs4933425	-0.662842	10.69	0.00107716	1	10	88790286	81944	C/A	A	0.062975	0.365
PLAT_P80_F	rs11785453	-0.560506	10.6824	0.0010816	1	8	42106400	-78031	G/A	A	0.081967	0.082
PLAT_P80_F	rs7014440	-0.560506	10.6824	0.0010816	1	8	42112631	-71800	C/T	T	0.081967	0.082
ERBB3_E331_F	rs2292237	-1.54966	10.6526	0.00109916	1	12	54814385	53895	T/C	C	0.010929	0.881
TSP50_P137_F	rs7644977	0.498376	10.6277	0.00111406	1	3	46773137	38632	G/A	A	0.115057	0.766
TSP50_P137_F	rs6773559	0.498342	10.6265	0.00111479	1	3	46771793	37288	C/T	T	0.115055	0.766
TSP50_P137_F	rs6442028	0.498342	10.6265	0.00111479	1	3	46777439	42934	C/T	T	0.115055	0.766
SPARC_P195_F	rs4958480	0.362465	10.6231	0.00111684	1	5	151009332	-37573	T/C	C	0.469945	0.19
ETV1_P515_F	rs12699566	-0.325439	10.6218	0.00111762	1	7	13940986	-54818	C/T	T	0.374317	0.668
SH3BP2_E18_F	rs1784148	0.355638	10.6183	0.00111974	1	4	2788282	-2075	C/T	T	0.31694	0.833
SLC22A3_P634_F	rs1018234	-0.443425	10.5985	0.00113179	1	6	160716048	27267	G/A	A	0.169399	0.895
LIF_P383_R	rs6006427	0.382911	10.5894	0.00113738	1	22	28999993	26862	T/C	C	0.243169	0.465
INSR_E97_F	rs6603095	-0.704639	10.5566	0.00115774	1	19	7317780	72866	A/G	G	0.051913	0.447
HHIP_P307_R	rs1472174	0.380766	10.5511	0.00116119	1	4	145874982	88666	C/A	A	0.300546	0.605
CDK10_P199_R	rs1800337	0.321708	10.5217	0.00117981	1	16	88372695	92315	C/T	T	0.344262	0.449
GDF10_P95_R	rs743509	0.356521	10.5197	0.00118109	1	10	48046804	-12463	T/C	C	0.311475	0.545
LCN2_P141_R	rs3003612	-0.432513	10.5121	0.00118595	1	9	130028437	77039	T/C	C	0.166443	0.0994
HHIP_P578_R	rs2035900	0.344295	10.5042	0.00119104	1	4	145797086	11041	G/A	A	0.404372	0.0691
HHIP_P578_R	rs6537301	0.344295	10.5042	0.00119104	1	4	145799357	13312	A/G	G	0.404372	0.0691
HHIP_P578_R	rs2306924	0.344295	10.5042	0.00119104	1	4	145801986	15941	G/A	A	0.404372	0.0691
DNAJC15_E26_R	rs2057529	-0.358764	10.4712	0.0012125	1	13	42556125	60737	G/A	A	0.428962	0.42
DNAJC15_E26_R	rs879052	-0.358765	10.4712	0.0012125	1	13	42558867	63479	A/G	G	0.428962	0.42
DNAJC15_E26_R	rs1047775	-0.358764	10.4712	0.0012125	1	13	42579427	84039	A/G	G	0.428962	0.42
DNAJC15_E26_R	rs7322198	-0.359479	10.4233	0.00124435	1	13	42497411	2023	T/C	C	0.42623	0.327
COL18A1_P494_R	rs7281481	-0.353498	10.4095	0.00125369	1	21	45621434	-27597	A/G	G	0.270492	0.546
PLSCR3_P751_R	rs3829603	0.336949	10.3868	0.00126919	1	17	7287766	48448	C/A	A	0.527322	0.356
PLSCR3_P751_R	rs2302767	0.336949	10.3868	0.00126919	1	17	7291268	51950	T/C	C	0.527322	0.356
ALOX12_P223_R	rs1662680	-0.335081	10.3765	0.00127629	1	17	6893488	53583	C/T	T	0.491803	0.938
NPR2_P618_F	rs7873822	-0.377085	10.3691	0.00128142	1	9	35716821	-64967	G/T	T	0.23224	0.957
ACVR1_E328_R	rs7595478	0.442428	10.3518	0.00129348	1	2	158314390	-88318	C/T	T	0.131678	0.581
CPA4_E20_F	rs12538292	0.345599	10.3129	0.00132104	1	7	129727797	7547	G/A	A	0.295082	0.981
COL1A2_P407_R	rs2521205	-0.325231	10.2686	0.00135313	1	7	93884477	23075	T/G	G	0.412568	0.964
GDF10_P95_R	rs2125064	0.336505	10.255	0.00136315	1	10	48027605	-31662	G/A	A	0.428962	0.42
HTR1B_E232_R	rs9361235	-0.354137	10.2492	0.00136744	1	6	78232561	2954	C/T	T	0.352459	0.227
SLC22A3_P634_F	rs316244	-0.443204	10.2325	0.00137988	1	6	160716555	27774	G/A	A	0.15847	0.823
SLC22A3_P634_F	rs1510229	-0.443205	10.2325	0.00137988	1	6	160725659	36878	G/A	A	0.15847	0.823
SLC22A3_P634_F	rs394352	-0.443204	10.2325	0.00137988	1	6	160728385	39604	G/A	A	0.15847	0.823
IFNG_P459_R	rs2227513	0.669422	10.1956	0.00140776	1	12	66933606	93359	A/G	G	0.065574	0.343
SLC22A3_P634_F	rs2221750	0.347538	10.195	0.00140822	1	6	160728437	39656	G/A	A	0.311475	0.933
CRK_P721_F	rs6502670	-0.380061	10.1728	0.00142528	1	17	1275131	-31884	T/G	G	0.327869	0.0571
ALOX12_E85_R	rs1662680	-0.330142	10.1718	0.00142605	1	17	6893488	53275	C/T	T	0.491803	0.938
PPARG_P693_F	rs17793693	0.374882	10.1621	0.00143357	1	3	12320971	17305	C/A	A	0.251366	0.864
PADI4_E24_F	rs2977283	0.332824	10.1554	0.00143879	1	1	17414536	-92767	A/G	G	0.393443	0.835
NRG1_P558_R	rs4535704	-0.330854	10.1537	0.00144012	1	8	32594164	69427	A/G	G	0.357923	0.253
ABL2_P459_R	rs2265932	0.493662	10.1042	0.00147932	1	1	177534406	68588	T/G	G	0.128415	0.991
ABL2_P459_R	rs4652362	0.493662	10.1042	0.00147932	1	1	177534946	69128	G/A	A	0.128415	0.991
ABL2_P459_R	rs12061572	0.493662	10.1042	0.00147932	1	1	177549835	84017	T/C	C	0.128415	0.991
ABL2_P459_R	rs10913723	0.493662	10.1042	0.00147932	1	1	177562678	96860	T/C	C	0.128415	0.991
HTR1B_E232_R	rs2798950	-0.355644	10.0579	0.00151696	1	6	78255240	25633	G/A	A	0.296014	0.463
NPR2_P618_F	rs2737273	-0.369101	10.0383	0.00153319	1	9	35706066	-75722	G/A	A	0.234216	0.917
NPR2_P618_F	rs2249250	-0.364959	10.0259	0.00154354	1	9	35701806	-79982	T/G	G	0.234973	0.713
IRAK3_P185_F	rs1185629	1.20117	10.0241	0.00154505	1	12	64817961	-51138	C/T	T	0.019126	0.792
IGFBP5_P9_R	rs13020935	-0.355095	10.0172	0.00155085	1	2	217333924	65399	A/G	G	0.45082	0.722
IGFBP5_P9_R	rs1861628	-0.355095	10.0172	0.00155085	1	2	217336675	68150	C/T	T	0.45082	0.722
ALOX12_E85_R	rs10401027	-0.325504	10.0079	0.0015587	1	17	6798964	-41249	A/G	G	0.439891	0.00997
PADI4_E24_F	rs6695849	0.315605	9.99429	0.00157026	1	1	17593026	85723	C/T	T	0.325137	0.025
ALOX12_E85_R	rs4796576	-0.3227	9.99375	0.00157072	1	17	6883990	43777	G/A	A	0.483607	0.594
COL1A1_P5_F	rs2586481	-3.01657	9.99125	0.00157286	1	17	45612098	-21899	G/A	A	0.002732	0.97
PLAT_P80_F	rs10091617	-1.03609	9.97648	0.00158553	1	8	42245706	61275	C/T	T	0.02459	0.733
NNAT_P544_R	rs2425335	0.480706	9.92837	0.00162751	1	20	35528302	-54175	C/T	T	0.147541	0.0795
LTA_E28_R	rs2516500	-0.334355	9.9038	0.00164938	1	6	31561619	-86481	G/A	A	0.394511	0.471
LTA_E28_R	rs2523706	-0.334571	9.86539	0.00168417	1	6	31559546	-88554	A/G	G	0.391781	0.547
JAK3_P1075_R	rs11672023	-1.00146	9.86209	0.00168719	1	19	17762396	-58479	C/T	T	0.02459	0.733
SLC22A3_P634_F	rs2634658	-0.33792	9.85989	0.00168921	1	6	160620759	-68022	T/C	C	0.284153	0.419
MMP7_E59_F	rs1943779	0.381903	9.84552	0.00170246	1	11	101912401	5772	T/C	C	0.265027	0.144
GABRB3_P92_F	rs6576617	-0.548741	9.8445	0.0017034	1	15	24586468	16356	A/G	G	0.10929	0.368
CPA4_E20_F	rs1532046	0.425609	9.83485	0.00171236	1	7	129771922	51672	C/T	T	0.420765	0.467
P2RX7_P119_R	rs1718125	0.503906	9.83255	0.0017145	1	12	120077402	22460	G/A	A	0.103825	0.107
TDGF1_P428_R	rs6442005	0.300517	9.81804	0.00172808	1	3	46593764	-25	A/C	C	0.42623	0.596
ELL_P693_F	rs8106068	0.357915	9.81796	0.00172816	1	19	18485964	-8647	G/A	A	0.306011	0.275
SLC22A3_P634_F	rs368123	0.319577	9.80909	0.00173651	1	6	160639583	-49198	G/A	A	0.489071	0.412
SLC22A3_P634_F	rs393271	0.319577	9.80909	0.00173651	1	6	160662229	-26552	C/T	T	0.489071	0.412
NOTCH4_E4_F	rs9267956	0.322496	9.80336	0.00174193	1	6	32321616	21798	G/A	A	0.437158	0.363
TNFRSF10B_P108_R	rs9644062	0.543612	9.80158	0.00174362	1	8	22976094	-6651	C/T	T	0.076503	0.331
CDK10_P199_R	rs886950	0.313385	9.79188	0.00175284	1	16	88364373	83993	G/A	A	0.336066	0.44
CASP6_P201_F	rs10029485	-0.254115	9.78979	0.00175484	1	4	110933413	89134	A/G	G	0.300546	0.869
ELL_P693_F	rs7258465	0.319188	9.77938	0.0017648	1	19	18394642	-99969	T/C	C	0.407104	0.837
CDK10_P199_R	rs164745	0.38485	9.76974	0.00177408	1	16	88237165	-43215	G/A	A	0.204918	0.551
TSP50_P137_F	rs6763025	-0.701327	9.76104	0.00178249	1	3	46827053	92548	G/A	A	0.057377	0.41
PADI4_E24_F	rs6695214	0.315784	9.75122	0.00179204	1	1	17592430	85127	C/T	T	0.322404	0.0431
PADI4_E24_F	rs10458537	0.315784	9.75122	0.00179204	1	1	17593202	85899	C/A	A	0.322404	0.0431
PADI4_E24_F	rs6691485	0.315784	9.75122	0.00179204	1	1	17593975	86672	T/C	C	0.322404	0.0431
IFNG_P459_R	rs7300500	0.742905	9.74446	0.00179864	1	12	66859090	18843	G/A	A	0.04918	0.484
IFNG_P459_R	rs10878796	0.418089	9.74164	0.0018014	1	12	66921463	81216	G/A	A	0.254098	0.479
TMEFF1_P626_R	rs17813854	0.472009	9.69594	0.00184676	1	9	102261121	-13791	C/T	T	0.16832	0.563
CRIP1_P874_R	rs6576086	1.01525	9.66567	0.00187743	1	14	104944189	-79531	C/T	T	0.027322	0.704
CRIP1_P874_R	rs7153174	1.01525	9.66567	0.00187743	1	14	104975875	-47845	T/C	C	0.027322	0.704
SEMA3A_P658_R	rs1015629	0.31883	9.65923	0.00188403	1	7	83684831	22325	C/T	T	0.428962	0.42
CPA4_E20_F	rs1038627	0.404645	9.63763	0.00190631	1	7	129732230	11980	A/G	G	0.314208	0.982
COL18A1_P494_R	rs4819090	-0.326539	9.636	0.001908	1	21	45634312	-14719	C/T	T	0.45082	0.722
COL18A1_P494_R	rs9637167	0.402474	9.62565	0.00191879	1	21	45584314	-64717	G/A	A	0.192623	0.873
ELL_P693_F	rs10427083	0.31824	9.61273	0.00193233	1	19	18411276	-83335	C/A	A	0.409836	0.936
ELL_P693_F	rs1043327	0.318239	9.61273	0.00193233	1	19	18415972	-78639	T/C	C	0.409836	0.936
ELL_P693_F	rs2278238	0.318239	9.61273	0.00193233	1	19	18437484	-57127	A/G	G	0.409836	0.936
TMEFF1_P626_R	rs1930246	0.400961	9.60946	0.00193578	1	9	102271261	-3651	G/T	T	0.229508	0.57
TMEFF1_P626_R	rs10819789	0.400957	9.60946	0.00193578	1	9	102327506	52594	T/C	C	0.229508	0.57
TNK1_P221_F	rs4796305	-0.710858	9.60098	0.00194474	1	17	7276779	51866	T/G	G	0.051913	0.459
LTA_E28_R	rs6916921	0.3981	9.56055	0.00198804	1	6	31628405	-19695	C/T	T	0.23224	0.64
HPN_P823_F	rs34687332	-0.947961	9.55881	0.00198992	1	19	40141326	-81101	A/G	G	0.032787	0.647
FGFR3_P1152_R	rs798766	0.364728	9.55309	0.00199613	1	4	1704037	-60232	C/T	T	0.262295	0.822
FGFR3_P1152_R	rs3752749	0.364728	9.55309	0.00199613	1	4	1707060	-57209	C/T	T	0.262295	0.822
FGFR3_P1152_R	rs2166580	0.364728	9.55309	0.00199613	1	4	1712967	-51302	A/G	G	0.262295	0.822
INS_P248_F	rs7483056	-0.335809	9.5437	0.00200637	1	11	2147095	7847	G/A	A	0.34153	0.91
HHIP_P578_R	rs6537309	0.323846	9.52151	0.00203077	1	4	145824525	38480	C/T	T	0.379781	0.287
MMP7_E59_F	rs12794183	0.488675	9.52015	0.00203228	1	11	101947696	41067	T/G	G	0.13388	0.146
COL18A1_P494_R	rs2838903	-0.329397	9.49525	0.00206005	1	21	45630375	-18656	C/T	T	0.273224	0.106
CRIP1_P874_R	rs4074000	1.2758	9.49332	0.00206221	1	14	104994986	-28734	C/A	A	0.016393	0.822
COL1A2_P407_R	rs4729129	-0.375456	9.48908	0.00206698	1	7	93853329	-8073	G/A	A	0.210383	0.398
ALOX12_P223_R	rs11571365	0.868332	9.4495	0.00211207	1	17	6854579	14674	C/T	T	0.040984	0.563
SLC22A3_P634_F	rs2619276	-0.331107	9.44627	0.00211579	1	6	160619524	-69257	C/T	T	0.281421	0.36
SNURF_P2_R	rs7175782	-0.30957	9.44515	0.00211708	1	15	22702180	-49046	G/A	A	0.363388	0.000101
IL6_P213_R	rs2270104	-0.401305	9.42528	0.00214014	1	7	22829151	96019	A/C	C	0.163934	0.621
NNAT_P544_R	rs12479593	0.701131	9.41549	0.0021516	1	20	35550404	-32073	G/A	A	0.057377	0.41
ZNF215_P71_R	rs1491826	0.393216	9.41403	0.00215331	1	11	6920053	15894	G/A	A	0.188525	0.47
LTA_E28_R	rs2534671	0.357545	9.40592	0.00216286	1	6	31573640	-74460	C/A	A	0.354243	0.183
SLC22A3_P634_F	rs1510225	-0.422131	9.34748	0.00223292	1	6	160738253	49472	G/A	A	0.158142	0.736
COL1A2_P407_R	rs2188646	0.622209	9.34613	0.00223457	1	7	93939254	77852	A/G	G	0.065574	0.797
TMEFF1_P626_R	rs10989078	0.410213	9.33892	0.00224338	1	9	102208818	-66094	C/T	T	0.20765	0.961
LTA_E28_R	rs986475	0.387453	9.3263	0.00225888	1	6	31664688	16588	T/C	C	0.234973	0.436
NOTCH4_E4_F	rs2894240	0.337992	9.32318	0.00226273	1	6	32325824	26006	A/G	G	0.34153	0.91
NOTCH4_E4_F	rs3115573	0.337992	9.32318	0.00226273	1	6	32326821	27003	C/T	T	0.34153	0.91
NOTCH4_E4_F	rs3130315	0.337992	9.32318	0.00226273	1	6	32328663	28845	A/G	G	0.34153	0.91
NOTCH4_E4_F	rs3115570	0.33799	9.32318	0.00226273	1	6	32330684	30866	C/T	T	0.34153	0.91
NRG1_P558_R	rs12548924	-0.307701	9.31601	0.0022716	1	8	32502881	-21856	T/C	C	0.445355	0.268
IL16_P93_R	rs906854	-0.518239	9.31366	0.00227452	1	15	79235556	-26606	G/T	T	0.103825	0.117
CRIP1_P874_R	rs4983425	0.467411	9.27374	0.00232463	1	14	105032574	8854	A/G	G	0.144809	0.488
SPARC_P195_F	rs10075210	0.587203	9.26479	0.00233601	1	5	151119175	72270	G/A	A	0.076503	0.262
IL16_P93_R	rs7179134	0.563671	9.25009	0.00235484	1	15	79320433	58271	G/A	A	0.079235	0.88
IL16_P93_R	rs7180245	0.563671	9.25009	0.00235484	1	15	79322204	60042	G/A	A	0.079235	0.88
IL16_P93_R	rs11636298	0.563671	9.25009	0.00235484	1	15	79324667	62505	A/G	G	0.079235	0.88
IL16_P93_R	rs4128766	0.563671	9.25009	0.00235484	1	15	79330524	68362	C/T	T	0.079235	0.88
TDGF1_P428_R	rs11130097	0.294091	9.24517	0.00236117	1	3	46595618	1829	T/C	C	0.423497	0.721
LTA_E28_R	rs3130615	0.388686	9.23615	0.00237283	1	6	31583392	-64708	T/C	C	0.185792	0.19
LTA_E28_R	rs3132468	0.388686	9.23615	0.00237283	1	6	31583465	-64635	A/G	G	0.185792	0.19
SLC22A3_P634_F	rs568567	0.360866	9.23157	0.00237878	1	6	160625144	-63637	A/G	G	0.262295	0.822
HHIP_P578_R	rs17721701	0.32188	9.22791	0.00238354	1	4	145838169	52124	C/T	T	0.385246	0.194
HHIP_P578_R	rs12502033	0.32188	9.22791	0.00238354	1	4	145842101	56056	C/T	T	0.385246	0.194
LTA_E28_R	rs743400	0.611739	9.21098	0.00240568	1	6	31715090	66990	T/C	C	0.068514	0.323
LTA_E28_R	rs2844502	-0.320208	9.19776	0.00242311	1	6	31553195	-94905	C/T	T	0.38635	0.716
LTA_E28_R	rs2243429	-0.320205	9.19776	0.00242311	1	6	31554799	-93301	G/T	T	0.38635	0.716
LTA_E28_R	rs2596536	-0.320205	9.19776	0.00242311	1	6	31555827	-92273	C/T	T	0.38635	0.716
LTA_E28_R	rs2395488	-0.320194	9.19706	0.00242404	1	6	31553888	-94212	A/G	G	0.386352	0.716
LTA_E28_R	rs2516424	-0.320189	9.19706	0.00242404	1	6	31556294	-91806	T/C	C	0.386352	0.716
LTA_E28_R	rs2248617	-0.320191	9.19706	0.00242404	1	6	31556512	-91588	G/A	A	0.386352	0.716
LTA_E28_R	rs2736177	0.763193	9.18208	0.00244396	1	6	31694073	45973	A/G	G	0.04918	0.484
PLSCR3_P751_R	rs12949545	-0.355013	9.17702	0.00245073	1	17	7145698	-93620	T/G	G	0.265027	0.664
HOXA5_P1324_F	rs10951154	-0.455218	9.17275	0.00245645	1	7	27101839	-49297	T/C	C	0.142077	0.674
GSTM1_P266_F	rs12131828	0.390712	9.15249	0.0024838	1	1	109996675	-35024	G/A	A	0.20765	0.000269
SLC22A3_P634_F	rs316167	0.314362	9.15182	0.00248471	1	6	160674742	-14039	T/C	C	0.513661	0.118
FGFR3_P1152_R	rs798741	0.358644	9.1482	0.00248963	1	4	1682211	-82058	G/A	A	0.265027	0.746
HHIP_P578_R	rs6537304	0.317445	9.13116	0.00251292	1	4	145809455	23410	T/C	C	0.412568	0.116
FRZB_E186_R	rs7595898	1.16007	9.08899	0.00257153	1	2	183528137	88580	C/A	A	0.016393	0.822
COL1A2_P407_R	rs2521206	0.362433	9.08556	0.00257636	1	7	93877123	15721	A/G	G	0.281421	0.101
PPARG_P693_F	rs17036281	0.349102	9.0535	0.00262192	1	3	12329411	25745	T/G	G	0.254098	0.943
NNAT_P544_R	rs6018626	0.45766	9.04198	0.0026385	1	20	35515209	-67268	A/G	G	0.150273	0.0698
ELL_P693_F	rs11673604	0.309138	9.03741	0.0026451	1	19	18401988	-92623	T/C	C	0.42623	0.941
LTA_E28_R	rs2259435	-0.439733	8.99075	0.0027135	1	6	31604894	-43206	C/T	T	0.155738	0.419
LTA_E28_R	rs2516478	-0.439733	8.99075	0.0027135	1	6	31606716	-41384	C/T	T	0.155738	0.419
LTA_E28_R	rs2523512	-0.439733	8.99075	0.0027135	1	6	31614780	-33320	C/T	T	0.155738	0.419
PADI4_E24_F	rs10788668	0.375127	8.97832	0.00273202	1	1	17580385	73082	T/C	C	0.196721	0.37
MMP7_E59_F	rs7930021	0.446865	8.96797	0.00274754	1	11	101928229	21600	C/A	A	0.139344	0.733
PPARG_P693_F	rs3892175	0.346737	8.94178	0.00278721	1	3	12343038	39372	G/A	A	0.256831	0.719
S100A4_E315_F	rs28463744	-1.00698	8.93391	0.00279924	1	1	151823746	39155	C/T	T	0.02459	0.733
ELL_P693_F	rs4808807	0.321005	8.9234	0.0028154	1	19	18455836	-38775	G/A	A	0.330601	1
COL1A1_P5_F	rs2103273	-0.373981	8.91941	0.00282156	1	17	45645685	11688	C/T	T	0.202186	0.826
ACVR1_E328_R	rs1220133	0.407529	8.91902	0.00282216	1	2	158311562	-91146	G/A	A	0.136612	0.714
HHIP_P307_R	rs1492820	0.328385	8.90439	0.00284486	1	4	145869471	83155	T/C	C	0.338798	0.0993
CLK1_P538_F	rs2136600	0.479967	8.89284	0.00286291	1	2	201450590	12385	C/T	T	0.098361	0.305
AXL_P223_R	rs16975079	1.35774	8.88707	0.00287197	1	19	46413671	-2769	A/G	G	0.010929	0.881
NRG1_P558_R	rs12676463	0.573543	8.86973	0.00289938	1	8	32459740	-64997	C/T	T	0.076503	0.262
SOX1_P294_F	rs7989963	0.396936	8.86197	0.00291173	1	13	111860338	90718	C/A	A	0.169399	0.511
GSTM1_P266_F	rs638820	-0.325959	8.85811	0.0029179	1	1	110011429	-20270	T/C	C	0.355191	0.726
TYK2_P494_F	rs12720279	0.623659	8.85489	0.00292305	1	19	10332977	-19728	C/T	T	0.060109	0.387
PLSCR3_P751_R	rs35721044	-0.523146	8.85089	0.00292946	1	17	7255380	16062	C/T	T	0.095628	0.0468
CSF3R_P8_F	rs2994004	-1.1862	8.84974	0.00293131	1	1	36629260	-91844	C/T	T	0.016393	0.822
SPARC_P195_F	rs4246027	0.324941	8.84194	0.00294386	1	5	151005809	-41096	T/G	G	0.519126	0.326
SMARCB1_P220_R	rs5760066	0.312081	8.82273	0.00297501	1	22	22517820	58890	G/A	A	0.327869	0.912
SPARC_P195_F	rs7728335	-0.313377	8.80739	0.00300013	1	5	150955764	-91141	G/A	A	0.434426	0.644
SEMA3A_P658_R	rs1989963	0.311149	8.7983	0.00301511	1	7	83702108	39602	G/A	A	0.401639	0.438
NRG1_P558_R	rs2347495	-0.296934	8.79041	0.00302818	1	8	32493849	-30888	C/T	T	0.448087	0.203
NRG1_P558_R	rs13282123	-0.296934	8.79041	0.00302818	1	8	32496606	-28131	A/G	G	0.448087	0.203
OGG1_E400_F	rs697819	0.35368	8.7664	0.0030683	1	3	9732993	-33112	T/C	C	0.243169	0.742
IGFBP5_P9_R	rs6755489	-0.341818	8.75685	0.00308441	1	2	217317701	49176	A/G	G	0.346995	0.521
SEMA3A_P658_R	rs2372167	0.316794	8.75549	0.00308671	1	7	83743316	80810	C/T	T	0.357923	0.432
SEMA3A_P658_R	rs488333	0.316794	8.75549	0.00308671	1	7	83749207	86701	A/G	G	0.357923	0.432
CDK10_P199_R	rs7195066	0.290987	8.72219	0.0031436	1	16	88363824	83444	T/C	C	0.344262	0.278
GSTM1_P266_F	rs11101973	-1.0143	8.70648	0.00317081	1	1	109982828	-48871	G/A	A	0.030055	0.675
SPP1_P647_F	rs13110188	0.401008	8.67994	0.00321732	1	4	89147423	32244	C/T	T	0.188525	0.0904
JUNB_P1149_R	rs12609353	0.41342	8.67938	0.0032183	1	19	12803798	41637	G/A	A	0.174863	0.414
HHIP_P578_R	rs6537310	0.316622	8.67683	0.00322281	1	4	145856182	70137	C/T	T	0.382514	0.135
HHIP_P578_R	rs6815058	0.316622	8.67683	0.00322281	1	4	145858483	72438	T/G	G	0.382514	0.135
CDK10_P199_R	rs1800359	0.357618	8.67014	0.00323466	1	16	88332762	52382	C/T	T	0.234973	0.966
SPP1_P647_F	rs7685225	0.416988	8.66485	0.00324407	1	4	89125482	10303	T/C	C	0.224044	0.176
SPP1_P647_F	rs6818927	0.416988	8.66485	0.00324407	1	4	89126281	11102	C/T	T	0.224044	0.176
SPP1_P647_F	rs6838095	0.416988	8.66485	0.00324407	1	4	89128460	13281	G/A	A	0.224044	0.176
ALOX12_E85_R	rs7211486	-0.666232	8.65103	0.00326877	1	17	6760473	-79740	T/C	C	0.060109	0.387
PSCA_E359_F	rs3808493	0.368743	8.63987	0.00328885	1	8	143851602	92328	C/T	T	0.214697	0.756
PLAT_P80_F	rs4266635	-0.426062	8.63236	0.00330243	1	8	42093962	-90469	A/G	G	0.153005	0.193
COL18A1_P494_R	rs6518232	-0.348876	8.62902	0.0033085	1	21	45612727	-36304	A/C	C	0.224044	0.729
PLSCR3_P751_R	rs2302764	0.289267	8.62762	0.00331104	1	17	7300834	61516	T/C	C	0.409836	0.0556
HHIP_P307_R	rs7670758	0.34273	8.61863	0.00332742	1	4	145731325	-54991	G/A	A	0.385246	0.0109
IL16_P93_R	rs1605864	-0.385256	8.61367	0.00333649	1	15	79207973	-54189	G/A	A	0.161202	0.894
ELL_P693_F	rs4808812	0.314856	8.5981	0.00336514	1	19	18483443	-11168	C/T	T	0.327869	0.912
GPX3_E178_F	rs6866153	0.360035	8.57808	0.00340234	1	5	150288233	-92057	G/T	T	0.26776	0.0536
COL1A2_P407_R	rs1557658	-0.324171	8.56295	0.00343073	1	7	93803972	-57430	T/C	C	0.262295	0.357
NOTCH4_E4_F	rs405875	0.323787	8.55599	0.00344387	1	6	32323166	23348	G/A	A	0.327869	0.912
NOTCH4_E4_F	rs2395110	0.323788	8.55599	0.00344387	1	6	32323854	24036	A/G	G	0.327869	0.912
LTA_E28_R	rs3093665	-2.56262	8.543	0.00346853	1	6	31653370	5270	A/C	C	0.002732	0.97
LTA_E28_R	rs3093559	-2.56261	8.543	0.00346853	1	6	31655771	7671	G/A	A	0.002732	0.97
LTA_E28_R	rs1077393	-0.313732	8.52067	0.00351135	1	6	31718508	70408	C/T	T	0.404372	0.777
LTA_E28_R	rs1052486	-0.31373	8.52067	0.00351135	1	6	31718665	70565	C/T	T	0.404372	0.777
NNAT_P544_R	rs4431008	0.523459	8.51519	0.00352194	1	20	35657948	75471	G/T	T	0.092896	0.166
ZNF215_P71_R	rs12575236	-0.371109	8.50977	0.00353245	1	11	6978614	74455	A/G	G	0.237705	0.173
FZD9_E458_F	rs17145721	-0.46767	8.50516	0.00354141	1	7	72572016	85513	T/C	C	0.095628	0.565
SNCG_P53_F	rs12765929	0.296279	8.49059	0.00356988	1	10	88672535	-35807	G/T	T	0.42623	0.082
SNCG_P53_F	rs17335915	0.296279	8.49059	0.00356988	1	10	88674953	-33389	T/C	C	0.42623	0.082
DSC2_E90_F	rs1313586	0.319501	8.47859	0.00359351	1	18	26840962	-95323	A/G	G	0.254098	0.644
NPR2_P618_F	rs2295795	-0.353799	8.47793	0.00359481	1	9	35702003	-79785	G/A	A	0.210383	0.965
SPARC_P195_F	rs6881068	0.666123	8.47715	0.00359635	1	5	151139056	92151	T/C	C	0.054645	0.434
HHIP_P578_R	rs7654947	0.309601	8.47395	0.00360268	1	4	145845180	59135	T/C	C	0.385246	0.194
HHIP_P578_R	rs3733423	0.309601	8.47395	0.00360268	1	4	145846855	60810	T/G	G	0.385246	0.194
CRIP1_P874_R	rs4983617	1.13331	8.46711	0.00361626	1	14	104970389	-53331	G/A	A	0.019126	0.792
CRIP1_P874_R	rs4983618	1.13331	8.46711	0.00361626	1	14	104971138	-52582	A/G	G	0.019126	0.792
CRIP1_P874_R	rs10135326	1.13331	8.46711	0.00361626	1	14	105026713	2993	G/A	A	0.019126	0.792
HHIP_P307_R	rs2353397	0.330567	8.45846	0.00363349	1	4	145737028	-49288	T/C	C	0.382514	0.135
SMARCB1_P220_R	rs738800	0.334942	8.42288	0.00370528	1	22	22488315	29385	A/C	C	0.254098	0.75
PHLDA2_P622_F	rs3987740	-0.288313	8.41868	0.00371385	1	11	2852376	-55472	G/A	A	0.402689	0.648
DLC1_P88_R	rs979728	0.304593	8.40904	0.0037336	1	8	13435309	18455	G/A	A	0.453552	0.624
SPARC_P195_F	rs1368368	-0.312339	8.39815	0.00375603	1	5	150954706	-92199	G/T	T	0.47541	0.687
LTA_E28_R	rs929138	0.351939	8.39205	0.00376866	1	6	31611677	-36423	A/G	G	0.352459	0.931
FGF9_P1404_F	rs1899878	0.292437	8.38569	0.00378187	1	13	21091104	-51367	A/G	G	0.360656	0.481
LTA_E28_R	rs3132453	1.26011	8.37834	0.00379719	1	6	31712023	63923	C/A	A	0.013661	0.851
SH3BP2_E18_F	rs1709003	0.308599	8.3738	0.00380669	1	4	2799874	9517	T/C	C	0.397541	0.691
TMEFF1_P626_R	rs10989082	0.350328	8.36197	0.00383155	1	9	102214021	-60891	C/T	T	0.248634	0.145
NPR2_P618_F	rs2025126	-0.348347	8.35272	0.0038511	1	9	35686625	-95163	G/A	A	0.215847	0.836
LTA_E28_R	rs1800630	-0.420456	8.35191	0.00385282	1	6	31650455	2355	C/A	A	0.161202	0.337
SH3BP2_E18_F	rs12504990	0.337494	8.335	0.00388885	1	4	2740570	-49787	C/T	T	0.357923	0.642
LTA_E28_R	rs3131635	0.384589	8.32151	0.00391783	1	6	31584113	-63987	C/T	T	0.180328	0.6
PPARG_P693_F	rs12496005	0.302422	8.29546	0.00397443	1	3	12346082	42416	G/C	C	0.368852	0.776
CRIP1_P874_R	rs10142224	0.568897	8.29342	0.0039789	1	14	105079690	55970	C/T	T	0.07377	0.997
CRIP1_P874_R	rs11621365	1.04928	8.29052	0.00398526	1	14	104942814	-80906	A/G	G	0.021858	0.762
CRIP1_P874_R	rs6576087	1.04928	8.29052	0.00398526	1	14	104944341	-79379	C/T	T	0.021858	0.762
CRIP1_P874_R	rs4983614	1.04928	8.29052	0.00398526	1	14	104957032	-66688	T/C	C	0.021858	0.762
CRIP1_P874_R	rs4983407	1.04928	8.29052	0.00398526	1	14	104971591	-52129	T/C	C	0.021858	0.762
CRIP1_P874_R	rs9743822	1.04929	8.29052	0.00398526	1	14	104974769	-48951	A/G	G	0.021858	0.762
CRIP1_P874_R	rs4074001	1.04928	8.29052	0.00398526	1	14	104995831	-27889	T/C	C	0.021858	0.762
CRIP1_P874_R	rs1140848	1.04929	8.29052	0.00398526	1	14	105006869	-16851	A/G	G	0.021858	0.762
FGFR3_P1152_R	rs1867926	-0.316057	8.26689	0.00403746	1	4	1755536	-8733	G/A	A	0.275956	0.257
GSTM1_P266_F	rs2094469	-0.363855	8.26493	0.00404182	1	1	110101073	69374	T/C	C	0.213115	0.308
CRK_P721_F	rs12938903	0.290493	8.25681	0.00405994	1	17	1293413	-13602	A/C	C	0.527322	0.223
CRK_P721_F	rs7208768	0.290494	8.25681	0.00405994	1	17	1299451	-7564	G/A	A	0.527322	0.223
CRK_P721_F	rs16946807	0.290494	8.25681	0.00405994	1	17	1303329	-3686	C/A	A	0.527322	0.223
LTA_E28_R	rs2523656	-0.304447	8.24406	0.00408856	1	6	31552027	-96073	C/G	G	0.401071	0.615
HPN_P823_F	rs12151195	0.949435	8.243	0.00409095	1	19	40251046	28619	T/C	C	0.02459	0.733
SEMA3A_P658_R	rs996033	-0.293325	8.24217	0.00409282	1	7	83664731	2225	G/A	A	0.571038	0.614
HTR1B_E232_R	rs10484725	-0.369057	8.22106	0.0041407	1	6	78325880	96273	A/G	G	0.172131	0.413
LTA_E28_R	rs2516513	0.339044	8.21705	0.00414986	1	6	31555567	-92533	G/A	A	0.302079	0.589
GUCY2D_P48_R	rs3027300	0.404593	8.18667	0.00421993	1	17	7929718	83053	A/C	C	0.153005	0.871
SNURF_P2_R	rs2554430	0.279671	8.17628	0.00424417	1	15	22745575	-5651	A/G	G	0.527322	0.741
CPA4_E20_F	rs12706926	0.420025	8.17477	0.00424771	1	7	129769216	48966	A/C	C	0.439891	0.469
CPA4_E20_F	rs10226437	0.420025	8.17477	0.00424771	1	7	129772226	51976	T/C	C	0.439891	0.469
CRK_P721_F	rs9905106	-0.366661	8.17245	0.00425314	1	17	1320268	13253	C/T	T	0.227568	0.86
PLAT_P80_F	rs7826714	-0.879665	8.16153	0.00427883	1	8	42128797	-55634	C/T	T	0.021858	0.0016
GNMT_P197_F	rs12525851	-0.335735	8.15961	0.00428336	1	6	43012926	-23355	G/A	A	0.188525	0.00792
CDK10_P199_R	rs3809646	0.321823	8.15524	0.00429369	1	16	88314356	33976	A/G	G	0.240437	0.865
HHIP_P307_R	rs6828255	1.60535	8.15171	0.00430206	1	4	145708715	-77601	A/C	C	0.008197	0.911
GUCY2D_P48_R	rs3027309	0.408695	8.14561	0.00431655	1	17	7931814	85149	C/T	T	0.144809	0.923
GNMT_P197_F	rs6901007	-0.29946	8.13763	0.00433559	1	6	43000812	-35469	G/T	T	0.448087	0.412
FGFR3_P1152_R	rs798754	0.330404	8.13091	0.00435169	1	4	1690555	-73714	G/A	A	0.273224	0.806
FGFR3_P1152_R	rs3099555	0.330404	8.13091	0.00435169	1	4	1695449	-68820	C/T	T	0.273224	0.806
FGFR3_P1152_R	rs4865463	0.330404	8.13091	0.00435169	1	4	1712198	-52071	C/T	T	0.273224	0.806
P2RX7_P119_R	rs7298521	0.658111	8.12659	0.00436207	1	12	120026214	-28728	C/T	T	0.051913	0.459
LTA_E28_R	rs2077491	-0.305168	8.10726	0.00440883	1	6	31714355	66255	C/T	T	0.401639	0.873
NOTCH4_E4_F	rs412657	0.275644	8.10041	0.00442552	1	6	32319063	19245	C/A	A	0.505464	0.209
STAT5A_P704_R	rs6503691	0.54448	8.09403	0.00444113	1	17	37647616	-44771	C/T	T	0.076503	0.941
COL18A1_P494_R	rs8132695	-0.340598	8.06278	0.00451838	1	21	45614631	-34400	C/T	T	0.226776	0.275
PLAT_P80_F	rs7842131	-0.415898	8.05715	0.00453244	1	8	42089087	-95344	C/T	T	0.150273	0.217
CRK_P721_F	rs10852857	0.290839	8.05229	0.00454462	1	17	1302301	-4714	T/C	C	0.516393	0.343
INHA_P1189_F	rs687477	-0.418724	8.04934	0.00455202	1	2	220219390	75381	G/A	A	0.161202	0.337
CRIP1_P874_R	rs28725385	1.16781	8.04816	0.00455499	1	14	105004139	-19581	C/T	T	0.016393	0.822
IRF5_E101_F	rs4731523	-0.297906	8.04651	0.00455914	1	7	128317512	-47819	G/A	A	0.39071	0.00488
COL18A1_P494_R	rs914237	0.378832	8.04457	0.00456403	1	21	45574146	-74885	G/A	A	0.191257	0.74
SEMA3A_P658_R	rs2018407	0.298037	8.04031	0.00457477	1	7	83707206	44700	A/G	G	0.404372	0.37
SPARC_P195_F	rs6579888	-0.301858	8.0329	0.00459352	1	5	151051912	5007	T/C	C	0.491803	0.709
NOTCH4_E4_F	rs6906128	-0.293216	8.02246	0.00462008	1	6	32314282	14464	A/C	C	0.576503	0.336
CPA4_E20_F	rs1532045	0.298771	8.0213	0.00462304	1	7	129771866	51616	G/A	A	0.311475	0.933
MEST_P62_R	rs7793239	0.451119	8.00909	0.00465431	1	7	129821931	-91289	T/C	C	0.131148	0.164
TM7SF3_P1068_R	rs17487041	-0.402146	7.99772	0.00468363	1	12	27074036	14563	T/C	C	0.153005	0.034
PHLDA2_P622_F	rs2071101	0.540887	7.98289	0.00472215	1	11	3006713	98865	G/A	A	0.079235	0.244
PLSCR3_P751_R	rs6503014	-0.324318	7.95805	0.0047874	1	17	7162109	-77209	A/G	G	0.234973	0.234
TYK2_P494_F	rs7256672	0.282519	7.95127	0.00480536	1	19	10440474	87769	T/G	G	0.478142	0.256
PPARG_P693_F	rs10510410	0.286248	7.9505	0.00480741	1	3	12321738	18072	A/C	C	0.352459	0.29
PPARG_P693_F	rs17036242	0.286248	7.9505	0.00480741	1	3	12324490	20824	G/A	A	0.352459	0.29
NOTCH4_E4_F	rs3115572	0.401202	7.92959	0.00486328	1	6	32328462	28644	C/G	G	0.142077	0.428
NOTCH4_E4_F	rs3130316	0.401202	7.92959	0.00486328	1	6	32329206	29388	C/T	T	0.142077	0.428
NOTCH4_E4_F	rs3096700	0.401202	7.92959	0.00486328	1	6	32329760	29942	G/T	T	0.142077	0.428
LTA_E28_R	rs2857709	0.884502	7.92542	0.0048745	1	6	31640793	-7307	C/T	T	0.027322	0.704
SPARC_P195_F	rs2964574	-0.342754	7.92294	0.00488119	1	5	151135904	88999	C/T	T	0.248634	0.902
SH3BP2_E18_F	rs1623454	0.299216	7.92291	0.00488127	1	4	2800400	10043	T/C	C	0.387978	0.445
PPARG_P693_F	rs6809832	0.338057	7.91157	0.00491196	1	3	12389420	85754	T/C	C	0.23224	0.957
PPARG_P693_F	rs17817469	0.33374	7.91087	0.00491386	1	3	12385349	81683	C/T	T	0.234973	0.713
CDH13_P88_F	rs12922394	-0.447535	7.90948	0.00491764	1	16	81229828	11837	C/T	T	0.101093	0.358
PLAT_P80_F	rs8178694	-1.70973	7.90753	0.00492294	1	8	42179004	-5427	G/A	A	0.008197	0.911
PLAT_P80_F	rs11985739	-1.70973	7.90753	0.00492294	1	8	42199125	14694	A/G	G	0.008197	0.911
AREG_P217_R	rs2125399	-0.301462	7.90123	0.00494012	1	4	75564749	35249	C/T	T	0.275956	0.133
PLSCR3_P751_R	rs4151120	-0.351542	7.89997	0.00494356	1	17	7282872	43554	T/A	A	0.191801	0.04
CLK1_P538_F	rs7588993	0.450685	7.89914	0.00494583	1	2	201472111	33906	A/G	G	0.098361	0.305
CLK1_P538_F	rs11894842	0.450685	7.89914	0.00494583	1	2	201481790	43585	T/C	C	0.098361	0.305
CLK1_P538_F	rs10167387	0.450685	7.89914	0.00494583	1	2	201516863	78658	T/C	C	0.098361	0.305
DLC1_E276_F	rs17222010	-0.52163	7.89831	0.0049481	1	8	13413432	-3058	A/G	G	0.092896	0.611
DNAJC15_E26_R	rs10492659	0.308676	7.88636	0.0049809	1	13	42440382	-55006	C/T	T	0.401639	0.446
DNAJC15_E26_R	rs9567077	0.308679	7.88636	0.0049809	1	13	42442964	-52424	G/T	T	0.401639	0.446
SLC22A3_P528_F	rs316030	-0.306099	7.85056	0.0050805	1	6	160607856	-81031	G/T	T	0.385246	0.107
PTHLH_P15_R	rs1268693	-0.292694	7.84746	0.00508922	1	12	28018206	2008	T/C	C	0.379781	0.901
GSTM1_P266_F	rs4970777	-0.316405	7.8369	0.00511903	1	1	110085308	53609	T/C	C	0.314208	0.749
PSCA_E359_F	rs10808680	0.349852	7.82289	0.00515886	1	8	143829375	70101	G/A	A	0.210383	0.689
IGFBP7_P297_F	rs11133474	-0.380787	7.81795	0.00517298	1	4	57600564	-71029	G/A	A	0.226776	0.0225
HHIP_P307_R	rs2575580	0.579463	7.81424	0.00518361	1	4	145824475	38159	T/C	C	0.07377	0.281
ALOX12_P223_R	rs2920422	0.29079	7.81411	0.00518399	1	17	6892369	52464	T/C	C	0.428962	0.689
SPARC_P195_F	rs4958476	0.305431	7.80311	0.00521564	1	5	151000774	-46131	T/C	C	0.494536	0.267
PPARG_P693_F	rs12639162	0.288482	7.7993	0.00522665	1	3	12325781	22115	A/G	G	0.346995	0.521
PPARG_P693_F	rs11128598	0.288476	7.7993	0.00522665	1	3	12328326	24660	T/C	C	0.346995	0.521
PPARG_P693_F	rs13073869	0.288505	7.7993	0.00522665	1	3	12328993	25327	G/A	A	0.346995	0.521
PPARG_P693_F	rs13070963	0.288474	7.7993	0.00522665	1	3	12331605	27939	T/C	C	0.346995	0.521
PPARG_P693_F	rs11128599	0.288347	7.7993	0.00522665	1	3	12335769	32103	G/A	A	0.346995	0.521
PPARG_P693_F	rs12493718	0.288474	7.7993	0.00522665	1	3	12338637	34971	G/T	T	0.346995	0.521
PPARG_P693_F	rs4145574	0.288474	7.7993	0.00522665	1	3	12347074	43408	A/G	G	0.346995	0.521
PPARG_P693_F	rs4145573	0.288477	7.7993	0.00522665	1	3	12347386	43720	A/G	G	0.346995	0.521
PPARG_P693_F	rs11128601	0.288474	7.7993	0.00522665	1	3	12356165	52499	T/C	C	0.346995	0.521
PPARG_P693_F	rs12497191	0.318916	7.78878	0.00525717	1	3	12365135	61469	A/G	G	0.273224	0.9
PPARG_P693_F	rs2028760	0.295332	7.78553	0.00526663	1	3	12347882	44216	G/A	A	0.346995	0.521
PPARG_P693_F	rs2067819	0.297919	7.77298	0.00530335	1	3	12334049	30383	G/A	A	0.357923	0.642
MMP7_E59_F	rs12807781	0.400263	7.73392	0.0054193	1	11	101935318	28689	G/A	A	0.169399	0.237
PPARG_P693_F	rs12487012	0.295388	7.72845	0.00543574	1	3	12331196	27530	T/C	C	0.346995	0.521
NNAT_P544_R	rs4810945	0.304588	7.71033	0.00549057	1	20	35679209	96732	G/T	T	0.308743	0.0543
AREG_P217_R	rs6447000	-0.287603	7.70374	0.00551065	1	4	75596222	66722	C/T	T	0.284153	0.125
GNMT_P197_F	rs9471976	-0.288122	7.69845	0.00552683	1	6	43028527	-7754	G/T	T	0.418216	0.823
CDH13_P88_F	rs16958065	-1.40982	7.69129	0.0055488	1	16	81260769	42778	C/T	T	0.010929	0.881
SPARC_P195_F	rs1529690	0.298801	7.68601	0.00556505	1	5	150958919	-87986	C/T	T	0.398907	0.562
PTPRH_E173_F	rs891186	0.337581	7.67977	0.00558433	1	19	60336254	-76227	C/T	T	0.262295	0.322
PPARG_P693_F	rs12629240	0.289149	7.67843	0.00558848	1	3	12326574	22908	A/G	G	0.346995	0.521
IL16_P93_R	rs6495544	-0.473886	7.67536	0.00559799	1	15	79246725	-15437	A/G	G	0.101093	0.128
SNCG_P98_R	rs4447076	0.281474	7.67352	0.0056037	1	10	88686361	-21936	A/G	G	0.418033	0.222
CRK_P721_F	rs9897348	0.27961	7.67028	0.00561377	1	17	1266863	-40152	C/A	A	0.527322	0.129
CHI3L2_E10_F	rs639210	-0.520002	7.66686	0.00562443	1	1	111544284	-27530	G/A	A	0.090164	0.18
PPARG_P693_F	rs6768587	0.281602	7.66465	0.00563132	1	3	12313115	9449	A/G	G	0.363388	0.365
PPARG_P693_F	rs4684846	0.281602	7.66465	0.00563132	1	3	12313849	10183	A/G	G	0.363388	0.365
PPARG_P693_F	rs9817428	0.281602	7.66465	0.00563132	1	3	12315267	11601	C/A	A	0.363388	0.365
PPARG_P693_F	rs12631028	0.281602	7.66465	0.00563132	1	3	12316406	12740	C/T	T	0.363388	0.365
PPARG_P693_F	rs12636461	0.281602	7.66465	0.00563132	1	3	12316830	13164	A/G	G	0.363388	0.365
PPARG_P693_F	rs13076055	0.281602	7.66465	0.00563132	1	3	12316996	13330	G/A	A	0.363388	0.365
PPARG_P693_F	rs11128596	0.281602	7.66465	0.00563132	1	3	12318117	14451	A/C	C	0.363388	0.365
PPARG_P693_F	rs11710969	0.281602	7.66465	0.00563132	1	3	12318591	14925	G/A	A	0.363388	0.365
PPARG_P693_F	rs11128597	0.281602	7.66465	0.00563132	1	3	12319636	15970	A/G	G	0.363388	0.365
LTA_E28_R	rs2857609	0.56839	7.65812	0.00565174	1	6	31685804	37704	C/T	T	0.07377	0.997
JAK3_P1075_R	rs3212711	0.295466	7.65735	0.00565415	1	19	17816021	-4854	C/T	T	0.344262	0.919
PPARG_P693_F	rs10510419	0.324487	7.63534	0.00572356	1	3	12401936	98270	G/T	T	0.237705	0.498
NNAT_P544_R	rs2880768	0.48904	7.6225	0.00576445	1	20	35647928	65451	A/C	C	0.095628	0.153
NRG1_P558_R	rs16879442	0.576779	7.62228	0.00576516	1	8	32444084	-80653	T/C	C	0.062842	0.364
ALOX12_E85_R	rs312457	0.333749	7.59842	0.00584195	1	17	6881117	40904	T/C	C	0.224044	0.105
ALOX12_E85_R	rs17203120	0.33375	7.59842	0.00584195	1	17	6884713	44500	T/G	G	0.224044	0.105
GPX3_E178_F	rs7727919	0.33498	7.5959	0.00585012	1	5	150291966	-88324	C/T	T	0.275956	0.0678
GPX3_E178_F	rs1531541	0.33498	7.5959	0.00585012	1	5	150293216	-87074	C/A	A	0.275956	0.0678
GPX3_E178_F	rs12656542	0.334334	7.59582	0.00585038	1	5	150291815	-88475	G/A	A	0.275956	0.0678
IL6_P213_R	rs1524107	-0.298876	7.59065	0.00586718	1	7	22734744	1612	C/T	T	0.259563	0.0724
IL6_P213_R	rs2066992	-0.298876	7.59065	0.00586718	1	7	22734774	1642	G/T	T	0.259563	0.0724
LTA_E28_R	rs2534657	0.378283	7.58857	0.00587395	1	6	31580438	-67662	G/A	A	0.237705	0.173
TMEFF1_P626_R	rs10819776	0.335465	7.5802	0.00590129	1	9	102236032	-38880	G/A	A	0.240437	0.0736
TMEFF1_P626_R	rs10989094	0.335465	7.5802	0.00590129	1	9	102242411	-32501	T/C	C	0.240437	0.0736
TMEFF1_P626_R	rs10989097	0.335465	7.5802	0.00590129	1	9	102251623	-23289	T/G	G	0.240437	0.0736
PLAT_P80_F	rs9694958	-0.587943	7.57542	0.00591696	1	8	42275203	90772	A/G	G	0.057377	0.587
PLAT_P80_F	rs9694574	-0.587943	7.57542	0.00591696	1	8	42279609	95178	A/C	C	0.057377	0.587
SOX1_P294_F	rs7492156	-0.833644	7.57526	0.00591748	1	13	111712241	-57379	T/C	C	0.030055	0.675
TYK2_P494_F	rs280521	0.497777	7.57398	0.00592169	1	19	10334392	-18313	G/A	A	0.071038	0.228
DCC_P177_F	rs8083824	-1.16575	7.55004	0.00600087	1	18	48031781	-89198	T/C	C	0.013661	0.851
SH3BP2_E18_F	rs231399	0.289256	7.50581	0.00615003	1	4	2801181	10824	C/A	A	0.382514	0.313
TP73_P945_F	rs2368544	0.418003	7.49441	0.00618908	1	1	3564616	6572	A/G	G	0.147541	0.0795
NNAT_P544_R	rs5011367	0.296311	7.47982	0.00623943	1	20	35682416	99939	G/A	A	0.314208	0.0418
SEMA3A_P658_R	rs12673519	-0.291794	7.47702	0.00624914	1	7	83665936	3430	G/A	A	0.352459	0.575
IL6_P213_R	rs10229203	0.500593	7.4761	0.00625234	1	7	22767178	34046	G/T	T	0.079235	0.389
SFTPB_P689_R	rs10204426	-0.289677	7.45864	0.00631327	1	2	85757419	7907	A/C	C	0.439891	0.186
FGFR3_P1152_R	rs17132038	0.391085	7.45782	0.00631615	1	4	1691588	-72681	G/A	A	0.185792	0.105
PLSCR3_P751_R	rs4796421	-0.453209	7.44921	0.00634643	1	17	7320374	81056	G/A	A	0.112022	0.0445
IGFBP7_P297_F	rs1718878	-0.330541	7.43667	0.0063908	1	4	57571712	-99881	C/T	T	0.265027	0.956
IGFBP7_P297_F	rs1713982	-0.330543	7.43667	0.0063908	1	4	57576472	-95121	G/A	A	0.265027	0.956
IGFBP7_P297_F	rs1403233	-0.330543	7.43667	0.0063908	1	4	57579810	-91783	T/C	C	0.265027	0.956
IGFBP7_P297_F	rs1718831	-0.330532	7.43667	0.0063908	1	4	57581703	-89890	A/C	C	0.265027	0.956
IPF1_P750_F	rs2996449	-0.311549	7.43554	0.00639482	1	13	27338007	-53420	A/G	G	0.530055	0.108
GUCY2D_P48_R	rs7209704	-0.296347	7.43089	0.00641136	1	17	7787929	-58736	C/A	A	0.34153	0.658
IL6_P213_R	rs2286498	-0.267568	7.42889	0.00641849	1	7	22824029	90897	A/G	G	0.557377	0.52
SPP1_P647_F	rs6833161	0.29792	7.42127	0.00644573	1	4	89108629	-6550	C/T	T	0.404372	0.229
NOTCH4_E4_F	rs411326	0.365663	7.41662	0.00646241	1	6	32319295	19477	G/A	A	0.20765	0.0805
SPARC_P195_F	rs2964589	-0.33899	7.41594	0.00646485	1	5	151098382	51477	A/C	C	0.226776	0.804
GNMT_P197_F	rs2274517	-0.285681	7.40217	0.00651452	1	6	43040693	4412	G/A	A	0.414169	0.722
ASCL1_P747_F	rs1498696	0.396875	7.40184	0.00651572	1	12	101868537	-6310	C/A	A	0.177596	0.161
PLSCR3_P751_R	rs3752031	-0.27305	7.39424	0.00654331	1	17	7260866	21548	A/G	G	0.483607	0.214
HOXA9_P1141_R	rs6943291	0.356215	7.39097	0.00655521	1	7	27270157	97342	A/G	G	0.218579	0.235
PENK_P447_R	rs2610032	0.487643	7.38355	0.00658231	1	8	57619532	97942	G/A	A	0.087432	0.578
NOTCH4_E4_F	rs424232	-0.324993	7.37767	0.00660387	1	6	32316302	16484	G/A	A	0.256831	0.423
HOXA5_P1324_F	rs706017	-0.689894	7.37679	0.0066071	1	7	27106403	-44733	A/G	G	0.043716	0.536
APC_E117_R	rs17164132	-0.577486	7.37094	0.00662863	1	5	112180819	79219	C/T	T	0.064208	0.371
INS_P248_F	rs11042978	0.285181	7.36237	0.00666029	1	11	2154994	15746	G/T	T	0.519126	0.925
TDGF1_P428_R	rs6799581	0.332296	7.34377	0.00672956	1	3	46619913	26124	T/G	G	0.254098	0.0023
ELL_P693_F	rs888669	0.317708	7.33569	0.00675987	1	19	18401644	-92967	C/T	T	0.297814	0.253
MMP7_E59_F	rs9667864	0.299285	7.33341	0.00676845	1	11	101876959	-29670	T/G	G	0.31694	0.637
SOX1_P294_F	rs2077401	-0.860206	7.31462	0.00683959	1	13	111712983	-56637	G/A	A	0.027322	0.704
NOTCH4_E4_F	rs563412	0.299076	7.30998	0.00685727	1	6	32323041	23223	T/C	C	0.324749	0.731
CTSL_P264_R	rs2149383	-0.304093	7.30814	0.00686429	1	9	89559926	29390	T/G	G	0.346995	0.507
GUCY2D_P48_R	rs11078717	-0.297289	7.30729	0.00686754	1	17	7782530	-64135	A/G	G	0.349727	0.439
GUCY2D_P48_R	rs11078718	-0.297286	7.30729	0.00686754	1	17	7782827	-63838	A/G	G	0.349727	0.439
GUCY2D_P48_R	rs7207022	-0.297287	7.30729	0.00686754	1	17	7787409	-59256	A/G	G	0.349727	0.439
PLSCR3_P751_R	rs4796305	-0.633455	7.29937	0.00689788	1	17	7276779	37461	T/G	G	0.051913	0.459
LTA_E28_R	rs2905722	0.84652	7.29843	0.00690149	1	6	31557306	-90794	C/T	T	0.028689	0.694
GABRB3_P92_F	rs4283207	0.321014	7.29504	0.00691452	1	15	24601635	31523	A/G	G	0.265027	0.956
TSP50_P137_F	rs2385859	-0.822576	7.29318	0.00692169	1	3	46655136	-79369	G/A	A	0.027322	0.704
LTA_E28_R	rs3763295	-0.328358	7.29179	0.00692704	1	6	31695917	47817	A/G	G	0.215847	0.836
PLSCR3_P751_R	rs2302762	0.284026	7.29075	0.00693105	1	17	7299585	60267	C/T	T	0.527322	0.129
ASCL1_P747_F	rs1718303	0.317274	7.28927	0.00693677	1	12	101797440	-77407	A/G	G	0.248634	0.786
GUCY2D_P48_R	rs11078719	-0.302333	7.28078	0.00696963	1	17	7783778	-62887	T/C	C	0.349727	0.439
UNG_P170_F	rs10850840	0.331266	7.27399	0.00699602	1	12	108000013	-19615	G/T	T	0.278689	0.0552
PXN_P308_F	rs3956833	-0.320788	7.26727	0.00702225	1	12	119190211	2011	A/C	C	0.256831	0.978
CLK1_P538_F	rs7606251	0.452916	7.26188	0.00704335	1	2	201444979	6774	T/C	C	0.095628	0.78
SH3BP2_E18_F	rs1751848	0.299803	7.25933	0.00705336	1	4	2774274	-16083	C/T	T	0.371585	0.688
ONECUT2_E96_F	rs578823	-0.267577	7.25625	0.00706547	1	18	53291602	37591	G/T	T	0.459016	0.868
ONECUT2_E96_F	rs553194	-0.267578	7.25625	0.00706547	1	18	53292132	38121	A/C	C	0.459016	0.868
GSTM1_P266_F	rs1799875	-0.276177	7.2423	0.00712057	1	1	109950497	-81202	A/G	G	0.355191	0.347
GSTM1_P266_F	rs4970768	-0.276177	7.2423	0.00712057	1	1	109957735	-73964	A/G	G	0.355191	0.347
GSTM1_P266_F	rs11102001	0.383575	7.23693	0.0071419	1	1	110101214	69515	G/A	A	0.224044	0.00376
NNAT_P544_R	rs2344095	0.308909	7.23121	0.00716469	1	20	35535697	-46780	A/G	G	0.259563	0.0724
SOX2_P546_F	rs10470352	-0.811744	7.23091	0.00716589	1	3	182904891	-6979	G/A	A	0.03012	0.676
TSP50_E21_R	rs6810260	0.387902	7.2259	0.00718591	1	3	46758436	24089	T/C	C	0.142077	0.304
NOTCH4_E4_F	rs9268035	0.276472	7.22308	0.00719721	1	6	32335466	35648	G/A	A	0.42623	0.257
NOTCH4_E4_F	rs2395114	0.276472	7.22308	0.00719721	1	6	32341525	41707	G/A	A	0.42623	0.257
NOTCH4_E4_F	rs9268132	0.276472	7.22308	0.00719721	1	6	32362632	62814	G/A	A	0.42623	0.257
SPARC_P195_F	rs2915822	-0.33449	7.2167	0.00722284	1	5	151111094	64189	A/C	C	0.229508	0.88
HTR1B_E232_R	rs9448087	1.07294	7.19195	0.00732314	1	6	78184093	-45514	T/C	C	0.016393	0.822
LIF_P383_R	rs1476576	0.352223	7.1907	0.00732824	1	22	28990517	17386	C/A	A	0.196721	0.149
COL18A1_P494_R	rs6518237	-0.32159	7.18802	0.00733919	1	21	45627380	-21651	G/A	A	0.218579	0.587
GUCY2D_P48_R	rs8066922	-0.379325	7.18644	0.00734566	1	17	7927441	80776	C/T	T	0.163934	0.621
GNMT_P197_F	rs9462856	-0.281234	7.18301	0.00735971	1	6	43034002	-2279	T/C	C	0.415301	0.634
GNMT_P197_F	rs2274514	-0.281234	7.18301	0.00735971	1	6	43042478	6197	G/A	A	0.415301	0.634
GNMT_P197_F	rs3818554	-0.281234	7.18301	0.00735971	1	6	43042598	6317	G/A	A	0.415301	0.634
HOXA9_P1141_R	rs4722672	0.343471	7.17932	0.00737487	1	7	27198287	25472	T/C	C	0.229508	0.27
VAMP8_P241_F	rs2232739	0.531321	7.17799	0.00738033	1	2	85676193	18206	T/G	G	0.081967	0.227
TM7SF3_P1068_R	rs1388659	-0.295712	7.17549	0.00739063	1	12	27090447	30974	C/T	T	0.31694	0.217
ONECUT2_E96_F	rs3760616	0.384175	7.17444	0.00739495	1	18	53251925	-2086	C/T	T	0.112022	0.0445
LTA_E28_R	rs2523705	0.342433	7.17085	0.00740977	1	6	31559659	-88441	G/A	A	0.274366	0.205
GUCY2D_P48_R	rs7225505	-0.28742	7.17062	0.00741072	1	17	7802535	-44130	G/A	A	0.297814	0.328
IGFBP2_P353_R	rs4674101	-0.305826	7.15652	0.0074692	1	2	217195867	-10152	G/A	A	0.278689	0.772
HPN_P823_F	rs35879596	-0.350746	7.15155	0.00748992	1	19	40190730	-31697	C/T	T	0.254098	0.0233
DNAJC15_E26_R	rs17064111	0.738375	7.14952	0.00749841	1	13	42537779	42391	C/A	A	0.043842	0.537
GUCY2D_P48_R	rs11650083	-0.28778	7.14659	0.00751067	1	17	7788680	-57985	A/C	C	0.344262	0.822
HPN_P823_F	rs2651097	-0.37687	7.1446	0.007519	1	19	40173071	-49356	G/A	A	0.180328	0.329
MMP14_P13_F	rs17879536	0.91474	7.14182	0.00753067	1	14	22386350	10730	C/T	T	0.02459	0.733
NOTCH4_E4_F	rs3115553	0.496455	7.13424	0.00756257	1	6	32353805	53987	G/A	A	0.084699	0.766
NOTCH4_E4_F	rs3115552	0.496455	7.13424	0.00756257	1	6	32354134	54316	G/A	A	0.084699	0.766
GUCY2D_P48_R	rs3027302	-0.378582	7.13315	0.00756717	1	17	7929772	83107	T/G	G	0.155738	0.38
HSD17B12_P97_F	rs11037537	0.273686	7.13102	0.00757616	1	11	43628310	-30474	T/C	C	0.352459	0.931
ETV1_P515_F	rs10486064	0.444569	7.12924	0.00758369	1	7	13954169	-41635	G/A	A	0.120219	0.0645
TSP50_E21_R	rs6789181	0.387835	7.12519	0.00760084	1	3	46757038	22691	C/G	G	0.139727	0.339
ALOX12_E85_R	rs8078000	0.521393	7.10853	0.0076718	1	17	6888303	48090	G/A	A	0.087432	0.712
HS3ST2_E145_R	rs210090	-0.309426	7.10112	0.00770358	1	16	22758437	24931	T/G	G	0.295082	0.74
WNT2_P217_F	rs7805063	0.283494	7.09869	0.00771403	1	7	116828305	77509	C/T	T	0.448087	0.939
WNT2_P217_F	rs994996	0.283494	7.09869	0.00771403	1	7	116840151	89355	G/A	A	0.448087	0.939
PGF_P320_F	rs741095	-0.293832	7.09582	0.00772639	1	14	74493776	1412	G/A	A	0.330601	1
PGF_P320_F	rs11850328	-0.293821	7.09582	0.00772639	1	14	74496003	3639	G/A	A	0.330601	1
P2RX7_P119_R	rs10849851	0.624234	7.08735	0.007763	1	12	120081027	26085	A/G	G	0.054645	0.434
SPARC_E50_R	rs11959894	1.5293	7.0703	0.00783721	1	5	150986642	-60018	A/G	G	0.008197	0.911
PPARG_P693_F	rs9310401	0.281441	7.06381	0.00786565	1	3	12327468	23802	T/C	C	0.371585	0.688
PPARG_P693_F	rs13433696	0.281441	7.06381	0.00786565	1	3	12333492	29826	G/A	A	0.371585	0.688
PPARG_P693_F	rs12636454	0.281441	7.06381	0.00786565	1	3	12335214	31548	T/C	C	0.371585	0.688
PPARG_P693_F	rs1122648	0.281441	7.06381	0.00786565	1	3	12350391	46725	T/C	C	0.371585	0.688
PADI4_E24_F	rs2526833	0.273654	7.05719	0.00789477	1	1	17595713	88410	C/T	T	0.314208	0.0418
VAMP8_P241_F	rs11544042	0.508797	7.05684	0.00789632	1	2	85696859	38872	C/T	T	0.090164	0.18
IPF1_P234_F	rs1970619	0.292914	7.05194	0.00791795	1	13	27337389	-54554	C/T	T	0.404372	0.229
ONECUT2_E96_F	rs570046	-0.260576	7.05056	0.00792405	1	18	53295430	41419	A/G	G	0.45082	0.81
COL18A1_P494_R	rs2246417	0.310358	7.05051	0.00792427	1	21	45583931	-65100	T/C	C	0.256831	0.978
SERPINA5_P156_F	rs11847362	-0.339767	7.04908	0.0079306	1	14	94117150	-258	C/T	T	0.169399	0.358
IL16_P93_R	rs8026245	0.497612	7.04828	0.00793414	1	15	79348056	85894	A/G	G	0.076503	0.941
SLC5A5_E60_F	rs4808709	-0.384148	7.04597	0.00794438	1	19	17862839	18997	A/G	G	0.204918	0.00242
SLC22A3_P634_F	rs512077	0.315906	7.04503	0.00794855	1	6	160694918	6137	G/A	A	0.251366	0.825
INS_P248_F	rs3741206	-0.291398	7.04113	0.00796588	1	11	2126440	-12808	G/A	A	0.47541	0.319
COL1A2_P407_R	rs400218	-0.273741	7.03633	0.00798725	1	7	93893942	32540	G/A	A	0.349727	0.599
TNFRSF10B_P108_R	rs7830593	0.441137	7.03408	0.00799729	1	8	23000640	17895	G/A	A	0.112022	0.826
PDGFRA_E125_F	rs35495915	-0.310082	7.02385	0.00804311	1	4	54764155	-26174	A/T	T	0.196721	0.00563
PDGFRA_E125_F	rs1559715	-0.310082	7.02385	0.00804311	1	4	54768430	-21899	C/T	T	0.196721	0.00563
PADI4_E24_F	rs2526830	0.273179	7.02055	0.00805795	1	1	17600706	93403	C/T	T	0.314208	0.0418
PEG3_E496_F	rs4801395	-0.255134	7.01819	0.00806858	1	19	62096739	53359	C/T	T	0.434426	0.0247
SERPINE1_E189_R	rs2070682	-0.292278	7.01679	0.00807489	1	7	100563987	6626	T/C	C	0.284153	0.125
PLSCR3_P751_R	rs11655156	-0.439708	7.01577	0.00807949	1	17	7218631	-20687	G/A	A	0.114754	0.305
IL17RB_E164_R	rs17053472	-0.263808	7.01048	0.0081034	1	3	53763772	-92004	A/C	C	0.344262	0.082
HOXA9_P1141_R	rs17428185	0.472136	7.00664	0.00812079	1	7	27251015	78200	T/C	C	0.095628	0.565
CASP6_P201_F	rs13104777	0.207093	7.00316	0.0081366	1	4	110884930	40651	T/C	C	0.346995	0.736
GJB2_P931_R	rs6490527	-0.551557	6.99859	0.00815739	1	13	19682429	16461	C/T	T	0.07377	0.281
ALOX12_E85_R	rs2089454	0.302816	6.9923	0.00818611	1	17	6759845	-80368	T/C	C	0.275956	0.445
CHI3L2_E10_F	rs654997	-0.878607	6.98301	0.00822871	1	1	111561801	-10013	G/T	T	0.02459	0.733
IGF2AS_E4_F	rs6578974	-0.48108	6.98244	0.00823133	1	11	2052309	-66018	C/A	A	0.10929	0.097
LCN2_P86_R	rs3003612	-0.351503	6.97679	0.00825736	1	9	130028437	76984	T/C	C	0.166443	0.0994
DNAJC15_E26_R	rs12429891	-0.361655	6.97573	0.00826225	1	13	42534564	39176	G/A	A	0.240437	0.297
GDF10_P95_R	rs2607872	0.415566	6.97559	0.0082629	1	10	48051698	-7569	A/G	G	0.136612	0.13
DSC2_E90_F	rs7229311	0.290558	6.97303	0.00827473	1	18	26843488	-92797	G/A	A	0.256831	0.719
TSP50_E21_R	rs4075012	0.354569	6.97011	0.00828824	1	3	46760359	26012	T/C	C	0.174863	0.184
SLC22A18_P216_R	rs10766437	0.263859	6.97008	0.00828838	1	11	2849988	-27323	G/A	A	0.472678	0.356
LTA_E28_R	rs2009658	-0.39257	6.96991	0.00828917	1	6	31646223	-1877	C/G	G	0.154727	0.465
CTSL_P264_R	rs10780872	-0.686896	6.96396	0.00831678	1	9	89556725	26189	G/A	A	0.043716	0.536
IL6_P213_R	rs2240727	-0.294649	6.96396	0.00831678	1	7	22819037	85905	G/A	A	0.308743	0.397
MYLK_P469_R	rs13088101	0.25046	6.95387	0.00836381	1	3	125108324	22016	T/C	C	0.399945	0.0152
INS_P248_F	rs10840606	-0.421328	6.95048	0.00837967	1	11	2191266	52018	A/G	G	0.117486	0.735
ONECUT2_E96_F	rs17063734	-1.42629	6.94951	0.00838422	1	18	53303452	49441	C/T	T	0.008197	0.911
SNURF_P2_R	rs9806261	-0.607175	6.94808	0.00839092	1	15	22682703	-68523	C/T	T	0.087432	0.195
IGFBP7_P297_F	rs3796532	-0.572922	6.94641	0.00839876	1	4	57585533	-86060	C/T	T	0.072404	0.307
JAK3_P1075_R	rs2161489	0.493834	6.94152	0.00842175	1	19	17725452	-95423	C/T	T	0.087432	0.195
PTHLH_E251_F	rs10843047	-0.351664	6.93873	0.0084349	1	12	28023779	7847	A/G	G	0.166667	0.564
CRIP1_P874_R	rs4983418	0.862792	6.93807	0.00843801	1	14	105014724	-8996	A/G	G	0.027322	0.704
CRIP1_P874_R	rs7493964	0.862792	6.93807	0.00843801	1	14	105015044	-8676	T/G	G	0.027322	0.704
CRIP1_P874_R	rs4983423	0.86279	6.93807	0.00843801	1	14	105020138	-3582	C/T	T	0.027322	0.704
CRIP1_P874_R	rs12323571	0.862786	6.93807	0.00843801	1	14	105024249	529	C/T	T	0.027322	0.704
HSD17B12_P97_F	rs10768966	-0.286422	6.93402	0.00845714	1	11	43592310	-66474	T/G	G	0.289617	0.815
HSD17B12_P97_F	rs2862996	-0.286422	6.93402	0.00845714	1	11	43610409	-48375	T/G	G	0.289617	0.815
NOTCH4_E4_F	rs3134931	0.285101	6.92865	0.00848257	1	6	32298598	-1220	A/G	G	0.374317	0.84
PTPRH_E173_F	rs891185	0.318737	6.92667	0.00849197	1	19	60336418	-76063	C/A	A	0.275956	0.145
TRIP6_P1090_F	rs17228609	-0.757354	6.92456	0.00850199	1	7	100325684	23793	C/T	T	0.040984	0.563
COL18A1_P494_R	rs9306126	0.26038	6.92424	0.00850351	1	21	45640791	-8240	C/T	T	0.36612	0.0815
JAK3_P1075_R	rs2302600	0.266094	6.91993	0.00852403	1	19	17802143	-18732	A/C	C	0.513661	0.832
SPARC_P195_F	rs2964584	-0.317516	6.91098	0.0085668	1	5	151123071	76166	A/G	G	0.234973	0.713
ERG_E28_F	rs2836640	0.284282	6.90499	0.00859555	1	21	39012493	57033	G/T	T	0.409836	0.595
HOXA5_P1324_F	rs2522828	-0.703017	6.90308	0.00860474	1	7	27110282	-40854	C/T	T	0.038251	0.591
WNT2_P217_F	rs2023708	0.282383	6.89478	0.00864478	1	7	116768307	17511	G/A	A	0.45082	0.954
LTA_E28_R	rs2904600	0.335007	6.88879	0.0086738	1	6	31561092	-87008	T/G	G	0.27506	0.204
SLC22A3_P528_F	rs569919	-0.374838	6.88864	0.00867452	1	6	160687173	-1714	C/T	T	0.144809	0.923
MMP14_P208_R	rs3901112	0.640804	6.88691	0.00868292	1	14	22320821	-54604	A/G	G	0.046448	0.51
ELL_P693_F	rs10422974	0.303285	6.8671	0.0087797	1	19	18501467	6856	T/C	C	0.322404	0.0416
ELL_P693_F	rs10415320	0.303282	6.8671	0.0087797	1	19	18501573	6962	G/A	A	0.322404	0.0416
PADI4_E24_F	rs3003479	0.287278	6.86321	0.00879883	1	1	17418135	-89168	G/A	A	0.338798	0.999
PTHLH_P15_R	rs11049257	-0.530579	6.8616	0.00880677	1	12	28030272	14074	T/C	C	0.07377	0.281
LTA_E28_R	rs2596534	-0.28385	6.85964	0.00881643	1	6	31553324	-94776	T/C	C	0.435653	0.287
PDGFRA_E125_F	rs2114039	0.26481	6.85296	0.00884945	1	4	54787383	-2946	A/G	G	0.442623	0.965
CD82_P557_R	rs4755266	1.7395	6.85173	0.00885555	1	11	44597368	54208	C/T	T	0.005467	0.941
SERPINA5_P156_F	rs7159069	-0.508009	6.85052	0.00886155	1	14	94038631	-78777	C/T	T	0.060109	0.0798
S100A4_E315_F	rs7549308	-0.469755	6.8496	0.00886611	1	1	151881336	96745	C/T	T	0.079235	0.389
COL1A2_P407_R	rs1800222	-0.325979	6.84839	0.00887212	1	7	93868835	7433	T/C	C	0.224044	0.937
JAK3_P1075_R	rs3212713	0.282733	6.8472	0.00887803	1	19	17816001	-4874	G/A	A	0.336066	0.825
VAMP8_P241_F	rs1044158	0.304418	6.84653	0.00888136	1	2	85679643	21656	C/T	T	0.286885	0.701
SLC22A3_P634_F	rs1567441	-0.418644	6.8369	0.00892937	1	6	160732252	43471	A/G	G	0.10929	0.888
LTA_E28_R	rs4959079	-0.604398	6.83383	0.00894473	1	6	31596858	-51242	C/T	T	0.054645	0.434
LTA_E28_R	rs9267487	-0.604398	6.83383	0.00894473	1	6	31619329	-28771	T/C	C	0.054645	0.434
HTR1B_E232_R	rs3934417	0.333326	6.83226	0.00895259	1	6	78130418	-99189	C/T	T	0.185792	0.739
CPA4_E20_F	rs11981987	0.370317	6.83135	0.00895715	1	7	129728840	8590	G/A	A	0.29235	0.898
DNAJC15_E26_R	rs10492658	0.695491	6.82514	0.00898835	1	13	42514539	19151	C/T	T	0.046448	0.51
DNAJC15_E26_R	rs17064184	0.695491	6.82514	0.00898835	1	13	42579963	84575	A/G	G	0.046448	0.51
DNAJC15_E26_R	rs17064193	0.695491	6.82514	0.00898835	1	13	42587369	91981	T/C	C	0.046448	0.51
GPX3_E178_F	rs7714289	0.365539	6.81638	0.00903255	1	5	150301356	-78934	C/T	T	0.213115	0.0192
ALOX12_E85_R	rs13342692	0.314371	6.81138	0.00905787	1	17	6887011	46798	T/C	C	0.259563	0.796
SLC5A8_P38_R	rs1055734	-0.458599	6.80642	0.00908307	1	12	100044820	-83338	A/G	G	0.101093	0.916
SLC5A8_P38_R	rs3741954	-0.458599	6.80642	0.00908307	1	12	100045006	-83152	C/T	T	0.101093	0.916
ALOX12_E85_R	rs312470	0.278223	6.80414	0.00909467	1	17	6842903	2690	A/G	G	0.352459	0.0424
GSTM1_P266_F	rs11102002	0.37299	6.79462	0.0091433	1	1	110101800	70101	C/T	T	0.221311	0.00254
PLSCR3_P751_R	rs4151121	-0.32191	6.79347	0.00914919	1	17	7283018	43700	A/G	G	0.199454	0.085
ADAMTS12_E52_R	rs3756464	-0.282875	6.78809	0.0091768	1	5	34005451	77622	T/C	C	0.333333	0.657
COL1A2_P407_R	rs7805430	0.446416	6.77892	0.00922407	1	7	93894152	32750	G/A	A	0.087432	0.138
GDF10_P95_R	rs12414155	-0.283761	6.77798	0.00922893	1	10	48091026	31759	C/T	T	0.357923	0.432
SERPINE1_E189_R	rs2227684	-0.286123	6.76892	0.0092759	1	7	100563651	6290	G/A	A	0.281421	0.0995
SNCG_P98_R	rs12765929	0.254393	6.7668	0.00928692	1	10	88672535	-35762	G/T	T	0.42623	0.082
SNCG_P98_R	rs17335915	0.254392	6.7668	0.00928692	1	10	88674953	-33344	T/C	C	0.42623	0.082
MLLT4_P1400_F	rs3213591	0.283408	6.75836	0.00933095	1	6	168058967	89705	G/T	T	0.408221	0.0527
NOTCH4_E4_F	rs9267911	-0.26519	6.75097	0.00936967	1	6	32313088	13270	T/C	C	0.532787	0.987
PXN_P308_F	rs3888587	-0.308465	6.74238	0.00941489	1	12	119187144	-1056	A/C	C	0.254098	0.943
TNK1_P221_F	rs34280588	-0.266647	6.7398	0.00942852	1	17	7278212	53299	C/T	T	0.305885	0.146
PRKCDBP_P352_R	rs2634184	0.395138	6.73749	0.00944074	1	11	6292138	-6530	A/G	G	0.120219	0.344
CDK10_P199_R	rs2377058	-0.459314	6.7311	0.00947462	1	16	88262332	-18048	T/C	C	0.180328	0.98
SPP1_P647_F	rs1545745	-0.47018	6.72833	0.00948934	1	4	89035756	-79423	G/A	A	0.076503	0.262
SPP1_P647_F	rs2169611	-0.47018	6.72833	0.00948934	1	4	89036455	-78724	T/C	C	0.076503	0.262
MEST_P62_R	rs1990790	0.285179	6.72266	0.00951955	1	7	129820866	-92354	C/T	T	0.377049	0.343
SERPINE1_P519_F	rs4729671	-0.39488	6.71258	0.00957351	1	7	100636768	80115	A/G	G	0.136612	0.795
DES_E228_R	rs4674407	0.27945	6.71166	0.00957845	1	2	220090944	99373	C/T	T	0.47541	0.0291
CPA4_E20_F	rs2171492	0.370232	6.70667	0.00960529	1	7	129737976	17726	G/T	T	0.333333	0.579
HS3ST2_E145_R	rs2239332	0.471698	6.70263	0.00962708	1	16	22732080	-1426	A/G	G	0.079235	0.88
NNAT_P544_R	rs4810915	0.452481	6.69342	0.00967694	1	20	35659180	76703	T/C	C	0.098361	0.14
INSR_E97_F	rs890861	0.512933	6.68765	0.00970831	1	19	7179343	-65571	A/G	G	0.087432	0.712
MMP9_P189_F	rs3848715	-0.28596	6.68248	0.00973651	1	20	43998089	-72676	G/A	A	0.31694	0.416
LTA_E28_R	rs2253044	0.371907	6.67251	0.00979112	1	6	31569904	-78196	C/A	A	0.233814	0.0545
NNAT_P544_R	rs6125623	0.277583	6.67097	0.00979958	1	20	35679827	97350	C/T	T	0.325137	0.0568
NOTCH4_E4_F	rs3130320	0.397017	6.6705	0.00980217	1	6	32331236	31418	C/T	T	0.114754	0.247
IGFBP7_P297_F	rs11133472	-0.351925	6.65984	0.00986098	1	4	57599144	-72449	G/A	A	0.213115	0.0574
S100A2_E36_R	rs7549308	0.468878	6.65937	0.00986358	1	1	151881336	76442	C/T	T	0.079235	0.389
PPARG_P693_F	rs4135263	0.303635	6.65521	0.00988663	1	3	12398266	94600	T/C	C	0.240437	0.565
LAMB1_E144_R	rs4730283	0.284853	6.65412	0.00989268	1	7	107381225	-49671	C/T	T	0.374317	0.169
GDF10_P95_R	rs7923671	0.39438	6.64838	0.0099246	1	10	48034576	-24691	G/A	A	0.128415	0.517
CPA4_E20_F	rs1809627	0.263875	6.63621	0.00999263	1	7	129758424	38174	C/T	T	0.31694	0.371
HOXA9_P1141_R	rs13243033	0.330934	6.63445	0.0100025	1	7	27214898	42083	C/T	T	0.245902	0.105
COL1A2_P407_R	rs2157811	-0.300777	6.63071	0.0100235	1	7	93801232	-60170	T/C	C	0.265027	0.279
PLSCR3_P751_R	rs7220464	-0.30226	6.62947	0.0100305	1	17	7151560	-87758	G/T	T	0.229508	0.324
PLSCR3_P751_R	rs11658072	-0.30226	6.62947	0.0100305	1	17	7155548	-83770	T/C	C	0.229508	0.324
SPI1_E205_F	rs11570067	0.853015	6.6246	0.010058	1	11	47322671	-33798	C/A	A	0.02459	0.733
SPI1_E205_F	rs11570058	0.853015	6.6246	0.010058	1	11	47326019	-30450	C/T	T	0.02459	0.733
SPI1_E205_F	rs3729989	0.853015	6.6246	0.010058	1	11	47326617	-29852	A/G	G	0.02459	0.733
SH3BP2_E18_F	rs16843511	1.06038	6.60997	0.0101409	1	4	2843135	52778	C/T	T	0.016393	0.822
CCND3_P435_F	rs10947996	0.365718	6.60399	0.0101751	1	6	42000787	-17178	G/T	T	0.174863	0.76
OGG1_E400_F	rs4986999	-2.39656	6.60094	0.0101925	1	3	9768343	2238	T/G	G	0.002732	0.97
PADI4_E24_F	rs2800697	0.270176	6.59646	0.0102182	1	1	17604338	97035	T/C	C	0.306011	0.0905
WNT2_P217_F	rs6960356	0.277175	6.58182	0.0103025	1	7	116797592	46796	C/T	T	0.453552	0.848
ELL_P693_F	rs10401741	0.296605	6.5758	0.0103375	1	19	18499405	4794	C/A	A	0.306011	0.0738
PLSCR3_P751_R	rs3809829	0.270416	6.57562	0.0103385	1	17	7187664	-51654	G/T	T	0.382391	0.654
SPDEF_E116_R	rs3846867	0.263573	6.57368	0.0103498	1	6	34556293	-75660	T/C	C	0.342896	0.9
CDK10_P199_R	rs17233826	0.237212	6.57279	0.0103549	1	16	88331837	51457	D/I	I	0.336541	0.57
LIF_P383_R	rs2074733	0.252793	6.57059	0.0103678	1	22	29068587	95456	C/T	T	0.54918	0.81
MLLT4_P1400_F	rs6912127	0.279882	6.56502	0.0104003	1	6	168068033	98771	C/T	T	0.407104	0.0526
GSTM1_P266_F	rs17024043	-1.23591	6.5611	0.0104232	1	1	109931928	-99771	A/G	G	0.016393	0.822
MET_E333_F	rs35759345	0.270616	6.54915	0.0104934	1	7	116175257	75229	T/C	C	0.516202	0.204
TDGF1_P428_R	rs6808525	0.36032	6.54272	0.0105314	1	3	46692935	99146	C/T	T	0.145407	0.653
UNG_P170_F	rs11069042	0.301579	6.54026	0.010546	1	12	108011191	-8437	C/T	T	0.297814	0.253
CDK10_P199_R	rs1045814	-0.285436	6.53708	0.0105649	1	16	88290416	10036	G/A	A	0.303279	0.18
SPP1_P647_F	rs10516798	0.273986	6.53123	0.0105997	1	4	89102561	-12618	A/G	G	0.39071	0.222
IL16_P93_R	rs9744476	-0.317255	6.52184	0.0106558	1	15	79180100	-82062	C/A	A	0.178057	0.535
MYCL1_P502_R	rs6677742	-0.670133	6.51668	0.0106867	1	1	40120607	-20169	T/C	C	0.040984	0.563
GPX3_E178_F	rs888989	0.409914	6.51243	0.0107123	1	5	150411223	30933	T/C	C	0.103825	0.414
CPA4_E20_F	rs7794088	0.409756	6.50951	0.0107299	1	7	129760458	40208	G/T	T	0.445355	0.698
LTA_E28_R	rs2269475	-0.318996	6.50262	0.0107716	1	6	31691910	43810	G/A	A	0.213115	0.563
TPEF_seq_44_S88_R	rs4458153	0.272927	6.48144	0.0109007	1	2	192762065	-5330	C/T	T	0.36612	0.261
TNFRSF10B_P108_R	rs12681965	0.328298	6.46896	0.0109775	1	8	23019547	36802	T/G	G	0.218579	0.748
LTA_E28_R	rs2523506	-0.379706	6.45834	0.0110433	1	6	31617946	-30154	C/A	A	0.153005	0.464
LTA_E28_R	rs2251824	-0.379706	6.45834	0.0110433	1	6	31619836	-28264	G/A	A	0.153005	0.464
LTA_E28_R	rs2523503	-0.379706	6.45834	0.0110433	1	6	31621538	-26562	G/T	T	0.153005	0.464
PHLDA2_P622_F	rs10832869	-0.253647	6.45568	0.0110598	1	11	2867197	-40651	T/C	C	0.486339	0.704
GPX3_E178_F	rs17658199	0.431696	6.45478	0.0110654	1	5	150291561	-88729	G/T	T	0.273893	0.0831
CDK10_P199_R	rs9935559	0.284097	6.44978	0.0110966	1	16	88328030	47650	C/T	T	0.26776	0.673
GUCY2D_P48_R	rs4462665	-0.274631	6.44944	0.0110987	1	17	7789812	-56853	G/C	C	0.316473	0.74
NRG1_P558_R	rs10107065	0.483988	6.4491	0.0111009	1	8	32510100	-14637	A/G	G	0.079235	0.244
SLC22A3_P634_F	rs7757997	-0.687593	6.44546	0.0111236	1	6	160602887	-85894	A/G	G	0.035519	0.097
SLC22A3_P528_F	rs316026	-0.282149	6.44324	0.0111375	1	6	160604360	-84527	T/C	C	0.346995	0.188
ALOX12_P223_R	rs11657083	0.279361	6.43962	0.0111603	1	17	6797819	-42086	T/G	G	0.349727	0.395
CCND3_P435_F	rs9349206	0.450447	6.43449	0.0111925	1	6	42036360	18395	C/A	A	0.101093	0.479
CCND3_P435_F	rs9357372	0.450447	6.43449	0.0111925	1	6	42041532	23567	G/A	A	0.101093	0.479
CCND3_P435_F	rs4607432	0.450447	6.43449	0.0111925	1	6	42042625	24660	A/C	C	0.101093	0.479
ONECUT2_E96_F	rs3859402	0.247929	6.43445	0.0111928	1	18	53286176	32165	G/A	A	0.461749	0.77
KRT5_P308_F	rs3088010	0.288078	6.42762	0.0112359	1	12	51246346	45528	A/G	G	0.251366	0.825
NOTCH4_E4_F	rs6936346	-0.257025	6.41576	0.0113112	1	6	32308732	8914	C/T	T	0.494536	0.713
KRT5_P308_F	rs3842941	0.292474	6.41106	0.0113412	1	12	51241300	40482	C/T	T	0.248634	0.603
SLC5A8_P38_R	rs10860680	-0.391862	6.40978	0.0113493	1	12	100038764	-89394	G/A	A	0.122951	0.398
CPA4_E20_F	rs4560737	0.312748	6.40934	0.0113522	1	7	129777999	57749	C/T	T	0.284153	0.935
LTA_E28_R	rs2516511	0.313915	6.40283	0.0113939	1	6	31556604	-91496	G/A	A	0.282648	0.41
PALM2-AKAP2_P183_R	rs2149002	-0.270507	6.4001	0.0114114	1	9	111559709	-22518	T/C	C	0.442623	0.579
CTSL_P264_R	rs3124238	-0.263607	6.39722	0.0114299	1	9	89436137	-94399	C/T	T	0.363388	0.029
JAK3_P1075_R	rs6512230	0.262783	6.3969	0.011432	1	19	17836630	15755	G/A	A	0.424923	0.799
ERCC6_P698_R	rs12572848	-0.378624	6.39615	0.0114368	1	10	50322609	-95167	G/A	A	0.147541	0.563
ERCC6_P698_R	rs3750751	-0.378624	6.39615	0.0114368	1	10	50335934	-81842	G/A	A	0.147541	0.563
SERPINA5_P156_F	rs1955651	0.280755	6.39604	0.0114375	1	14	94203476	86068	T/C	C	0.251366	0.177
GUCY2D_P48_R	rs4791423	-0.268075	6.38832	0.0114874	1	17	7815639	-31026	C/A	A	0.374317	0.84
p16_seq_47_S85_F	rs4074785	0.250159	6.38415	0.0115144	1	9	21971583	6771	G/A	A	0.297814	0.00194
PENK_P447_R	rs2670049	-0.259577	6.38353	0.0115184	1	8	57563284	41694	T/C	C	0.513661	0.704
HSD17B12_P97_F	rs7116641	-0.281654	6.38018	0.0115402	1	11	43653493	-5291	T/G	G	0.275956	0.729
MLLT4_P1400_F	rs9346630	-0.248184	6.37796	0.0115546	1	6	168041583	72321	G/T	T	0.420765	0.275
MLLT4_P1400_F	rs2268946	-0.248184	6.37796	0.0115546	1	6	168043142	73880	C/T	T	0.420765	0.275
MLLT4_P1400_F	rs3800524	-0.248184	6.37796	0.0115546	1	6	168044864	75602	A/G	G	0.420765	0.275
MLLT4_P1400_F	rs12191722	-0.248184	6.37796	0.0115546	1	6	168051202	81940	T/C	C	0.420765	0.275
MLLT4_P1400_F	rs9346512	-0.248184	6.37796	0.0115546	1	6	168052126	82864	G/A	A	0.420765	0.275
LTA_E28_R	rs2516509	0.312412	6.37502	0.0115738	1	6	31557973	-90127	A/G	G	0.281811	0.413
HOXA9_P1141_R	rs10228276	0.331547	6.3719	0.0115941	1	7	27213804	40989	A/G	G	0.237705	0.0766
LTA_E28_R	rs28732144	-1.6832	6.36886	0.011614	1	6	31664184	16084	G/A	A	0.005464	0.941
SNCG_P53_F	rs17427876	0.293707	6.36255	0.0116554	1	10	88735062	26720	T/C	C	0.256831	0.978
HHIP_P578_R	rs2575580	0.456037	6.36208	0.0116585	1	4	145824475	38430	T/C	C	0.07377	0.281
NOTCH4_E4_F	rs8192584	-0.945262	6.35893	0.0116792	1	6	32297170	-2648	C/T	T	0.019126	0.792
CRK_P721_F	rs11651209	0.258235	6.35441	0.011709	1	17	1311646	4631	A/C	C	0.505464	0.337
LIF_P383_R	rs9614158	0.31369	6.34375	0.0117796	1	22	28927880	-45251	A/G	G	0.180328	0.0429
HOXC6_P585_R	rs7302703	0.375467	6.33216	0.0118568	1	12	52670654	-25864	G/A	A	0.114754	0.0595
HOXC6_P585_R	rs12304647	0.375467	6.33216	0.0118568	1	12	52671214	-25304	A/C	C	0.114754	0.0595
CRK_P721_F	rs2286870	-0.29714	6.3309	0.0118652	1	17	1318746	11731	A/G	G	0.325137	0.826
LTA_E28_R	rs2248462	0.311194	6.33003	0.011871	1	6	31554775	-93325	G/A	A	0.281593	0.414
GSTM1_P266_F	rs681991	-0.304249	6.32838	0.0118821	1	1	109996751	-34948	C/T	T	0.240437	0.565
FGF9_P1404_F	rs1886859	-0.332797	6.32747	0.0118882	1	13	21214747	72276	G/T	T	0.174863	0.76
FGF9_P1404_F	rs6490668	-0.332419	6.32745	0.0118883	1	13	21209635	67164	T/C	C	0.174863	0.76
CDH13_P88_F	rs12449223	0.261958	6.32598	0.0118982	1	16	81229535	11544	G/A	A	0.472678	0.392
p16_seq_47_S85_F	rs16905599	0.250165	6.323	0.0119182	1	9	22059144	94332	G/A	A	0.286885	0.00124
SOX17_P303_F	rs4738890	0.329218	6.32009	0.0119378	1	8	55518514	-14231	A/G	G	0.188525	0.808
SPDEF_E116_R	rs913014	-0.318105	6.31647	0.0119622	1	6	34609507	-22446	T/C	C	0.218579	0.105
PXN_P308_F	rs7966099	-0.298381	6.31501	0.011972	1	12	119168291	-19909	G/A	A	0.251366	0.864
PXN_P308_F	rs2239208	-0.298381	6.31501	0.011972	1	12	119172508	-15692	T/C	C	0.251366	0.864
PXN_P308_F	rs4767886	-0.298381	6.31501	0.011972	1	12	119181853	-6347	G/A	A	0.251366	0.864
PXN_P308_F	rs11065061	-0.298381	6.31501	0.011972	1	12	119183778	-4422	C/T	T	0.251366	0.864
HOXA9_P1141_R	rs2074399	0.337235	6.31389	0.0119796	1	7	27249008	76193	A/G	G	0.221311	0.0891
MMP7_E59_F	rs643281	0.257361	6.31009	0.0120053	1	11	101891286	-15343	G/A	A	0.505464	0.823
CAV1_P169_F	rs2191502	-0.287121	6.30413	0.0120457	1	7	116005322	53416	C/T	T	0.368852	0.12
CHI3L2_E10_F	rs817582	0.322876	6.30241	0.0120574	1	1	111487577	-84237	T/C	C	0.210383	0.625
CAV1_P169_F	rs10240619	1.1048	6.3012	0.0120656	1	7	115969655	17749	A/G	G	0.013661	0.851
JAK3_P1075_R	rs3212741	-0.415394	6.29642	0.0120982	1	19	17812178	-8697	C/T	T	0.117486	0.277
LTA_E28_R	rs2844509	0.310185	6.29361	0.0121174	1	6	31618903	-29197	T/C	C	0.355191	0.978
SPARC_P195_F	rs2915876	-0.313603	6.29183	0.0121296	1	5	151130938	84033	G/T	T	0.224044	0.729
COL1A1_P5_F	rs11079895	-0.276766	6.28891	0.0121496	1	17	45535596	-98401	A/G	G	0.286885	0.288
GABRB3_P92_F	rs7182768	-0.420208	6.2788	0.0122191	1	15	24598122	28010	T/C	C	0.112022	0.826
PHLDA2_P622_F	rs10488671	0.334434	6.27818	0.0122234	1	11	2853359	-54489	G/T	T	0.155738	0.805
JAK3_P1075_R	rs2042299	0.490297	6.2684	0.012291	1	19	17753478	-67397	C/T	T	0.076503	0.331
JAK3_P1075_R	rs2042298	0.490297	6.2684	0.012291	1	19	17753591	-67284	C/T	T	0.076503	0.331
GJB2_P931_R	rs7984806	-0.453554	6.26604	0.0123074	1	13	19670687	4719	T/C	C	0.095628	0.565
SLC22A3_P528_F	rs614564	-0.313595	6.26499	0.0123147	1	6	160612709	-76178	A/G	G	0.221311	0.4
TYK2_P494_F	rs12720220	-2.25186	6.26493	0.0123151	1	19	10351643	-1062	G/T	T	0.002732	0.97
TNFRSF10B_P108_R	rs4872058	0.327251	6.26391	0.0123222	1	8	23045899	63154	G/A	A	0.188525	0.467
CD82_P557_R	rs11038085	-0.505337	6.26135	0.01234	1	11	44602281	59121	A/G	G	0.079235	0.244
LAMC1_P808_F	rs3814325	0.355359	6.2591	0.0123557	1	1	181189598	-68770	A/C	C	0.142077	0.304
EMR3_E61_F	rs8107052	-1.13302	6.25685	0.0123714	1	19	14606163	-40586	C/T	T	0.013661	0.851
FANCE_P356_R	rs9658099	-1.86811	6.24887	0.0124273	1	6	35464514	-63246	G/T	T	0.005522	0.94
CDH13_P88_F	rs1433157	-0.269577	6.24808	0.0124328	1	16	81235724	17733	G/A	A	0.478142	0.152
TSP50_E21_R	rs4683316	-0.312832	6.24218	0.0124743	1	3	46718899	-15448	C/T	T	0.180328	0.6
ELL_P693_F	rs34053595	0.27858	6.24205	0.0124752	1	19	18417749	-76862	T/C	C	0.371585	0.0954
MYLK_P469_R	rs12495918	0.409057	6.2419	0.0124763	1	3	125065904	-20404	G/A	A	0.106557	0.952
HLA-DPA1_E35_R	rs2071349	-0.390888	6.22903	0.0125673	1	6	33151498	2177	C/G	G	0.134175	0.0179
PSCA_E359_F	rs7843869	-0.231779	6.22579	0.0125903	1	8	143672224	-87050	A/G	G	0.423497	0.000713
MYLK_P469_R	rs2332682	0.261288	6.22388	0.0126039	1	3	125137323	51015	G/A	A	0.374317	0.84
HLA-DPA1_E35_R	rs9277334	-0.388159	6.22195	0.0126176	1	6	33138090	-11231	A/C	C	0.131148	0.00164
HDAC9_P137_R	rs12374816	0.884664	6.21462	0.01267	1	7	18414094	-87663	T/C	C	0.019126	0.000236
IL16_P93_R	rs17336789	0.470156	6.19354	0.0128217	1	15	79245181	-16981	G/A	A	0.081967	0.227
CDK10_P199_R	rs12924572	-0.291012	6.18608	0.0128759	1	16	88276237	-4143	G/A	A	0.284153	0.0358
CAV1_P169_F	rs6955302	-0.271575	6.18486	0.0128848	1	7	116012940	61034	C/T	T	0.535519	0.66
ERN1_P809_R	rs8076809	0.298523	6.17454	0.0129602	1	17	59535040	-26977	A/C	C	0.286885	0.142
HOXC6_P585_R	rs11170795	-0.538038	6.17403	0.0129639	1	12	52743962	47444	A/G	G	0.060109	0.387
TNFRSF10B_P108_R	rs11784679	0.350388	6.17256	0.0129747	1	8	22887095	-95650	T/G	G	0.15847	0.436
GFI1_P208_R	rs12132293	0.372453	6.17146	0.0129827	1	1	92656065	-69164	T/C	C	0.136612	0.714
MMP7_E59_F	rs10791573	0.315414	6.17138	0.0129833	1	11	101850345	-56284	G/A	A	0.237705	0.173
IGFBP2_P353_R	rs940794	0.256685	6.1668	0.013017	1	2	217164812	-41207	T/G	G	0.398907	0.562
WNT2_P217_F	rs2157946	0.266734	6.16368	0.01304	1	7	116817934	67138	C/A	A	0.45082	0.954
LTA_E28_R	rs3093668	-1.17872	6.1571	0.0130886	1	6	31654474	6374	G/C	C	0.011014	0.881
JAK3_P1075_R	rs1363769	0.466649	6.14854	0.0131521	1	19	17726305	-94570	C/T	T	0.076503	0.331
LTA_E28_R	rs3093661	-1.177	6.14325	0.0131915	1	6	31651737	3637	G/A	A	0.010929	0.881
HOXA9_P1141_R	rs6968828	0.271929	6.14199	0.0132009	1	7	27190088	17273	T/G	G	0.472678	0.249
ELL_P693_F	rs35742476	0.285705	6.13968	0.0132181	1	19	18402785	-91826	C/T	T	0.289617	0.399
ELL_P693_F	rs2303692	0.285705	6.13968	0.0132181	1	19	18418657	-75954	C/T	T	0.289617	0.399
CPA4_E20_F	rs10954267	0.325287	6.13275	0.01327	1	7	129720717	467	A/C	C	0.34153	0.271
SNRPN_seq_12_S127_F	rs2736708	0.329888	6.12469	0.0133307	1	15	22716382	-34835	A/G	G	0.215847	0.818
SPI1_E205_F	rs17726390	0.570167	6.12456	0.0133316	1	11	47276282	-80187	C/T	T	0.054645	0.434
SPI1_E205_F	rs2290149	0.570168	6.12456	0.0133316	1	11	47302492	-53977	A/G	G	0.054645	0.434
GPX3_E178_F	rs7713223	0.447461	6.12185	0.0133521	1	5	150410889	30599	T/C	C	0.071038	0.02
ALOX12_E85_R	rs311755	-0.601752	6.12127	0.0133565	1	17	6743689	-96524	C/T	T	0.043716	0.536
GSTM1_P266_F	rs1887547	-0.289676	6.11991	0.0133668	1	1	110097295	65596	C/T	T	0.311475	0.795
GSTM1_P266_F	rs6684608	-0.289676	6.11991	0.0133668	1	1	110097812	66113	C/T	T	0.311475	0.795
MLLT4_P1400_F	rs2300080	-0.24214	6.11258	0.0134223	1	6	168022300	53038	G/A	A	0.415301	0.177
P2RX7_P119_R	rs208294	0.284685	6.10439	0.0134846	1	12	120084636	29694	A/G	G	0.322404	0.174
SERPINA5_P156_F	rs11623139	-0.350333	6.09903	0.0135256	1	14	94077410	-39998	T/C	C	0.144809	0.923
KDR_E79_F	rs2125489	-0.562009	6.09451	0.0135603	1	4	55648240	-38200	C/T	T	0.051913	0.447
ITK_P114_F	rs3087616	0.493468	6.09143	0.0135839	1	5	156445860	-94511	T/C	C	0.076503	0.262
ITK_P114_F	rs919747	0.493468	6.09143	0.0135839	1	5	156463908	-76463	G/A	A	0.076503	0.262
GDF10_P95_R	rs12357149	0.679284	6.09036	0.0135921	1	10	48064263	4996	G/A	A	0.036964	0.617
NOTCH4_E4_F	rs396960	0.293325	6.08428	0.013639	1	6	32299559	-259	T/A	A	0.287727	0.269
MLLT4_P1400_F	rs3800520	-0.24077	6.08103	0.0136641	1	6	168023145	53883	A/G	G	0.412568	0.139
MLLT4_P1400_F	rs2340900	-0.24077	6.08103	0.0136641	1	6	168025857	56595	A/G	G	0.412568	0.139
MLLT4_P1400_F	rs9355143	-0.24077	6.08103	0.0136641	1	6	168032048	62786	C/T	T	0.412568	0.139
MLLT4_P1400_F	rs2285241	-0.24077	6.08103	0.0136641	1	6	168037682	68420	A/G	G	0.412568	0.139
MLLT4_P1400_F	rs2268947	-0.24077	6.08103	0.0136641	1	6	168042675	73413	A/G	G	0.412568	0.139
MLLT4_P1400_F	rs10945454	-0.24077	6.08103	0.0136641	1	6	168047169	77907	C/T	T	0.412568	0.139
MLLT4_P1400_F	rs9364368	-0.24077	6.08103	0.0136641	1	6	168049331	80069	G/A	A	0.412568	0.139
MLLT4_P1400_F	rs9355042	-0.24077	6.08103	0.0136641	1	6	168051763	82501	G/A	A	0.412568	0.139
NPR2_P618_F	rs4879938	-0.273654	6.07936	0.013677	1	9	35877412	95624	T/C	C	0.304489	0.221
CTSL_P264_R	rs2378759	-0.491407	6.07537	0.013708	1	9	89540325	9789	T/C	C	0.07377	0.277
CEBPA_P1163_R	rs10423902	-0.268886	6.07398	0.0137187	1	19	38456702	-29621	G/A	A	0.497268	0.121
SLC5A5_E60_F	rs12462622	0.344311	6.07349	0.0137226	1	19	17788285	-55557	T/G	G	0.166667	0.564
HOXA9_P1141_R	rs7782529	0.333472	6.06974	0.0137517	1	7	27264316	91501	G/A	A	0.193989	0.172
HHIP_P307_R	rs13136959	-0.352986	6.06641	0.0137777	1	4	145720046	-66270	T/C	C	0.18306	0.292
LTA_E28_R	rs11575839	-0.632286	6.06256	0.0138077	1	6	31665770	17670	C/T	T	0.046448	0.51
ELL_P693_F	rs4808814	0.274545	6.06109	0.0138192	1	19	18498610	3999	C/T	T	0.327869	0.218
SPI1_E205_F	rs3736101	0.918652	6.05845	0.0138399	1	11	47263204	-93265	C/T	T	0.019126	0.792
SPI1_E205_F	rs12575296	0.918643	6.05845	0.0138399	1	11	47277561	-78908	C/T	T	0.019126	0.792
SPI1_E205_F	rs12576690	0.918671	6.05845	0.0138399	1	11	47278085	-78384	T/C	C	0.019126	0.792
IGFBP5_P9_R	rs1548942	-0.378782	6.05451	0.0138708	1	2	217327281	58756	G/A	A	0.142077	0.853
WNT2_P217_F	rs1029396	0.321951	6.05283	0.013884	1	7	116812056	61260	T/G	G	0.221311	0.204
TIE1_E66_R	rs7556572	2.31846	6.05277	0.0138845	1	1	43476610	-62707	A/G	G	0.002732	0.97
PSCA_E359_F	rs4977101	-0.2286	6.05008	0.0139057	1	8	143674821	-84453	A/G	G	0.42623	0.00115
TYK2_P494_F	rs12982179	0.263258	6.04633	0.0139352	1	19	10373400	20695	G/A	A	0.256831	0.455
ONECUT2_E96_F	rs2285677	-0.416131	6.04495	0.0139461	1	18	53187373	-66638	T/G	G	0.095628	0.565
RARRES1_P57_R	rs2082159	-0.281705	6.04247	0.0139657	1	3	159842361	-90665	G/A	A	0.251366	0.864
RARRES1_P57_R	rs12488447	-0.281705	6.04247	0.0139657	1	3	159904518	-28508	T/C	C	0.251366	0.864
CDH13_P88_F	rs6565043	0.49918	6.04136	0.0139745	1	16	81165492	-52499	C/T	T	0.065574	0.797
CDH13_P88_F	rs16957747	0.499176	6.04136	0.0139745	1	16	81167033	-50958	A/G	G	0.065574	0.797
GJB2_P931_R	rs912410	0.392894	6.04073	0.0139795	1	13	19582769	-83199	G/A	A	0.131148	0.457
NPR2_P618_F	rs2295797	-0.304313	6.03855	0.0139968	1	9	35712282	-69506	T/C	C	0.204918	0.756
MLLT4_P1400_F	rs9364207	0.253929	6.03705	0.0140087	1	6	168060843	91581	T/C	C	0.428962	0.614
MLLT4_P1400_F	rs1008457	0.253929	6.03705	0.0140087	1	6	168064508	95246	T/C	C	0.428962	0.614
PDGFRA_E125_F	rs6554162	0.251126	6.02759	0.0140839	1	4	54788712	-1617	G/A	A	0.439891	0.902
MYLK_P469_R	rs2700367	-0.25092	6.02604	0.0140963	1	3	125106969	20661	C/T	T	0.379781	0.614
HOXA9_P1141_R	rs6958837	0.329773	6.02028	0.0141424	1	7	27218771	45956	C/A	A	0.20765	0.0805
P2RX7_P119_R	rs591874	0.33107	6.01914	0.0141515	1	12	120055848	906	A/C	C	0.166667	0.965
OGG1_E400_F	rs293779	-0.271503	6.01511	0.0141839	1	3	9740677	-25428	G/A	A	0.360656	0.95
HTR1B_E232_R	rs1936158	-0.248507	6.01008	0.0142244	1	6	78241094	11487	T/G	G	0.464481	0.66
NPR2_P618_F	rs1534847	-0.303122	6.00761	0.0142443	1	9	35713712	-68076	A/G	G	0.218579	0.748
SLC5A5_E60_F	rs11672023	-0.806008	6.00715	0.014248	1	19	17762396	-81446	C/T	T	0.02459	0.733
SEMA3A_P658_R	rs473880	-0.262021	6.00606	0.0142568	1	7	83747016	84510	C/T	T	0.540984	0.29
HHIP_P307_R	rs2035901	0.299548	6.00193	0.0142902	1	4	145741317	-44999	G/A	A	0.415301	0.0013
ALOX12_E85_R	rs9630721	0.2459	5.998	0.0143221	1	17	6791092	-49121	C/T	T	0.521858	0.00664
IGFBP2_P353_R	rs6435944	0.251449	5.99229	0.0143685	1	2	217161866	-44153	G/A	A	0.398907	0.375
HS3ST2_E145_R	rs457812	-0.261318	5.98637	0.0144168	1	16	22743750	10244	C/T	T	0.322404	0.178
CDK10_P199_R	rs2239360	0.213074	5.98444	0.0144326	1	16	88377084	96704	T/C	C	0.360656	0.95
GNMT_P197_F	rs2274515	-0.276821	5.9837	0.0144387	1	6	43041504	5223	G/A	A	0.20274	0.000584
IRF5_E101_F	rs2291567	-0.306077	5.98251	0.0144484	1	7	128270463	-94868	T/C	C	0.169399	0.00253
IL17RB_E164_R	rs9835128	-0.258757	5.98136	0.0144578	1	3	53835143	-20633	C/A	A	0.420765	0.855
p16_seq_47_S85_F	rs10757260	-0.244848	5.97597	0.0145021	1	9	21943137	-21675	G/A	A	0.508197	0.418
GSTM1_P266_F	rs2301230	-0.259778	5.96843	0.0145642	1	1	109937981	-93718	C/T	T	0.322404	0.994
SLC5A5_E60_F	rs12327843	-0.35996	5.96125	0.0146237	1	19	17865912	22070	T/C	C	0.191257	0.00138
DSC2_E90_F	rs1313588	0.27017	5.95803	0.0146504	1	18	26842734	-93551	C/T	T	0.241333	0.565
FGFR3_P1152_R	rs17881656	-1.07674	5.95702	0.0146588	1	4	1775929	11660	T/C	C	0.01641	0.822
PLAT_P80_F	rs7837168	-0.542307	5.95676	0.014661	1	8	42257321	72890	A/G	G	0.051913	0.447
TDGF1_P428_R	rs6763199	0.311459	5.95552	0.0146713	1	3	46591288	-2501	G/A	A	0.180328	0.634
INS_P248_F	rs12807478	1.39636	5.95539	0.0146724	1	11	2118531	-20717	C/T	T	0.00821	0.911
NOTCH4_E4_F	rs404890	-0.262306	5.9543	0.0146814	1	6	32306845	7027	G/T	T	0.437158	0.135
NOTCH4_E4_F	rs2849015	-0.262306	5.9543	0.0146814	1	6	32306914	7096	G/A	A	0.437158	0.135
ALOX12_P223_R	rs8065014	0.255208	5.95357	0.0146875	1	17	6829329	-10576	G/A	A	0.352459	0.00742
HOXA9_P1141_R	rs6956598	0.336277	5.95185	0.0147018	1	7	27253321	80506	T/C	C	0.204918	0.0946
ALOX12_E85_R	rs9900839	-0.575788	5.94801	0.0147339	1	17	6932166	91953	G/A	A	0.04918	0.484
HPN_P823_F	rs870379	-0.343032	5.94743	0.0147388	1	19	40235596	13169	T/C	C	0.166667	0.965
SERPINA5_P156_F	rs1475938	-0.315423	5.93856	0.0148131	1	14	94116769	-639	G/A	A	0.163934	0.262
SERPINA5_P156_F	rs8019792	-0.315416	5.93856	0.0148131	1	14	94117563	155	A/G	G	0.163934	0.262
GSTM1_P266_F	rs6682956	-0.314488	5.93596	0.014835	1	1	109931787	-99912	G/A	A	0.174863	0.218
KDR_E79_F	rs7654599	-0.255704	5.93556	0.0148384	1	4	55670925	-15515	T/C	C	0.352459	0.0881
IGFBP5_P9_R	rs10190707	0.265023	5.92511	0.0149266	1	2	217312792	44267	A/G	G	0.527322	0.576
UNG_P170_F	rs3847954	0.341852	5.92338	0.0149413	1	12	108018158	-1470	T/C	C	0.155738	0.752
UNG_P170_F	rs16939919	0.341852	5.92338	0.0149413	1	12	108018868	-760	A/G	G	0.155738	0.752
MYLK_P469_R	rs10511422	0.259963	5.9233	0.0149419	1	3	125183858	97550	C/T	T	0.393443	0.303
NOTCH4_E4_F	rs6936204	0.386833	5.92312	0.0149435	1	6	32325070	25252	C/T	T	0.112022	0.601
COL1A2_P407_R	rs420257	-0.312307	5.90087	0.0151334	1	7	93871048	9646	T/C	C	0.191257	0.74
PTHLH_P15_R	rs10492364	-0.27872	5.90085	0.0151336	1	12	28003523	-12675	G/A	A	0.327869	0.0571
NOTCH4_E4_F	rs440261	-0.264896	5.89484	0.0151853	1	6	32306034	6216	T/C	C	0.398907	0.204
NOTCH4_E4_F	rs12182351	-0.264896	5.89484	0.0151853	1	6	32309685	9867	T/C	C	0.398907	0.204
NOTCH4_E4_F	rs3130299	-0.264896	5.89484	0.0151853	1	6	32311515	11697	A/G	G	0.398907	0.204
HOXA9_P1141_R	rs4722670	0.371203	5.89395	0.015193	1	7	27196074	23259	T/C	C	0.139344	0.783
GRB10_P496_R	rs10486759	-0.377575	5.89125	0.0152163	1	7	50781046	-48102	C/T	T	0.131148	0.164
DBC1_E204_F	rs10491526	-0.282885	5.88842	0.0152408	1	9	121233772	62454	T/C	C	0.26776	0.12
LTA_E28_R	rs1052248	-0.314654	5.88044	0.01531	1	6	31664560	16460	T/A	A	0.237705	0.173
TM7SF3_P1068_R	rs2129093	-0.268991	5.88036	0.0153107	1	12	27128687	69214	C/T	T	0.308743	0.218
TM7SF3_P1068_R	rs841652	-0.268991	5.88036	0.0153107	1	12	27148336	88863	C/T	T	0.308743	0.218
LTA_E28_R	rs2515919	-0.339631	5.87867	0.0153254	1	6	31672146	24046	T/C	C	0.248634	0.0355
SNCG_P53_F	rs1240388	-0.280236	5.87646	0.0153446	1	10	88716719	8377	T/C	C	0.251366	0.572
IRF5_E101_F	rs902842	0.812719	5.87617	0.0153472	1	7	128287375	-77956	T/C	C	0.02459	0.733
FGFR3_P1152_R	rs798759	-0.258043	5.87391	0.0153669	1	4	1700097	-64172	A/G	G	0.360656	0.481
TMEFF1_P626_R	rs7046659	0.29748	5.87255	0.0153788	1	9	102251146	-23766	C/T	T	0.229508	0.025
NOTCH4_E4_F	rs28895018	0.856915	5.86756	0.0154224	1	6	32332356	32538	T/C	C	0.021858	0.762
HHIP_P578_R	rs4835180	0.256291	5.85644	0.0155202	1	4	145740058	-45987	G/A	A	0.453552	0.0923
PDGFRB_P273_F	rs7711562	0.269984	5.85545	0.0155289	1	5	149607616	91728	G/A	A	0.439891	0.469
SERPINA5_P156_F	rs8019810	-0.313538	5.85441	0.0155381	1	14	94117600	192	A/C	C	0.164372	0.262
TEK_E75_F	rs615375	-0.275111	5.85228	0.0155569	1	9	27102311	2795	A/C	C	0.346995	0.753
DNAJC15_E26_R	rs7325480	-0.270173	5.83506	0.0157099	1	13	42589291	93903	T/G	G	0.401639	0.64
MT1A_P600_F	rs6499843	0.251296	5.83322	0.0157263	1	16	55175900	-53579	G/A	A	0.311475	0.263
MT1A_P600_F	rs7186103	0.251296	5.83322	0.0157263	1	16	55176569	-52910	G/T	T	0.311475	0.263
DAPK1_E46_R	rs1571515	0.22442	5.8175	0.0158675	1	9	89367072	64410	A/G	G	0.338798	0.186
S100A2_E36_R	rs28463744	-0.812177	5.81058	0.01593	1	1	151823746	18852	C/T	T	0.02459	0.733
CDH13_P88_F	rs17245633	0.295125	5.80153	0.0160122	1	16	81170989	-47002	C/T	T	0.306011	0.013
CD40_P372_R	rs2425756	0.28646	5.80046	0.016022	1	20	44223669	43728	G/T	T	0.404372	0.015
TPEF_seq_44_S88_R	rs3768702	0.288246	5.80035	0.016023	1	2	192764982	-2413	C/A	A	0.31694	0.00421
SNRPN_seq_12_S127_F	rs17785249	0.308058	5.79154	0.0161035	1	15	22717548	-33669	C/T	T	0.215847	0.818
MAP2K6_P297_R	rs4968859	-0.239126	5.79058	0.0161123	1	17	64970663	48526	A/C	C	0.39071	0.207
IFNG_P459_R	rs4913397	-2.29945	5.78769	0.0161388	1	12	66765805	-74442	T/C	C	0.002732	0.97
IFNG_P459_R	rs7302661	-2.29945	5.78769	0.0161388	1	12	66937726	97479	C/T	T	0.002732	0.97
NNAT_P544_R	rs6012245	0.360701	5.78605	0.0161538	1	20	35518196	-64281	A/G	G	0.163934	0.0346
GJB2_P931_R	rs9509040	0.301065	5.78391	0.0161735	1	13	19584272	-81696	T/C	C	0.234973	0.387
LTA_E28_R	rs2242657	-0.302613	5.77811	0.016227	1	6	31710468	62368	A/G	G	0.20765	0.689
FRZB_E186_R	rs4233770	-0.736826	5.77775	0.0162303	1	2	183528701	89144	G/A	A	0.027322	0.704
MET_E333_F	rs2237717	0.253835	5.76565	0.0163424	1	7	116192623	92595	T/C	C	0.513661	0.205
p16_seq_47_S85_F	rs3217986	0.242471	5.76407	0.0163571	1	9	21995330	30518	A/C	C	0.286885	0.00413
COL18A1_P494_R	rs4819085	0.237828	5.76103	0.0163855	1	21	45630851	-18180	G/A	A	0.387978	0.166
COL1A1_P5_F	rs705966	-0.268494	5.75518	0.0164401	1	17	45542668	-91329	T/C	C	0.289617	0.553
TNFRSF10B_P108_R	rs7843602	0.328965	5.75409	0.0164503	1	8	23043938	61193	C/T	T	0.180328	0.14
MLLT4_P1400_F	rs3213589	0.246173	5.74673	0.0165194	1	6	168058593	89331	A/G	G	0.437158	0.77
HLA-DOA_P191_R	rs1465651	0.467218	5.74612	0.0165251	1	6	33009329	-76229	G/A	A	0.081967	0.227
CRIP1_P874_R	rs11624007	0.340791	5.74465	0.016539	1	14	105063228	39508	A/C	C	0.169399	0.358
AREG_P217_R	rs10805075	0.23411	5.7365	0.0166159	1	4	75600986	71486	C/T	T	0.453552	0.482
IGFBP7_P297_F	rs6843644	-0.298375	5.73129	0.0166652	1	4	57585996	-85597	G/A	A	0.254098	0.75
PPARG_P693_F	rs2920499	-0.25234	5.72696	0.0167064	1	3	12294058	-9608	A/G	G	0.486339	0.205
LTA_E28_R	rs3219179	0.474871	5.72477	0.0167272	1	6	31633333	-14767	G/A	A	0.071265	0.229
HLA-DPA1_E35_R	rs2301226	-0.381224	5.72239	0.0167499	1	6	33142574	-6747	C/T	T	0.128415	0.00854
FGFR3_P1152_R	rs2236995	-0.250768	5.72236	0.0167502	1	4	1674340	-89929	A/C	C	0.446721	0.608
GABRB3_P92_F	rs4906912	0.465658	5.72096	0.0167636	1	15	24602919	32807	A/G	G	0.07377	0.277
NRG1_P558_R	rs10954863	-0.253677	5.71785	0.0167933	1	8	32576053	51316	G/A	A	0.448087	0.156
HOXA9_P1141_R	rs6960464	0.321878	5.71171	0.0168521	1	7	27266787	93972	G/A	A	0.204918	0.223
HOXA9_P1141_R	rs10239543	0.321878	5.71171	0.0168521	1	7	27267109	94294	C/T	T	0.204918	0.223
NOTCH4_E4_F	rs365053	-0.258299	5.7103	0.0168657	1	6	32303966	4148	A/C	C	0.401639	0.279
LAMB1_E144_R	rs2528650	0.249929	5.70574	0.0169095	1	7	107387794	-43102	C/T	T	0.377049	0.028
IGFBP5_P9_R	rs3770472	0.346674	5.70213	0.0169443	1	2	217266980	-1545	A/G	G	0.18306	0.122
PPARG_P693_F	rs7615916	0.255003	5.7004	0.016961	1	3	12370958	67292	G/A	A	0.404372	0.555
NOTCH4_E4_F	rs3096686	0.438996	5.70019	0.0169631	1	6	32338075	38257	G/C	C	0.087432	0.712
NOTCH4_E4_F	rs9268055	0.438996	5.70019	0.0169631	1	6	32338586	38768	T/C	C	0.087432	0.712
NOTCH4_E4_F	rs3096681	0.438996	5.70019	0.0169631	1	6	32343155	43337	T/C	C	0.087432	0.712
NOTCH4_E4_F	rs3115560	0.438996	5.70019	0.0169631	1	6	32344120	44302	C/T	T	0.087432	0.712
NOTCH4_E4_F	rs3096673	0.438996	5.70019	0.0169631	1	6	32345991	46173	T/C	C	0.087432	0.712
NOTCH4_E4_F	rs3132945	0.438996	5.70019	0.0169631	1	6	32346658	46840	T/C	C	0.087432	0.712
NOTCH4_E4_F	rs3130340	0.438996	5.70019	0.0169631	1	6	32352605	52787	T/C	C	0.087432	0.712
COL1A2_P407_R	rs390201	-0.362114	5.6997	0.0169678	1	7	93861582	180	C/A	A	0.144809	0.923
CPA4_E20_F	rs7786598	0.199281	5.69097	0.0170524	1	7	129771213	50963	A/G	G	0.423497	0.581
COL6A1_P425_F	rs2839099	-0.291247	5.68815	0.0170799	1	21	46316403	90732	G/A	A	0.240437	0.815
LTA_E28_R	rs2079170	0.517469	5.68473	0.0171132	1	6	31616472	-31628	G/C	C	0.065757	0.344
LTA_E28_R	rs2523505	0.517469	5.68473	0.0171132	1	6	31617981	-30119	G/C	C	0.065757	0.344
MMP9_P189_F	rs4812977	0.244538	5.68185	0.0171413	1	20	43991480	-79285	T/C	C	0.357923	0.411
MMP9_P189_F	rs6032592	0.244538	5.68185	0.0171413	1	20	43993808	-76957	G/A	A	0.357923	0.411
MMP9_P189_F	rs6032610	0.244538	5.68185	0.0171413	1	20	44038312	-32453	A/C	C	0.357923	0.411
TRIP6_P1274_R	rs17228609	-0.693078	5.67908	0.0171684	1	7	100325684	23977	C/T	T	0.040984	0.563
HGF_E102_R	rs12707462	-0.301482	5.6762	0.0171966	1	7	81298425	61139	G/T	T	0.229508	0.324
GADD45A_P737_R	rs12405855	-0.407307	5.67597	0.0171988	1	1	67909054	-13680	C/T	T	0.101093	0.479
CDK10_P199_R	rs421959	0.482171	5.67299	0.0172281	1	16	88187816	-92564	G/T	T	0.054645	0.516
SERPINE1_E189_R	rs1050955	0.227848	5.66956	0.0172618	1	7	100569180	11819	G/A	A	0.546448	0.0283
HTR1B_E232_R	rs2320724	-0.256583	5.66548	0.017302	1	6	78304426	74819	T/C	C	0.333333	0.657
TNK1_P221_F	rs2302764	0.225861	5.66348	0.0173217	1	17	7300834	75921	T/C	C	0.409836	0.0556
SLC5A8_P38_R	rs1483006	-0.415183	5.65985	0.0173576	1	12	100031299	-96859	T/C	C	0.106557	0.952
SLC5A8_P38_R	rs17031019	-0.415183	5.65985	0.0173576	1	12	100035964	-92194	T/C	C	0.106557	0.952
IL16_P93_R	rs16972744	-0.312193	5.65634	0.0173924	1	15	79185741	-76421	C/T	T	0.161202	0.894
MYOD1_E156_F	rs10832824	-0.276742	5.6505	0.0174504	1	11	17620020	-77871	C/T	T	0.213115	0.762
UNG_P170_F	rs2268406	0.357711	5.65032	0.0174522	1	12	108031269	11641	A/C	C	0.153005	0.193
LTA_E28_R	rs2857600	0.675825	5.64452	0.01751	1	6	31690266	42166	G/A	A	0.038251	0.591
CSF3R_P472_F	rs2994004	-1.00485	5.64217	0.0175335	1	1	36629260	-92308	C/T	T	0.016393	0.822
SLC22A3_P634_F	rs2484241	-0.288977	5.64216	0.0175336	1	6	160691608	2827	G/A	A	0.224044	0.614
SLC22A3_P634_F	rs2504919	-0.288977	5.64216	0.0175336	1	6	160693368	4587	C/T	T	0.224044	0.614
MYLK_P469_R	rs9881117	0.254178	5.64095	0.0175457	1	3	125185650	99342	A/G	G	0.398907	0.336
LTA_E28_R	rs3130071	0.675483	5.63828	0.0175724	1	6	31702607	54507	A/T	T	0.038355	0.592
IL16_P93_R	rs12907682	-0.319571	5.63736	0.0175817	1	15	79175552	-86610	G/A	A	0.15847	0.741
IL16_P93_R	rs8036753	-0.319571	5.63736	0.0175817	1	15	79179528	-82634	G/A	A	0.15847	0.741
IL16_P93_R	rs16972742	-0.319571	5.63736	0.0175817	1	15	79185587	-76575	A/G	G	0.15847	0.741
IL16_P93_R	rs1317059	-0.319571	5.63736	0.0175817	1	15	79193543	-68619	G/T	T	0.15847	0.741
COL1A1_P5_F	rs11079896	0.28168	5.62982	0.0176574	1	17	45556836	-77161	A/G	G	0.303279	0.18
SEMA3F_E333_R	rs7617915	0.611082	5.62878	0.0176679	1	3	50214016	45831	C/T	T	0.030055	0.675
RAD50_P191_F	rs28903088	-2.27799	5.6276	0.0176798	1	5	131943572	23234	G/A	A	0.002762	0.97
CDH13_P88_F	rs9652693	1.26479	5.62278	0.0177285	1	16	81227989	9998	C/T	T	0.008197	0.911
PALM2-AKAP2_P183_R	rs2795058	-0.279744	5.61759	0.0177811	1	9	111619779	37552	C/T	T	0.26776	0.964
SEMA3F_E333_R	rs11710277	1.03508	5.61338	0.0178239	1	3	50174751	6566	A/G	G	0.022038	0.764
NNAT_P544_R	rs2344097	0.268607	5.61126	0.0178454	1	20	35558107	-24370	A/C	C	0.270492	0.0841
NNAT_P544_R	rs6018954	0.268607	5.61126	0.0178454	1	20	35566360	-16117	A/G	G	0.270492	0.0841
NNAT_P544_R	rs3795148	0.268607	5.61126	0.0178454	1	20	35581911	-566	C/T	T	0.270492	0.0841
NNAT_P544_R	rs6019268	0.268607	5.61126	0.0178454	1	20	35600777	18300	G/A	A	0.270492	0.0841
GFI1_P208_R	rs1325432	0.336556	5.61056	0.0178526	1	1	92713438	-11791	C/A	A	0.169399	0.511
GUCY2D_P48_R	rs4239116	-0.253571	5.61055	0.0178527	1	17	7789233	-57432	G/A	A	0.31694	0.581
GUCY2D_P48_R	rs7211792	-0.253569	5.61055	0.0178527	1	17	7793253	-53412	T/C	C	0.31694	0.581
GUCY2D_P48_R	rs4792000	-0.25357	5.61055	0.0178527	1	17	7793948	-52717	A/C	C	0.31694	0.581
GUCY2D_P48_R	rs11650268	-0.25357	5.61055	0.0178527	1	17	7797163	-49502	C/A	A	0.31694	0.581
MEG3_E91_F	rs11851174	0.368626	5.59968	0.0179638	1	14	100415257	52951	C/T	T	0.103825	0.107
PHLDA2_P622_F	rs413781	0.277806	5.58933	0.0180702	1	11	2882197	-25651	A/C	C	0.270027	0.24
ITK_P114_F	rs246879	0.514368	5.5885	0.0180788	1	5	156489424	-50947	A/C	C	0.062842	0.364
ITK_P114_F	rs190314	0.514368	5.5885	0.0180788	1	5	156496487	-43884	C/T	T	0.062842	0.364
PLAT_P80_F	rs11986055	-0.554863	5.58748	0.0180893	1	8	42254335	69904	A/C	C	0.046448	0.313
PLAT_P80_F	rs2294098	-0.554863	5.58748	0.0180893	1	8	42267206	82775	G/A	A	0.046448	0.313
PLAT_P80_F	rs4282553	-0.554863	5.58748	0.0180893	1	8	42269519	85088	G/A	A	0.046448	0.313
FANCE_P356_R	rs16876572	0.942825	5.58711	0.0180931	1	6	35542251	14491	A/G	G	0.016393	0.822
SLC22A3_P634_F	rs7761031	-0.671587	5.57916	0.0181754	1	6	160615732	-73049	A/G	G	0.030055	0.0343
INS_P248_F	rs11021705	-0.319067	5.57335	0.0182358	1	11	2193265	54017	A/G	G	0.191257	0.884
JUNB_P1149_R	rs2305796	0.27747	5.5691	0.0182802	1	19	12815141	52980	G/A	A	0.273224	0.536
JUNB_P1149_R	rs2293682	0.27747	5.5691	0.0182802	1	19	12850560	88399	G/A	A	0.273224	0.536
GRB10_P496_R	rs7805310	-0.36889	5.56762	0.0182956	1	7	50804498	-24650	T/C	C	0.128415	0.183
NFKB1_P496_F	rs2085548	-0.170498	5.56761	0.0182957	1	4	103616038	-24984	G/A	A	0.415301	0.295
TM7SF3_P1068_R	rs10842851	0.255165	5.56603	0.0183122	1	12	27127552	68079	C/A	A	0.382514	0.578
PENK_E26_F	rs2610032	0.405529	5.56465	0.0183267	1	8	57619532	98415	G/A	A	0.087432	0.578
ERCC6_P698_R	rs3810947	-0.249487	5.5536	0.0184427	1	10	50491249	73473	G/A	A	0.461749	0.77
PEG3_E496_F	rs4801398	0.259089	5.55184	0.0184613	1	19	62101467	58087	G/A	A	0.333333	0.438
CLK1_P538_F	rs4381763	0.422587	5.54818	0.0184999	1	2	201485233	47028	T/G	G	0.087432	0.712
CLK1_P538_F	rs10205561	0.422587	5.54818	0.0184999	1	2	201517949	79744	C/T	T	0.087432	0.712
SNCG_P98_R	rs1800373	-0.23409	5.53694	0.0186191	1	10	88708416	119	G/T	T	0.456284	0.571
GSTM1_P266_F	rs505303	-0.270135	5.53257	0.0186657	1	1	109942500	-89199	C/T	T	0.273224	0.9
p16_seq_47_S85_F	rs10757261	-0.237601	5.52507	0.0187459	1	9	21944953	-19859	A/G	G	0.521858	0.522
COL18A1_P494_R	rs4819077	0.224674	5.51987	0.0188017	1	21	45616852	-32179	G/T	T	0.385246	0.0328
UNG_P170_F	rs7955458	0.313582	5.51927	0.0188081	1	12	107969831	-49797	C/T	T	0.237705	0.0294
UNG_P170_F	rs7961975	0.313582	5.51927	0.0188081	1	12	107973294	-46334	T/C	C	0.237705	0.0294
p16_seq_47_S85_F	rs3088440	0.234461	5.51847	0.0188167	1	9	21958159	-6653	G/A	A	0.289617	0.00188
IGFBP2_P353_R	rs9917209	1.10371	5.51506	0.0188534	1	2	217136827	-69192	T/C	C	0.010929	0.881
GABRB3_P92_F	rs1863465	-0.458159	5.50948	0.0189137	1	15	24494746	-75366	C/A	A	0.095628	0.153
GABRB3_P92_F	rs17738349	-0.458159	5.50948	0.0189137	1	15	24503368	-66744	G/A	A	0.095628	0.153
CRIP1_P874_R	rs7494350	0.855173	5.50826	0.0189269	1	14	105033279	9559	C/T	T	0.021858	0.762
MYOD1_E156_F	rs740320	-0.379357	5.50586	0.0189529	1	11	17615096	-82795	T/G	G	0.103825	0.983
GUCY2D_P48_R	rs4791987	-0.254092	5.50096	0.019006	1	17	7781404	-65261	A/G	G	0.325137	0.826
GUCY2D_P48_R	rs7224754	-0.254092	5.50096	0.019006	1	17	7781520	-65145	C/A	A	0.325137	0.826
GUCY2D_P48_R	rs4239118	-0.254092	5.50096	0.019006	1	17	7795555	-51110	A/G	G	0.325137	0.826
GUCY2D_P48_R	rs4239120	-0.254092	5.50096	0.019006	1	17	7799683	-46982	A/C	C	0.325137	0.826
ALOX12_E85_R	rs4796573	0.244016	5.50068	0.0190091	1	17	6816384	-23829	T/C	C	0.494536	0.942
DSC2_E90_F	rs1602895	0.353335	5.49892	0.0190282	1	18	26838554	-97731	G/T	T	0.112022	0.601
SEMA3A_P658_R	rs526445	-0.247949	5.49773	0.0190412	1	7	83721930	59424	G/A	A	0.538251	0.369
TYK2_P494_F	rs12611227	0.251237	5.49076	0.0191172	1	19	10362740	10035	A/G	G	0.259563	0.521
IPF1_P750_F	rs7983897	0.347726	5.48893	0.0191373	1	13	27339031	-52396	A/G	G	0.169399	0.511
GABRB3_P92_F	rs2162241	-0.279556	5.48336	0.0191983	1	15	24527875	-42237	C/T	T	0.248634	0.288
MYBL2_P354_F	rs6017123	0.516082	5.48267	0.0192059	1	20	41675280	-53489	C/T	T	0.054645	0.516
ALOX12_P223_R	rs2089454	0.270866	5.48176	0.0192159	1	17	6759845	-80060	T/C	C	0.275956	0.445
HOXA5_P1324_F	rs7806799	-0.665662	5.48021	0.0192329	1	7	27184271	33135	G/A	A	0.035519	0.618
IGFBP2_P353_R	rs10203969	-0.272509	5.47827	0.0192543	1	2	217193795	-12224	G/T	T	0.275956	0.981
NNAT_P544_R	rs910596	0.265473	5.47293	0.0193132	1	20	35605963	23486	A/G	G	0.26776	0.0658
SNRPN_seq_12_S127_F	rs9806261	-0.44815	5.46667	0.0193825	1	15	22682703	-68514	C/T	T	0.087432	0.195
INS_P248_F	rs3213216	0.257959	5.46383	0.019414	1	11	2114755	-24493	G/A	A	0.437158	0.553
S100A4_E315_F	rs11205297	-0.471351	5.45077	0.0195597	1	1	151700320	-84271	T/C	C	0.07377	0.281
S100A4_E315_F	rs12025638	-0.471351	5.45077	0.0195597	1	1	151722973	-61618	G/A	A	0.07377	0.281
TYK2_P494_F	rs17697965	0.251281	5.442	0.0196581	1	19	10380410	27705	G/T	T	0.26776	0.74
TYK2_P494_F	rs8112449	0.251284	5.442	0.0196581	1	19	10381064	28359	G/A	A	0.26776	0.74
TYK2_P494_F	rs6417247	0.251282	5.442	0.0196581	1	19	10383597	30892	G/A	A	0.26776	0.74
TYK2_P494_F	rs12978105	0.253411	5.4393	0.0196886	1	19	10381514	28809	A/C	C	0.26776	0.74
TPEF_seq_44_S88_R	rs10497726	0.285311	5.42369	0.0198653	1	2	192759565	-7830	C/A	A	0.31694	0.00136
COL1A1_P5_F	rs2239952	0.270562	5.41635	0.019949	1	17	45544917	-89080	G/A	A	0.325902	0.144
GSTM1_P266_F	rs17024661	-0.457466	5.41337	0.0199831	1	1	110059887	28188	A/G	G	0.092896	0.166
JUNB_P1149_R	rs7249143	0.266624	5.40077	0.0201279	1	19	12853579	91418	G/T	T	0.286885	0.701
JUNB_P1149_R	rs12609744	0.266624	5.40077	0.0201279	1	19	12855140	92979	T/C	C	0.286885	0.701
JUNB_P1149_R	rs2280742	0.266624	5.40077	0.0201279	1	19	12855715	93554	A/G	G	0.286885	0.701
HOXA5_P1324_F	rs10228276	-0.299508	5.3972	0.0201691	1	7	27213804	62668	A/G	G	0.237705	0.0766
ERN1_P809_R	rs12940265	0.245939	5.39697	0.0201717	1	17	59646131	84114	A/G	G	0.45082	0.341
NOTCH4_E4_F	rs9268013	0.518398	5.38881	0.0202663	1	6	32332806	32988	G/C	C	0.054645	0.516
NOTCH4_E4_F	rs3132931	0.518398	5.38881	0.0202663	1	6	32343873	44055	T/G	G	0.054645	0.516
NOTCH4_E4_F	rs3096674	0.518398	5.38881	0.0202663	1	6	32346197	46379	G/A	A	0.054645	0.516
NOTCH4_E4_F	rs3096677	0.518398	5.38881	0.0202663	1	6	32347028	47210	A/C	C	0.054645	0.516
NOTCH4_E4_F	rs3115557	0.518398	5.38881	0.0202663	1	6	32347629	47811	G/A	A	0.054645	0.516
NOTCH4_E4_F	rs9268125	0.518398	5.38881	0.0202663	1	6	32360656	60838	T/C	C	0.054645	0.516
NOTCH4_E4_F	rs9268131	0.518398	5.38881	0.0202663	1	6	32362430	62612	A/G	G	0.054645	0.516
NOTCH4_E4_F	rs9268135	0.518398	5.38881	0.0202663	1	6	32363208	63390	A/G	G	0.054645	0.516
ITK_P114_F	rs2278385	0.307982	5.38727	0.0202842	1	5	156521977	-18394	G/T	T	0.161202	0.22
HS3ST2_E145_R	rs8052835	0.442884	5.38121	0.0203548	1	16	22725733	-7773	G/T	T	0.071038	0.932
IL6_P213_R	rs2069835	0.722051	5.37736	0.0203997	1	7	22734396	1264	T/C	C	0.027322	0.704
IFNG_P459_R	rs4913404	0.333742	5.37133	0.0204704	1	12	66796852	-43395	G/A	A	0.202186	0.04
HDAC1_P414_R	rs8176778	2.22224	5.37086	0.0204759	1	1	32572465	42584	C/T	T	0.00274	0.97
MMP7_E59_F	rs2509689	-0.283132	5.36943	0.0204927	1	11	101873929	-32700	C/T	T	0.23224	0.438
MMP7_E59_F	rs2436035	-0.283131	5.36943	0.0204927	1	11	101875609	-31020	A/G	G	0.23224	0.438
PPAT_E170_R	rs7435941	0.348093	5.36934	0.0204937	1	4	56995687	-745	T/C	C	0.128415	0.191
PPAT_E170_R	rs7693436	0.348093	5.36934	0.0204937	1	4	57022370	25938	G/A	A	0.128415	0.191
CPA4_E20_F	rs3807344	0.147025	5.36813	0.020508	1	7	129721455	1205	C/T	T	0.486339	0.422
LIF_P383_R	rs5753037	-0.248402	5.36738	0.0205168	1	22	28911722	-61409	C/T	T	0.284153	0.241
ONECUT2_E96_F	rs3933394	0.225379	5.36721	0.0205188	1	18	53292448	38437	A/C	C	0.459016	0.668
NFKB1_P496_F	rs2903281	-0.183933	5.3671	0.0205201	1	4	103615357	-25665	G/A	A	0.34153	0.126
SNURF_P2_R	rs4906939	-0.236385	5.367	0.0205212	1	15	22752672	1446	C/T	T	0.434426	0.644
MYOD1_E156_F	rs11024350	-0.36163	5.36595	0.0205336	1	11	17613262	-84629	C/T	T	0.120219	0.25
FGF9_P862_R	rs1022925	-0.38376	5.36496	0.0205453	1	13	21221980	78967	G/A	A	0.095628	0.0468
MLLT4_P1400_F	rs3778659	-0.225505	5.35785	0.0206292	1	6	168065985	96723	G/A	A	0.409836	0.108
MLLT4_P1400_F	rs2301533	-0.225505	5.35785	0.0206292	1	6	168066513	97251	A/G	G	0.409836	0.108
GABRB3_P92_F	rs1035750	-0.25453	5.35349	0.0206808	1	15	24494563	-75549	C/T	T	0.431639	0.607
PADI4_E24_F	rs11203366	0.237296	5.35326	0.0206836	1	1	17530121	22818	A/G	G	0.42623	0.497
PADI4_E24_F	rs11203367	0.237296	5.35326	0.0206836	1	1	17530203	22900	C/T	T	0.42623	0.497
CRK_P721_F	rs7207948	0.237255	5.34933	0.0207302	1	17	1310923	3908	G/T	T	0.456279	0.478
IL10_P85_F	rs2138992	0.228182	5.34556	0.0207751	1	1	205061027	48480	C/A	A	0.45082	0.151
IPF1_P750_F	rs1970619	0.267832	5.34069	0.0208332	1	13	27337389	-54038	C/T	T	0.404372	0.229
HDAC9_P137_R	rs801763	0.305881	5.34007	0.0208406	1	7	18567890	66133	C/T	T	0.191257	0.533
GDF10_E39_F	rs4255475	0.515585	5.33555	0.0208947	1	10	48144906	85773	G/T	T	0.054645	0.434
EFNB3_E17_R	rs11656500	2.23399	5.3347	0.0209049	1	17	7638370	89108	G/A	A	0.002732	0.97
INS_P248_F	rs11603378	-0.320031	5.33164	0.0209417	1	11	2121749	-17499	T/G	G	0.196721	0.149
PENK_P447_R	rs2576581	0.246281	5.32887	0.020975	1	8	57528504	6914	G/A	A	0.39071	0.548
FRZB_E186_R	rs7607737	0.53964	5.32781	0.0209877	1	2	183436535	-3022	C/T	T	0.051913	0.459
GSTM1_P266_F	rs10127988	-0.242869	5.32635	0.0210053	1	1	109946148	-85551	T/C	C	0.338798	0.743
FGFR3_P1152_R	rs2854915	-0.244851	5.32485	0.0210234	1	4	1691452	-72817	T/C	C	0.363388	0.365
FGFR3_P1152_R	rs4077096	-0.244851	5.32485	0.0210234	1	4	1711332	-52937	C/T	T	0.363388	0.365
FGFR3_P1152_R	rs2403293	-0.244851	5.32485	0.0210234	1	4	1714050	-50219	A/G	G	0.363388	0.365
AREG_P217_R	rs1494893	-0.325486	5.324	0.0210337	1	4	75575429	45929	T/C	C	0.155738	0.419
AREG_P217_R	rs1797581	-0.325682	5.32394	0.0210344	1	4	75586820	57320	G/A	A	0.155738	0.419
PLSCR3_P751_R	rs2292068	0.246567	5.32231	0.0210541	1	17	7194383	-44935	C/T	T	0.39071	0.362
TNFRSF10B_P108_R	rs7843320	0.308713	5.31803	0.0211059	1	8	23043782	61037	C/T	T	0.18306	0.292
RARA_P176_R	rs7218663	2.1684	5.31615	0.0211286	1	17	35776175	57379	C/T	T	0.002732	0.97
RARA_P176_R	rs11540720	2.1684	5.31615	0.0211286	1	17	35799350	80554	G/T	T	0.002732	0.97
RARA_P176_R	rs34300454	2.1684	5.31615	0.0211286	1	17	35801394	82598	C/T	T	0.002732	0.97
RARA_P176_R	rs16965748	2.16842	5.31615	0.0211286	1	17	35809083	90287	T/C	C	0.002732	0.97
RARA_P176_R	rs28362320	2.1684	5.31615	0.0211286	1	17	35818115	99319	T/C	C	0.002732	0.97
LTA_E28_R	rs2844482	-0.332035	5.3157	0.0211341	1	6	31647746	-354	G/A	A	0.166667	0.268
SMARCB1_P220_R	rs2073391	0.242999	5.31185	0.0211809	1	22	22488573	29643	A/G	G	0.538251	0.0369
SMARCB1_P220_R	rs2267044	0.242999	5.31185	0.0211809	1	22	22505208	46278	A/G	G	0.538251	0.0369
SNURF_P2_R	rs8035400	1.27619	5.30295	0.0212893	1	15	22824571	73345	G/A	A	0.008197	0.911
THY1_P20_R	rs10750140	0.396709	5.30244	0.0212956	1	11	118828494	29384	C/T	T	0.098361	0.0631
CD9_P585_R	rs11568218	-2.19604	5.29741	0.0213572	1	12	6195232	16001	C/T	T	0.002732	0.97
PPAT_E170_R	rs3796543	-0.781736	5.2945	0.0213929	1	4	56916105	-80327	A/G	G	0.021858	0.762
PPAT_E170_R	rs17086746	-0.781736	5.2945	0.0213929	1	4	56954756	-41676	C/T	T	0.021858	0.762
PPAT_E170_R	rs17086879	-0.781736	5.2945	0.0213929	1	4	57051345	54913	A/G	G	0.021858	0.762
ERCC6_P698_R	rs6537539	-0.271146	5.29052	0.0214418	1	10	50426040	8264	T/G	G	0.325137	0.143
SLC22A3_P634_F	rs662301	-0.596059	5.2895	0.0214544	1	6	160616909	-71872	C/T	T	0.043716	0.536
PSCA_E359_F	rs3934486	-0.212203	5.28726	0.021482	1	8	143661314	-97960	T/C	C	0.434426	0.000177
TYK2_P494_F	rs1352426	0.229548	5.2856	0.0215025	1	19	10398268	45563	A/G	G	0.327869	0.264
ERCC6_P698_R	rs7091005	0.350711	5.2837	0.021526	1	10	50496169	78393	G/A	A	0.122951	0.00371
HOXA9_P1141_R	rs6948488	0.547047	5.28353	0.0215281	1	7	27241159	68344	C/T	T	0.054645	0.434
DDB2_P613_R	rs6485743	-1.53145	5.27754	0.0216022	1	11	47121941	-70535	A/G	G	0.005464	0.941
AREG_P217_R	rs7668817	0.223284	5.27159	0.0216762	1	4	75562998	33498	C/T	T	0.45082	0.402
NOTCH4_E4_F	rs8192591	1.59011	5.27098	0.0216838	1	6	32293774	-6044	G/A	A	0.005484	0.941
PADI4_E24_F	rs1635586	0.2349	5.2697	0.0216998	1	1	17537357	30054	C/T	T	0.415301	0.634
JAK3_P1075_R	rs13345379	-0.263838	5.26732	0.0217294	1	19	17748563	-72312	G/A	A	0.281421	0.857
IRF5_E101_F	rs4731528	0.262086	5.26265	0.0217878	1	7	128344642	-20689	T/C	C	0.349727	0.0802
MYCL1_P502_R	rs10489534	-0.585016	5.26135	0.0218041	1	1	40098351	-42425	G/T	T	0.043716	0.536
MYCL1_P502_R	rs11584246	-0.585016	5.26135	0.0218041	1	1	40106110	-34666	A/G	G	0.043716	0.536
PENK_E26_F	rs6998873	0.365314	5.25954	0.0218268	1	8	57462251	-58866	A/G	G	0.114754	0.766
HOXC6_P585_R	rs12822416	0.372244	5.25943	0.0218282	1	12	52686495	-10023	C/A	A	0.101093	0.358
HLA-DPA1_E35_R	rs3918140	-0.447238	5.25796	0.0218466	1	6	33056440	-92881	G/A	A	0.07377	0.997
PTPRH_E173_F	rs10419308	0.288812	5.25661	0.0218636	1	19	60431625	19144	G/A	A	0.275956	0.0678
IGFBP7_P297_F	rs11573111	-0.3101	5.25554	0.021877	1	4	57601443	-70150	C/T	T	0.254098	0.0233
DDB2_P613_R	rs7930424	-1.52757	5.25129	0.0219305	1	11	47118223	-74253	C/T	T	0.005508	0.941
CPA4_E20_F	rs4731674	0.150347	5.24941	0.0219542	1	7	129719601	-649	T/C	C	0.461749	0.77
SNCG_P53_F	rs1240402	-0.264866	5.24711	0.0219833	1	10	88731830	23488	C/T	T	0.251366	0.572
LTA_E28_R	rs3093671	-0.622475	5.23981	0.0220757	1	6	31654959	6859	G/A	A	0.040984	0.563
PTHLH_E251_F	rs3852540	-0.296879	5.233	0.0221623	1	12	28105951	90019	T/C	C	0.161202	0.496
NOTCH4_E4_F	rs1426713	0.752007	5.22768	0.0222302	1	6	32306027	6209	G/A	A	0.027322	0.704
NOTCH4_E4_F	rs9501398	0.752007	5.22768	0.0222302	1	6	32310575	10757	G/T	T	0.027322	0.704
SLC22A3_P634_F	rs2504934	-0.276371	5.22633	0.0222474	1	6	160701656	12875	G/A	A	0.226776	0.552
SLC22A3_P634_F	rs2665353	-0.276371	5.22633	0.0222474	1	6	160704826	16045	G/T	T	0.226776	0.552
SLC22A3_P634_F	rs2457556	-0.276371	5.22633	0.0222474	1	6	160705966	17185	G/A	A	0.226776	0.552
SLC22A3_P634_F	rs437865	-0.276371	5.22633	0.0222474	1	6	160706332	17551	T/C	C	0.226776	0.552
ACVR1_E328_R	rs12694937	1.06715	5.22326	0.0222867	1	2	158365679	-37029	T/C	C	0.008197	0.911
WNT2_P217_F	rs6466605	-0.246217	5.22261	0.0222951	1	7	116689100	-61696	A/G	G	0.510929	0.6
AXL_P223_R	rs338600	0.219784	5.2226	0.0222952	1	19	46392183	-24257	A/G	G	0.494536	0.507
CDK6_E256_F	rs2888889	0.240655	5.21952	0.0223347	1	7	92376825	75933	T/C	C	0.322404	0.314
CDK6_E256_F	rs17164857	0.240655	5.21952	0.0223347	1	7	92381428	80536	T/C	C	0.322404	0.314
CSF1R_E26_F	rs2340462	-0.309271	5.21305	0.022418	1	5	149395412	-77690	T/C	C	0.196721	0.613
GUCY2D_P48_R	rs8073033	-0.243951	5.21133	0.0224402	1	17	7833899	-12766	C/T	T	0.344262	0.668
FANCE_P356_R	rs11967065	2.17678	5.20182	0.0225633	1	6	35436295	-91465	C/G	G	0.002732	0.97
SPARC_P195_F	rs10052562	-0.271692	5.20068	0.0225781	1	5	150972778	-74127	T/G	G	0.311475	0.668
HLA-DPA1_P205_R	rs6937061	0.605523	5.19593	0.0226398	1	6	33187790	38229	A/G	G	0.038251	0.591
LTA_E28_R	rs3131630	0.308887	5.19483	0.0226542	1	6	31593333	-54767	T/C	C	0.169399	0.358
SH3BP2_E18_F	rs16843316	0.91604	5.18941	0.0227249	1	4	2713781	-76576	G/A	A	0.016393	0.822
SLC22A3_P528_F	rs492315	-0.300232	5.18812	0.0227418	1	6	160612684	-76203	G/A	A	0.191257	0.418
ELL_P693_F	rs4808803	0.266555	5.18793	0.0227443	1	19	18445781	-48830	G/A	A	0.286885	0.269
ELL_P693_F	rs11670392	0.266555	5.18793	0.0227443	1	19	18468780	-25831	C/T	T	0.286885	0.269
IGFBP2_P353_R	rs9288519	0.2631	5.18023	0.0228453	1	2	217141453	-64566	A/G	G	0.251366	0.338
FRZB_E186_R	rs11888086	-2.11991	5.17279	0.0229433	1	2	183432797	-6760	C/A	A	0.002732	0.97
NRG1_P558_R	rs2466067	0.244452	5.16638	0.0230282	1	8	32557536	32799	T/C	C	0.281421	0.00607
CHI3L2_E10_F	rs629608	-0.234582	5.16423	0.0230567	1	1	111539639	-32175	T/G	G	0.42623	0.596
INHA_P1189_F	rs2280039	0.274715	5.164	0.0230597	1	2	220071732	-72277	T/C	C	0.401639	0.873
IL6_P213_R	rs1476482	-0.251544	5.16278	0.0230759	1	7	22697234	-35898	A/G	G	0.289617	0.9
DBC1_E204_F	rs10491527	0.411173	5.1627	0.023077	1	9	121216614	45296	T/C	C	0.081967	0.822
DBC1_E204_F	rs10818313	0.411173	5.1627	0.023077	1	9	121238011	66693	T/C	C	0.081967	0.822
SERPINA5_P156_F	rs10135681	-0.257088	5.16151	0.0230928	1	14	94077497	-39911	T/C	C	0.248634	0.288
MMP3_P55_F	rs7119084	0.295387	5.15985	0.0231149	1	11	102154445	-65162	G/A	A	0.202186	0.256
LAMB1_E144_R	rs12705437	-0.246722	5.15636	0.0231614	1	7	107420753	-10143	T/C	C	0.355191	0.978
SERPINA5_P156_F	rs11623932	-0.318826	5.15514	0.0231777	1	14	94083138	-34270	T/C	C	0.150273	0.939
HOXA5_P1324_F	rs3801776	-0.245605	5.15345	0.0232002	1	7	27171807	20671	G/A	A	0.349727	0.272
GPX3_E178_F	rs2161359	0.301971	5.15133	0.0232286	1	5	150406727	26437	G/A	A	0.144809	0.0591
ETV1_P515_F	rs2237291	-0.232995	5.14831	0.023269	1	7	13938832	-56972	G/A	A	0.480874	0.201
GSTM1_P266_F	rs3818562	0.26513	5.14757	0.0232789	1	1	110101964	70265	C/T	T	0.409836	0.253
GNMT_P197_F	rs9986447	-0.247147	5.14491	0.0233146	1	6	43050757	14476	A/G	G	0.355191	0.726
COL1A2_P407_R	rs17166182	-0.248096	5.14313	0.0233385	1	7	93797854	-63548	C/A	A	0.346995	0.188
HHIP_P578_R	rs1492819	0.232146	5.1422	0.023351	1	4	145838863	52818	C/T	T	0.423497	0.581
SPDEF_E116_R	rs10947508	0.288364	5.14175	0.0233571	1	6	34588615	-43338	C/T	T	0.161202	0.496
FGF9_P862_R	rs4770192	-0.393323	5.14163	0.0233587	1	13	21167455	24442	C/T	T	0.092896	0.712
FGF9_P862_R	rs9509841	-0.393323	5.14163	0.0233587	1	13	21173394	30381	G/A	A	0.092896	0.712
LTA_P214_R	rs3099844	0.60524	5.14116	0.023365	1	6	31556955	-90903	C/A	A	0.035645	0.0981
LTA_P214_R	rs3094011	0.605246	5.1407	0.0233712	1	6	31559815	-88043	A/G	G	0.035642	0.0981
ZNF215_P71_R	rs10742995	-0.237101	5.13904	0.0233936	1	11	6935024	30865	A/G	G	0.47541	0.915
SLC22A3_P634_F	rs2457557	-0.273273	5.13666	0.0234257	1	6	160705497	16716	G/A	A	0.229508	0.493
MYCL1_P502_R	rs12075848	0.960108	5.13522	0.0234451	1	1	40218420	77644	G/A	A	0.016393	0.822
ALOX12_P223_R	rs9630721	0.22924	5.12964	0.0235206	1	17	6791092	-48813	C/T	T	0.521858	0.00664
SLC22A18_P216_R	rs11606985	-0.57827	5.12675	0.0235598	1	11	2800252	-77059	T/C	C	0.046448	0.51
ERCC6_P698_R	rs4253231	-0.337381	5.12669	0.0235606	1	10	50336814	-80962	T/C	C	0.150273	0.512
SLC22A18_P472_R	rs4930013	-0.275569	5.12213	0.0236226	1	11	2818735	-58320	A/C	C	0.256831	0.978
LIF_P383_R	rs11089442	-0.249977	5.12019	0.023649	1	22	29019998	46867	C/T	T	0.325137	0.26
LIF_P383_R	rs9619096	-0.249977	5.12019	0.023649	1	22	29026744	53613	C/A	A	0.325137	0.26
LIF_P383_R	rs2074731	-0.249977	5.12019	0.023649	1	22	29063914	90783	C/A	A	0.325137	0.26
MMP7_E59_F	rs1996352	-0.262068	5.12019	0.023649	1	11	101901457	-5172	T/C	C	0.265027	0.956
ERG_E28_F	rs2836604	-0.242184	5.11806	0.0236781	1	21	38963165	7705	A/C	C	0.423497	0.581
ALOX12_P223_R	rs7211486	-0.518436	5.11758	0.0236846	1	17	6760473	-79432	T/C	C	0.060109	0.387
NOTCH4_E4_F	rs9267947	0.238688	5.11205	0.0237602	1	6	32319196	19378	A/G	G	0.393443	0.408
SH3BP2_E18_F	rs16843349	1.08983	5.10962	0.0237935	1	4	2719557	-70800	C/T	T	0.010929	0.881
GDF10_P95_R	rs11817788	0.35789	5.10721	0.0238266	1	10	48004081	-55186	T/C	C	0.117486	0.708
HLA-DPA1_P205_R	rs2071351	0.299274	5.10359	0.0238764	1	6	33151908	2347	A/G	G	0.161675	0.0768
AXL_P223_R	rs8109640	0.21199	5.09799	0.0239536	1	19	46387644	-28796	T/C	C	0.532787	0.229
KCNK4_E3_F	rs633561	-0.985839	5.09727	0.0239635	1	11	63753905	-61549	C/T	T	0.013661	0.851
JAK3_P1075_R	rs7508025	0.235113	5.08986	0.0240661	1	19	17835223	14348	T/C	C	0.448087	0.602
SNCG_P53_F	rs10887684	-0.243843	5.08934	0.0240734	1	10	88711015	2673	C/T	T	0.265027	0.233
PADI4_E24_F	rs1635578	0.229548	5.08799	0.0240921	1	1	17538682	31379	G/A	A	0.418033	0.766
CPA4_E20_F	rs4731689	0.227092	5.08564	0.0241248	1	7	129797075	76825	T/C	C	0.489071	0.0877
LTA_E28_R	rs9267510	-0.659391	5.07922	0.0242143	1	6	31674342	26242	T/C	C	0.032842	0.647
LTA_E28_R	rs1800750	-0.658995	5.07447	0.0242807	1	6	31650942	2842	G/A	A	0.032787	0.647
LTA_E28_R	rs9267512	-0.658995	5.07447	0.0242807	1	6	31676398	28298	T/C	C	0.032787	0.647
CDH13_P88_F	rs9931472	-0.233761	5.0739	0.0242887	1	16	81127874	-90117	T/C	C	0.428962	0.483
HOXA5_P1324_F	rs10259620	-0.246233	5.07349	0.0242944	1	7	27168814	17678	G/A	A	0.336066	0.377
PLSCR3_P751_R	rs17882626	-0.371865	5.0702	0.0243406	1	17	7247451	8133	A/G	G	0.112022	0.335
AREG_P217_R	rs9790716	-0.230138	5.07016	0.0243411	1	4	75613628	84128	G/A	A	0.322404	0.314
DSC2_E90_F	rs1370449	-0.347334	5.06939	0.024352	1	18	27016786	80501	G/A	A	0.150273	0.217
SLC22A18_P472_R	rs7108037	0.240545	5.06873	0.0243612	1	11	2831739	-45316	G/A	A	0.437158	0.135
TYK2_P494_F	rs11666263	0.218382	5.06243	0.0244499	1	19	10451684	98979	A/G	G	0.327869	0.0338
ITK_P114_F	rs1036199	0.425563	5.06111	0.0244686	1	5	156464314	-76057	A/C	C	0.079235	0.88
GNMT_P197_F	rs4714634	-0.251117	5.05381	0.0245719	1	6	43009098	-27183	G/A	A	0.355191	0.319
TRIP6_P1090_F	rs17147735	-0.633454	5.05312	0.0245816	1	7	100205509	-96382	T/C	C	0.043716	0.536
GABRB3_P92_F	rs1549483	-0.244378	5.04927	0.0246363	1	15	24504935	-65177	T/C	C	0.418033	0.995
SPARC_E50_R	rs12109798	0.950974	5.049	0.0246402	1	5	151084185	37525	A/G	G	0.013661	0.851
GABRB3_P92_F	rs11631421	-0.257446	5.04754	0.0246609	1	15	24502431	-67681	C/T	T	0.423497	0.247
HLA-DPA1_P205_R	rs1042190	0.29824	5.042	0.0247399	1	6	33144977	-4584	A/G	G	0.15847	0.0592
HLA-DPA1_P205_R	rs2301224	0.29824	5.042	0.0247399	1	6	33146347	-3214	G/T	T	0.15847	0.0592
HLA-DPA1_P205_R	rs2301220	0.29824	5.042	0.0247399	1	6	33146744	-2817	G/A	A	0.15847	0.0592
HLA-DPA1_P205_R	rs6914849	0.29824	5.042	0.0247399	1	6	33148693	-868	G/A	A	0.15847	0.0592
HLA-DPA1_P205_R	rs1431400	0.29824	5.042	0.0247399	1	6	33149154	-407	C/T	T	0.15847	0.0592
HLA-DPA1_P205_R	rs1431401	0.29824	5.042	0.0247399	1	6	33149164	-397	G/A	A	0.15847	0.0592
PADI4_E24_F	rs16824215	1.13281	5.03534	0.0248352	1	1	17443278	-64025	G/A	A	0.010929	0.881
PADI4_E24_F	rs16824388	1.1328	5.03534	0.0248352	1	1	17452184	-55119	G/A	A	0.010929	0.881
PADI4_E24_F	rs2501794	1.13281	5.03534	0.0248352	1	1	17505187	-2116	G/A	A	0.010929	0.881
IGF2AS_E4_F	rs4930030	-0.242754	5.03266	0.0248737	1	11	2043796	-74531	C/T	T	0.379781	0.901
LEFTY2_P561_F	rs12031056	-0.343636	5.03249	0.0248761	1	1	224215948	19844	C/T	T	0.114754	0.766
HHIP_P578_R	rs6826476	0.271111	5.02957	0.0249181	1	4	145817765	31720	C/T	T	0.278689	0.0223
GNMT_P197_F	rs11753750	2.16832	5.02817	0.0249382	1	6	43112983	76702	G/A	A	0.002732	0.97
NPR2_P618_F	rs7020142	-0.628798	5.02802	0.0249404	1	9	35768800	-12988	T/C	C	0.030055	0.675
MYLK_P469_R	rs11551801	0.229186	5.02544	0.0249776	1	3	125116302	29994	C/T	T	0.483607	0.953
TNFRSF10B_P108_R	rs10866820	0.264751	5.02529	0.0249797	1	8	23033115	50370	A/G	G	0.243169	0.943
CLK1_P538_F	rs6435065	-0.819133	5.02503	0.0249835	1	2	201377436	-60769	G/A	A	0.019126	0.792
CLK1_P538_F	rs2348316	-0.819139	5.02503	0.0249835	1	2	201404744	-33461	A/G	G	0.019126	0.792
CLK1_P538_F	rs1912331	-0.819133	5.02503	0.0249835	1	2	201491252	53047	C/T	T	0.019126	0.792
SLC22A3_P528_F	rs487060	-0.235958	5.02298	0.0250131	1	6	160694449	5562	C/T	T	0.377049	0.526
CCND3_P435_F	rs10456505	0.499932	5.02274	0.0250166	1	6	41955512	-62453	T/C	C	0.060109	0.387
IGFBP2_P353_R	rs2372866	-0.317147	5.0195	0.0250634	1	2	217294227	88208	C/T	T	0.144809	0.013
BCL3_E71_F	rs10419669	0.67062	5.01828	0.0250811	1	19	49989909	45967	G/A	A	0.030055	0.675
HLA-DPA1_E35_R	rs3128924	0.246722	5.01484	0.025131	1	6	33179402	30081	G/A	A	0.398907	0.114
PLSCR3_P751_R	rs3174744	-0.222068	5.01349	0.0251506	1	17	7262969	23651	G/A	A	0.483607	0.214
ASCL1_P747_F	rs17842944	-2.09383	5.0131	0.0251562	1	12	101905943	31096	T/C	C	0.002732	0.97
ASCL1_P747_F	rs1588887	-2.09383	5.0131	0.0251562	1	12	101942647	67800	T/C	C	0.002732	0.97
IGFBP2_P353_R	rs11690415	0.293	5.01281	0.0251604	1	2	217161988	-44031	G/A	A	0.166667	0.121
SPDEF_E116_R	rs2395595	-0.368357	5.01257	0.0251639	1	6	34624270	-7683	G/A	A	0.090164	0.644
FGF9_P1404_F	rs9552490	0.208306	5.01236	0.025167	1	13	21232314	89843	C/T	T	0.442623	0.0322
SNCG_P98_R	rs4370842	0.788025	5.01134	0.0251818	1	10	88807161	98864	T/C	C	0.019126	0.792
ERCC6_P698_R	rs733722	-0.239219	5.01128	0.0251827	1	10	50486949	69173	C/T	T	0.445355	0.419
HHIP_P578_R	rs11727676	-0.357858	5.00305	0.0253027	1	4	145878514	92469	T/C	C	0.11776	0.278
SERPINA5_P156_F	rs7150987	0.223926	5.00049	0.0253401	1	14	94198800	81392	G/A	A	0.31694	0.0239
ZIM2_P22_F	rs7257422	0.229431	4.99885	0.0253642	1	19	62117260	73351	T/C	C	0.387978	0.166
CAV1_P169_F	rs6959106	-0.357344	4.99705	0.0253906	1	7	115991294	39388	T/C	C	0.136612	0.795
SNRPN_seq_12_S127_F	rs8041773	-0.233835	4.99406	0.0254345	1	15	22656739	-94478	A/C	C	0.368852	0.105
CD81_P272_R	rs4930073	-0.237586	4.98954	0.025501	1	11	2259310	-95541	A/G	G	0.483607	0.155
CD81_P272_R	rs10831703	-0.237586	4.98954	0.025501	1	11	2261130	-93721	C/T	T	0.483607	0.155
NNAT_P544_R	rs1885260	0.297591	4.98873	0.0255129	1	20	35503854	-78623	T/C	C	0.215847	0.124
GABRB3_P92_F	rs1579372	-0.245493	4.98855	0.0255156	1	15	24499061	-71051	T/C	C	0.42623	0.707
ERCC6_P698_R	rs3810951	-0.308716	4.98711	0.0255368	1	10	50505973	88197	A/C	C	0.193989	0.0661
CDH13_P88_F	rs4783229	0.261326	4.98298	0.0255979	1	16	81179641	-38350	C/T	T	0.31694	0.416
SPARC_P195_F	rs7706276	-0.24681	4.9777	0.0256761	1	5	150978222	-68683	C/T	T	0.396175	0.932
JUNB_P1149_R	rs2242514	0.255867	4.97743	0.0256801	1	19	12843798	81637	A/G	G	0.284153	0.778
JUNB_P1149_R	rs10404876	0.255867	4.97743	0.0256801	1	19	12848605	86444	T/C	C	0.284153	0.778
JUNB_P1149_R	rs4804210	0.255867	4.97743	0.0256801	1	19	12850980	88819	A/G	G	0.284153	0.778
IGFBP5_P9_R	rs7602943	-0.35663	4.97554	0.0257082	1	2	217340330	71805	G/A	A	0.147541	0.244
TSP50_E21_R	rs3747519	-0.250849	4.97087	0.0257777	1	3	46686139	-48208	T/C	C	0.243169	0.636
MMP7_E59_F	rs17886371	0.504541	4.97037	0.0257851	1	11	101896497	-10132	A/G	G	0.051913	0.447
LIF_P383_R	rs9625933	0.299452	4.96454	0.0258722	1	22	28885216	-87915	G/A	A	0.196721	0.149
ABL1_P53_F	rs2855171	0.372795	4.96441	0.0258741	1	9	132628764	49728	C/T	T	0.120219	0.652
ETV1_P515_F	rs10950500	-0.226654	4.96348	0.0258881	1	7	13951443	-44361	T/A	A	0.50488	0.583
SERPINE1_P519_F	rs733965	0.241613	4.96298	0.0258955	1	7	100604821	48168	G/A	A	0.355191	0.768
SERPINE1_P519_F	rs734688	0.241613	4.96298	0.0258955	1	7	100605566	48913	C/T	T	0.355191	0.768
SPARC_P195_F	rs17096163	1.07038	4.95933	0.0259503	1	5	151131519	84614	G/A	A	0.010929	0.881
INHA_P1189_F	rs2305054	-0.319763	4.95386	0.0260325	1	2	220214766	70757	C/T	T	0.185792	0.258
COL1A1_P5_F	rs8078588	0.268181	4.95324	0.0260418	1	17	45554584	-79413	G/A	A	0.300546	0.111
MFAP4_P197_F	rs10491097	0.216314	4.95315	0.0260432	1	17	19301803	70520	A/G	G	0.516393	0.214
JAK3_P1075_R	rs2287853	0.475288	4.94876	0.0261094	1	19	17748024	-72851	G/A	A	0.062842	0.109
COL1A2_P407_R	rs12669501	-0.295009	4.94845	0.0261141	1	7	93832944	-28458	C/T	T	0.177596	0.908
MPL_P62_F	rs7527092	-0.218367	4.94482	0.026169	1	1	43539725	-36275	A/G	G	0.439891	0.282
HLA-DPA1_P205_R	rs2395309	0.295098	4.94359	0.0261876	1	6	33134224	-15337	A/G	G	0.161202	0.0761
HLA-DPA1_P205_R	rs17214519	0.295098	4.94359	0.0261876	1	6	33140166	-9395	G/A	A	0.161202	0.0761
HLA-DPA1_P205_R	rs1431399	0.295098	4.94359	0.0261876	1	6	33149012	-549	A/G	G	0.161202	0.0761
HLA-DPA1_P205_R	rs2071353	0.295098	4.94359	0.0261876	1	6	33152235	2674	T/C	C	0.161202	0.0761
HLA-DPA1_P205_R	rs1044429	0.356544	4.94141	0.0262206	1	6	33080620	-68941	G/A	A	0.112022	0.601
DNAJC15_E26_R	rs9533322	-0.2615	4.94044	0.0262354	1	13	42444618	-50770	C/T	T	0.275956	0.445
LIF_P383_R	rs6006426	0.23161	4.93586	0.026305	1	22	28999883	26752	A/G	G	0.420765	0.303
PTPRH_E173_F	rs11672710	-0.533534	4.93535	0.0263127	1	19	60470934	58453	C/T	T	0.04918	0.378
CPA4_E20_F	rs10247573	0.167327	4.92739	0.0264342	1	7	129777339	57089	A/G	G	0.396175	0.823
ONECUT2_E96_F	rs10503014	-0.291386	4.92729	0.0264357	1	18	53311630	57619	T/C	C	0.161202	0.496
FRZB_E186_R	rs4666601	-0.946678	4.91891	0.0265643	1	2	183498317	58760	G/A	A	0.013661	0.851
FRZB_E186_R	rs13021649	-0.946668	4.91891	0.0265643	1	2	183510365	70808	G/A	A	0.013661	0.851
FRZB_E186_R	rs6720664	-0.946671	4.91891	0.0265643	1	2	183516548	76991	A/C	C	0.013661	0.851
AXL_P223_R	rs3745295	0.250047	4.91684	0.0265961	1	19	46477122	60682	A/C	C	0.254098	0.943
UNG_P170_F	rs4766516	-0.295487	4.91196	0.0266714	1	12	108090113	70485	C/T	T	0.215847	0.505
UNG_P170_F	rs2268403	-0.295485	4.91196	0.0266714	1	12	108109090	89462	G/A	A	0.215847	0.505
GPX1_P194_F	rs35867420	2.13667	4.91095	0.026687	1	3	49273341	-97648	C/T	T	0.002732	0.97
BDNF_P259_R	rs908867	0.806636	4.90482	0.0267818	1	11	27702340	2209	G/A	A	0.019126	0.792
GADD45A_P737_R	rs787486	-0.278694	4.90472	0.0267834	1	1	67862974	-59760	C/T	T	0.20294	0.824
PLSCR3_P751_R	rs35776863	-0.493301	4.89974	0.0268607	1	17	7167681	-71637	G/A	A	0.057377	0.41
WNT2_P217_F	rs733153	0.24513	4.89878	0.0268757	1	7	116706028	-44768	A/C	C	0.344262	0.668
INHA_P1189_F	rs684428	-0.306763	4.8983	0.0268831	1	2	220213509	69500	G/A	A	0.193989	0.372
FZD9_E458_F	rs2237279	0.237202	4.89816	0.0268853	1	7	72499785	13282	A/G	G	0.491803	0.00615
FZD9_E458_F	rs2074754	0.237202	4.89816	0.0268853	1	7	72529690	43187	G/A	A	0.491803	0.00615
TPEF_seq_44_S88_R	rs10497727	0.259453	4.89607	0.0269179	1	2	192766083	-1312	T/C	C	0.327869	0.00363
NFKB1_P496_F	rs980455	0.195186	4.89117	0.0269944	1	4	103637989	-3033	G/A	A	0.469945	0.0109
COL1A2_P407_R	rs4729127	-0.289989	4.88983	0.0270153	1	7	93846471	-14931	A/G	G	0.188525	0.808
MEST_P62_R	rs10260920	0.25286	4.88859	0.0270348	1	7	129852665	-60555	T/C	C	0.325137	0.907
MEST_P62_R	rs6467308	0.25286	4.88859	0.0270348	1	7	129861466	-51754	G/T	T	0.325137	0.907
GABRB3_P92_F	rs7165224	-0.520959	4.88362	0.0271127	1	15	24575429	5317	C/T	T	0.04918	0.378
GABRB3_P92_F	rs4906904	-0.520959	4.88362	0.0271127	1	15	24585178	15066	G/A	A	0.04918	0.378
GABRB3_P92_F	rs8028779	-0.520959	4.88362	0.0271127	1	15	24585824	15712	T/C	C	0.04918	0.378
FZD9_E458_F	rs6460043	-0.556691	4.88158	0.0271448	1	7	72522124	35621	C/T	T	0.043716	0.536
TMEFF1_P626_R	rs7871912	2.08738	4.8815	0.027146	1	9	102246963	-27949	A/G	G	0.002732	0.97
MAP2K6_P297_R	rs571598	0.230246	4.87739	0.0272107	1	17	64839401	-82736	G/T	T	0.379781	0.901
PHLDA2_P622_F	rs450563	0.228725	4.87618	0.0272298	1	11	2865541	-42307	A/G	G	0.273224	0.214
GSTM1_P266_F	rs7537507	-0.286718	4.87578	0.0272361	1	1	109932628	-99071	G/A	A	0.172131	0.181
GSTM1_P266_F	rs7371	-0.286713	4.87578	0.0272361	1	1	109936831	-94868	G/A	A	0.172131	0.181
KDR_E79_F	rs7692791	-0.242383	4.87352	0.0272718	1	4	55674996	-11444	C/T	T	0.445355	0.199
KDR_E79_F	rs11133360	-0.242383	4.87352	0.0272718	1	4	55677509	-8931	C/T	T	0.445355	0.199
SLC22A3_P528_F	rs394468	-0.309008	4.86915	0.027341	1	6	160700902	12015	C/A	A	0.155738	0.805
GDF10_E39_F	rs17095806	2.12781	4.86805	0.0273584	1	10	47987127	-72006	A/G	G	0.002732	0.97
HPN_P823_F	rs1672989	-0.415178	4.86501	0.0274066	1	19	40300708	78281	T/C	C	0.071038	0.932
COL1A1_P5_F	rs12453363	0.266342	4.86255	0.0274457	1	17	45576919	-57078	G/A	A	0.303279	0.091
PTK7_E317_F	rs34574340	1.13271	4.86152	0.0274621	1	6	43122057	-30267	C/T	T	0.008221	0.911
AREG_P217_R	rs4694196	-0.311053	4.85993	0.0274875	1	4	75623566	94066	T/C	C	0.15847	0.376
ALOX12_E85_R	rs11571365	0.626181	4.85111	0.0276283	1	17	6854579	14366	C/T	T	0.040984	0.563
PLSCR3_P751_R	rs7503417	0.262081	4.84168	0.0277798	1	17	7224450	-14868	A/G	G	0.273224	0.322
CD34_P780_R	rs2796245	-0.305951	4.84098	0.0277911	1	1	206097475	-54611	A/G	G	0.188525	0.226
LCN2_P141_R	rs7854266	-1.12112	4.83913	0.0278209	1	9	129864615	-86783	C/T	T	0.010929	0.881
LCN2_P141_R	rs10987927	-1.12112	4.83913	0.0278209	1	9	130003924	52526	G/A	A	0.010929	0.881
TRIP6_P1090_F	rs314346	0.254489	4.83644	0.0278644	1	7	100236453	-65438	G/A	A	0.300546	0.374
SMARCB1_P220_R	rs2070452	-0.282505	4.83606	0.0278705	1	22	22424836	-34094	C/T	T	0.163934	0.0965
SPI1_E205_F	rs13377225	-0.963814	4.83489	0.0278894	1	11	47451117	94648	A/C	C	0.013661	0.851
LEFTY2_P561_F	rs10915886	1.19653	4.83316	0.0279174	1	1	224104510	-91594	T/G	G	0.008197	0.911
LEFTY2_P561_F	rs10915888	1.19653	4.83316	0.0279174	1	1	224117126	-78978	G/A	A	0.008197	0.911
LEFTY2_P561_F	rs12078868	1.19653	4.83316	0.0279174	1	1	224168791	-27313	G/A	A	0.008197	0.911
CLK1_P538_F	rs11903236	0.678467	4.83248	0.0279284	1	2	201432359	-5846	T/C	C	0.027322	0.704
TSP50_E21_R	rs7650366	0.231175	4.82757	0.0280081	1	3	46719970	-14377	G/T	T	0.26776	0.144
TSP50_E21_R	rs7642783	0.231175	4.82757	0.0280081	1	3	46720400	-13947	A/G	G	0.26776	0.144
LTA_P214_R	rs35969216	-1.07243	4.82699	0.0280175	1	6	31629221	-18637	C/T	T	0.016393	0.822
LTA_P214_R	rs17200810	-1.07243	4.82699	0.0280175	1	6	31674486	26628	G/A	A	0.016393	0.822
SPDEF_E116_R	rs7742005	0.243138	4.82637	0.0280276	1	6	34569136	-62817	C/T	T	0.295082	0.297
GNMT_P197_F	rs10948059	-0.23387	4.82493	0.028051	1	6	43036439	158	C/T	T	0.368852	0.974
LTA_P214_R	rs34816476	-1.07222	4.82322	0.0280788	1	6	31665360	17502	G/A	A	0.016418	0.822
UNG_P170_F	rs10774928	0.23625	4.82156	0.0281059	1	12	107999325	-20303	C/T	T	0.442623	0.393
GDF10_E39_F	rs17095800	0.71307	4.81736	0.0281745	1	10	47992263	-66870	G/A	A	0.02459	0.733
DAPK1_E46_R	rs7855635	0.323065	4.81581	0.0281998	1	9	89361428	58766	T/C	C	0.169399	0.0058
ACVR1_E328_R	rs3820742	-0.264685	4.81481	0.0282162	1	2	158344587	-58121	C/T	T	0.215847	0.505
ACVR1_E328_R	rs13021202	-0.264685	4.81481	0.0282162	1	2	158347278	-55430	C/T	T	0.215847	0.505
ACVR1_E328_R	rs10497190	-0.264685	4.81481	0.0282162	1	2	158347486	-55222	C/T	T	0.215847	0.505
ACVR1_E328_R	rs6719924	-0.264686	4.81481	0.0282162	1	2	158354984	-47724	A/G	G	0.215847	0.505
CSF1R_E26_F	rs4705409	-0.310737	4.80965	0.0283008	1	5	149395092	-78010	G/A	A	0.163934	0.965
TPEF_seq_44_S88_R	rs4327192	-0.571132	4.80838	0.0283217	1	2	192821890	54495	G/A	A	0.043716	0.536
HTR1B_E232_R	rs1213378	-0.233632	4.80748	0.0283365	1	6	78283636	54029	A/G	G	0.442623	0.579
TNK1_P221_F	rs35721044	-0.348006	4.80731	0.0283392	1	17	7255380	30467	C/T	T	0.095628	0.0468
CD34_P780_R	rs761277	0.286521	4.80636	0.0283549	1	1	206059634	-92452	A/G	G	0.196721	0.172
GADD45A_P737_R	rs17531147	-0.426471	4.80563	0.0283669	1	1	67959025	36291	G/A	A	0.071038	0.932
ONECUT2_E96_F	rs1217566	-0.339109	4.80563	0.0283669	1	18	53240604	-13407	C/T	T	0.098361	0.0631
MET_E333_F	rs2237711	0.590079	4.80507	0.0283761	1	7	116125233	25205	C/A	A	0.041068	0.564
COL1A2_P407_R	rs6465411	0.220426	4.80498	0.0283776	1	7	93841196	-20206	C/T	T	0.385246	0.131
INHA_P1189_F	rs10167337	0.266835	4.80477	0.0283811	1	2	220058746	-85263	G/A	A	0.352459	0.575
INHA_P1189_F	rs1050816	0.266835	4.80477	0.0283811	1	2	220066442	-77567	C/T	T	0.352459	0.575
ALPL_P433_F	rs3767150	-0.255862	4.80441	0.028387	1	1	21766801	58778	C/T	T	0.26776	0.74
ALPL_P433_F	rs3738099	-0.255862	4.80441	0.028387	1	1	21767322	59299	A/G	G	0.26776	0.74
ALPL_P433_F	rs3738097	-0.255862	4.80441	0.028387	1	1	21767403	59380	A/G	G	0.26776	0.74
ASCL1_P747_F	rs7312875	0.237235	4.80389	0.0283956	1	12	101934568	59721	A/G	G	0.327869	0.822
ACVR1_E328_R	rs10497193	0.328667	4.80332	0.0284049	1	2	158417924	15216	A/G	G	0.128415	0.183
COMT_E401_F	rs35077427	-0.907722	4.80169	0.0284318	1	22	18215756	-93954	G/A	A	0.016393	0.822
COMT_E401_F	rs17745302	-0.907722	4.80169	0.0284318	1	22	18219438	-90272	C/T	T	0.016393	0.822
COMT_E401_F	rs13057784	-0.907722	4.80169	0.0284318	1	22	18221642	-88068	C/A	A	0.016393	0.822
COMT_E401_F	rs13057910	-0.907722	4.80169	0.0284318	1	22	18222285	-87425	C/T	T	0.016393	0.822
HTR1B_E232_R	rs1343485	-0.245668	4.79993	0.0284609	1	6	78217652	-11955	T/G	G	0.254098	0.103
LTA_P214_R	rs13211368	-1.02566	4.797	0.0285093	1	6	31663797	15939	G/A	A	0.016429	0.822
JUNB_P1149_R	rs2077544	0.272928	4.7962	0.0285226	1	19	12824285	62124	C/T	T	0.234973	0.387
HOXC6_P585_R	rs2083837	0.443724	4.79417	0.0285562	1	12	52689651	-6867	C/A	A	0.071175	0.787
TNK1_P221_F	rs4796421	-0.321482	4.78935	0.0286362	1	17	7320374	95461	G/A	A	0.112022	0.0445
TSP50_E21_R	rs6806400	-0.337068	4.78405	0.0287245	1	3	46693302	-41045	G/A	A	0.10929	0.536
MYCL1_P502_R	rs3117084	0.502064	4.78013	0.0287899	1	1	40134287	-6489	T/A	A	0.051913	0.447
LCN2_P86_R	rs7854266	-1.12742	4.77771	0.0288304	1	9	129864615	-86838	C/T	T	0.010929	0.881
LCN2_P86_R	rs10987927	-1.12742	4.77771	0.0288304	1	9	130003924	52471	G/A	A	0.010929	0.881
SOX17_P303_F	rs7839373	0.22355	4.77651	0.0288505	1	8	55559785	27040	T/C	C	0.420765	0.904
GDF10_P95_R	rs2853838	0.28344	4.77626	0.0288547	1	10	48051116	-8151	C/A	A	0.191257	0.884
PHLDA2_P622_F	rs1048047	0.251345	4.77334	0.0289037	1	11	2881186	-26662	A/G	G	0.279664	0.416
CRIP1_P874_R	rs8021330	0.31419	4.76863	0.0289829	1	14	105073397	49677	C/A	A	0.160339	0.186
HHIP_P307_R	rs6817273	-0.288963	4.76748	0.0290022	1	4	145711453	-74863	T/C	C	0.245902	0.105
FGFR2_P266_R	rs10466158	0.338788	4.76329	0.0290729	1	10	123389837	41664	T/C	C	0.131148	0.457
ALOX12_P223_R	rs4796573	0.22843	4.76299	0.029078	1	17	6816384	-23521	T/C	C	0.494536	0.942
EMR3_E61_F	rs3795034	0.342806	4.76227	0.0290902	1	19	14741197	94448	G/T	T	0.153005	0.464
MYLK_P469_R	rs2700372	-0.220601	4.76118	0.0291086	1	3	125115910	29602	T/G	G	0.352459	0.167
LTB4R_P163_F	rs17102928	0.442589	4.757	0.0291794	1	14	23864745	12551	C/T	T	0.084699	0.512
HS3ST2_E145_R	rs9930491	0.342345	4.75463	0.0292196	1	16	22702950	-30556	G/A	A	0.122951	0.126
INHA_P1189_F	rs6745082	0.248671	4.75305	0.0292464	1	2	220048784	-95225	T/C	C	0.409836	0.108
AREG_P217_R	rs11729056	-0.298491	4.75222	0.0292605	1	4	75620727	91227	A/G	G	0.163934	0.621
SERPINE1_P519_F	rs7804041	0.238466	4.74921	0.0293117	1	7	100608058	51405	T/C	C	0.349727	0.841
ETV1_P515_F	rs17738201	0.402404	4.74127	0.0294473	1	7	13973162	-22642	G/A	A	0.084699	0.766
PGF_P320_F	rs7158047	-0.263542	4.74006	0.029468	1	14	74458556	-33808	A/G	G	0.251366	0.825
ABL2_P459_R	rs7522641	0.269548	4.73057	0.0296311	1	1	177536411	70593	A/G	G	0.29235	0.345
ABL2_P459_R	rs6698438	0.269548	4.73057	0.0296311	1	1	177558425	92607	G/T	T	0.29235	0.345
CRIP1_P874_R	rs3934979	0.851328	4.72915	0.0296555	1	14	104924611	-99109	G/A	A	0.019123	0.671
GNMT_P197_F	rs3828758	-0.277981	4.72891	0.0296597	1	6	43063831	27550	T/C	C	0.199454	0.426
GNMT_P197_F	rs6901782	-0.277981	4.72891	0.0296597	1	6	43066878	30597	T/C	C	0.199454	0.426
GNMT_P197_F	rs4714651	-0.277981	4.72891	0.0296597	1	6	43078485	42204	T/C	C	0.199454	0.426
GNMT_P197_F	rs4714654	-0.277981	4.72891	0.0296597	1	6	43080033	43752	T/C	C	0.199454	0.426
GNMT_P197_F	rs875775	-0.277981	4.72891	0.0296597	1	6	43081666	45385	A/G	G	0.199454	0.426
GNMT_P197_F	rs6458318	-0.277981	4.72891	0.0296597	1	6	43084210	47929	T/G	G	0.199454	0.426
GNMT_P197_F	rs2236356	-0.277981	4.72891	0.0296597	1	6	43086304	50023	G/A	A	0.199454	0.426
FGF9_P1404_F	rs535367	-0.37287	4.72848	0.0296671	1	13	21226631	84160	G/A	A	0.090164	0.644
IGFBP5_P9_R	rs1012319	-0.313739	4.72357	0.0297519	1	2	217306490	37965	C/T	T	0.188525	0.467
HSD17B12_P97_F	rs2679051	-0.2213	4.72064	0.0298026	1	11	43560669	-98115	G/A	A	0.387978	0.651
JAK3_P1075_R	rs4808722	-0.231791	4.72049	0.0298052	1	19	17908283	87408	T/G	G	0.306011	0.319
PADI4_E24_F	rs1748033	0.220725	4.72003	0.0298132	1	1	17535249	27946	G/A	A	0.418033	0.766
PEG3_E496_F	rs8100496	0.223429	4.71957	0.0298212	1	19	62108868	65488	C/T	T	0.377049	0.117
IL10_P348_F	rs1770372	0.320844	4.71867	0.0298368	1	1	205102270	89460	A/G	G	0.166667	0.268
COL1A2_P407_R	rs10464587	-0.226995	4.71825	0.0298441	1	7	93819975	-41427	G/A	A	0.398907	0.513
LIF_P383_R	rs9608859	0.236508	4.71761	0.0298552	1	22	28997277	24146	C/T	T	0.407104	0.0526
AXL_P223_R	rs3816052	0.234537	4.71317	0.0299324	1	19	46465637	49197	C/T	T	0.273224	0.9
PXN_P308_F	rs1151824	-0.247846	4.71077	0.0299742	1	12	119162764	-25436	A/G	G	0.34153	0.126
DBC1_E204_F	rs10818318	0.382279	4.70172	0.0301324	1	9	121255439	84121	G/A	A	0.090164	0.66
GDF10_E39_F	rs4601698	0.227421	4.69895	0.0301811	1	10	48132120	72987	T/C	C	0.412568	0.512
FGR_P39_F	rs6677501	-0.594122	4.69634	0.0302269	1	1	27803485	-19714	T/C	C	0.035519	0.618
FGR_P39_F	rs11809483	-0.594122	4.69634	0.0302269	1	1	27805611	-17588	T/C	C	0.035519	0.618
FGR_P39_F	rs6598891	-0.594122	4.69634	0.0302269	1	1	27810043	-13156	C/T	T	0.035519	0.618
FGR_P39_F	rs761069	-0.594122	4.69634	0.0302269	1	1	27815895	-7304	A/G	G	0.035519	0.618
PPARG_P693_F	rs2972162	0.248009	4.69006	0.0303376	1	3	12399793	96127	C/T	T	0.398907	0.513
NNAT_P544_R	rs1474874	0.233154	4.68942	0.0303489	1	20	35619250	36773	G/A	A	0.284153	0.00866
THY1_P20_R	rs10790289	-0.251778	4.68375	0.0304492	1	11	118720375	-78735	T/C	C	0.382514	0.135
GUCY2D_P48_R	rs12051609	-0.285513	4.68228	0.0304753	1	17	7935419	88754	A/G	G	0.18306	0.156
CLK1_P538_F	rs13384245	0.430597	4.68147	0.0304896	1	2	201469182	30977	T/G	G	0.065574	0.797
CLK1_P538_F	rs10204787	0.430604	4.68147	0.0304896	1	2	201470392	32187	G/A	A	0.065574	0.797
MT1A_P600_F	rs2161737	0.212322	4.67975	0.0305202	1	16	55196735	-32744	G/A	A	0.387978	0.445
ONECUT2_E96_F	rs9789131	0.20819	4.67963	0.0305223	1	18	53301555	47544	G/T	T	0.469945	0.443
ONECUT2_E96_F	rs3745064	0.208195	4.67963	0.0305223	1	18	53305064	51053	T/C	C	0.469945	0.443
ONECUT2_E96_F	rs2279096	0.208195	4.67963	0.0305223	1	18	53308956	54945	G/A	A	0.469945	0.443
DSC2_E90_F	rs12607553	0.322117	4.67533	0.0305988	1	18	26841557	-94728	G/A	A	0.117486	0.735
PKD2_P287_R	rs6841030	0.285456	4.67369	0.0306281	1	4	89146731	-826	G/A	A	0.210383	0.168
CAV1_P169_F	rs6466587	-0.344693	4.67349	0.0306316	1	7	115985237	33331	A/G	G	0.139344	0.733
GNMT_P197_F	rs6941212	-0.232454	4.67257	0.030648	1	6	43023898	-12383	T/C	C	0.36612	0.866
GNMT_P197_F	rs4987173	-0.232454	4.67257	0.030648	1	6	43039202	2921	G/A	A	0.36612	0.866
GNMT_P197_F	rs1129187	-0.232454	4.67257	0.030648	1	6	43040178	3897	C/A	A	0.36612	0.866
GNMT_P197_F	rs9462859	-0.232454	4.67257	0.030648	1	6	43054921	18640	G/A	A	0.36612	0.866
ALOX12_E85_R	rs2920422	0.224863	4.66709	0.030746	1	17	6892369	52156	T/C	C	0.428962	0.689
EXT1_E197_F	rs2514949	0.231777	4.66232	0.0308315	1	8	119284165	91123	C/T	T	0.39071	0.771
LTA_E28_R	rs12665501	-0.62764	4.6606	0.0308624	1	6	31616048	-32052	T/G	G	0.035519	0.618
LTA_E28_R	rs12662306	-0.627634	4.6606	0.0308624	1	6	31619117	-28983	A/C	C	0.035519	0.618
TSP50_E21_R	rs2385859	-0.656659	4.66043	0.0308655	1	3	46655136	-79211	G/A	A	0.027322	0.704
TP73_P945_F	rs2821059	-0.26185	4.65683	0.0309302	1	1	3472194	-85850	G/A	A	0.248634	0.603
LMO2_P794_R	rs911817	0.269782	4.65621	0.0309414	1	11	33865123	-6083	T/C	C	0.243169	0.257
COL1A1_P5_F	rs12951961	-0.288097	4.65203	0.0310168	1	17	45675567	41570	T/C	C	0.204918	0.0946
IL6_E168_F	rs2069835	0.654306	4.65159	0.0310248	1	7	22734396	883	T/C	C	0.027322	0.704
SYK_P584_F	rs34993748	-0.743212	4.6505	0.0310445	1	9	92554563	-48744	C/T	T	0.02459	0.733
SOX17_P287_R	rs11783576	-0.666118	4.64962	0.0310604	1	8	55452907	-79854	C/T	T	0.027322	0.704
CPA4_E20_F	rs11767377	0.226879	4.64926	0.0310669	1	7	129791994	71744	G/A	A	0.497268	0.121
UNG_P170_F	rs12426673	0.243026	4.64768	0.0310955	1	12	107974679	-44949	T/G	G	0.431694	0.0659
FABP3_P598_F	rs7417775	-0.280633	4.64542	0.0311365	1	1	31679689	60581	G/A	A	0.185792	0.19
ZNF215_P71_R	rs12288515	0.227682	4.64503	0.0311436	1	11	6898315	-5844	T/C	C	0.508197	0.709
PDGFRB_P273_F	rs3776825	-0.270486	4.64484	0.031147	1	5	149600864	84976	C/T	T	0.393443	0.00989
AXL_P223_R	rs2304232	0.28727	4.64247	0.0311901	1	19	46454365	37925	T/C	C	0.191257	0.198
AXL_P223_R	rs4591267	0.28727	4.64247	0.0311901	1	19	46457247	40807	A/C	C	0.191257	0.198
HSD17B12_P97_F	rs4755202	-0.222055	4.64205	0.0311977	1	11	43576514	-82270	A/G	G	0.407104	0.92
AXL_P223_R	rs11879435	0.286826	4.639	0.0312532	1	19	46449443	33003	C/T	T	0.191587	0.199
NPR2_P618_F	rs2295794	-0.232727	4.63803	0.0312709	1	9	35690150	-91638	C/T	T	0.330601	0.182
ONECUT2_E96_F	rs667508	-0.269964	4.63666	0.0312959	1	18	53290615	36604	A/G	G	0.193989	0.675
CDKN1C_P6_R	rs16928945	0.791393	4.63661	0.0312968	1	11	2948736	85179	A/C	C	0.019126	0.792
AXL_P223_R	rs2304231	0.280761	4.63636	0.0313013	1	19	46454510	38070	A/G	G	0.193989	0.372
FGF9_P1404_F	rs9552472	0.212459	4.63607	0.0313066	1	13	21193024	50553	G/A	A	0.442623	0.52
CDK6_E256_F	rs6948945	0.229997	4.63529	0.0313209	1	7	92386334	85442	C/T	T	0.306011	0.319
CDK6_E256_F	rs2374613	0.229997	4.63529	0.0313209	1	7	92396548	95656	T/C	C	0.306011	0.319
IL10_P85_F	rs2243188	0.217959	4.63365	0.0313508	1	1	205081095	68548	C/A	A	0.456284	0.388
HLA-DPA1_E35_R	rs9276975	0.439009	4.6334	0.0313554	1	6	33081577	-67744	C/T	T	0.071038	0.301
HLA-DPA1_E35_R	rs1367731	0.439011	4.6334	0.0313554	1	6	33093177	-56144	C/T	T	0.071038	0.301
LTA_E28_R	rs2255798	-0.359459	4.63247	0.0313724	1	6	31629281	-18819	C/G	G	0.108238	0.475
TYK2_P494_F	rs4539725	-1.37044	4.63201	0.0313808	1	19	10399534	46829	G/A	A	0.005464	0.941
IGFBP5_P9_R	rs7590938	0.267891	4.6293	0.0314304	1	2	217171687	-96838	A/G	G	0.325137	0.0133
PDGFRA_E125_F	rs10027676	-0.284159	4.62533	0.0315032	1	4	54740473	-49856	T/C	C	0.153005	0.034
PADI4_E24_F	rs874881	0.222951	4.62526	0.0315045	1	1	17533086	25783	C/G	G	0.431694	0.35
GRB10_P496_R	rs13236710	-0.317528	4.61803	0.0316376	1	7	50776579	-52569	G/A	A	0.139344	0.338
HOXA9_P1141_R	rs6964896	0.288231	4.61446	0.0317035	1	7	27233866	61051	G/T	T	0.218579	0.0401
PPARG_P693_F	rs2960421	-0.268078	4.61393	0.0317133	1	3	12297628	-6038	A/G	G	0.210383	0.965
LTA_E28_R	rs7762619	-0.659568	4.61342	0.0317227	1	6	31639289	-8811	T/G	G	0.03018	0.676
LTA_E28_R	rs3130637	0.277587	4.61104	0.0317668	1	6	31596124	-51976	C/T	T	0.177596	0.102
LTA_E28_R	rs3130636	0.277589	4.61104	0.0317668	1	6	31596170	-51930	C/T	T	0.177596	0.102
LTA_E28_R	rs3093993	0.277588	4.61104	0.0317668	1	6	31598704	-49396	T/G	G	0.177596	0.102
LTA_E28_R	rs3095227	0.277589	4.61104	0.0317668	1	6	31598979	-49121	C/T	T	0.177596	0.102
LTA_E28_R	rs3093992	0.277589	4.61104	0.0317668	1	6	31599110	-48990	T/G	G	0.177596	0.102
GUCY2D_P48_R	rs4239111	-0.400122	4.61102	0.0317671	1	17	7752723	-93942	C/T	T	0.098361	0.14
DBC1_E204_F	rs1324627	0.226557	4.61006	0.0317849	1	9	121172005	687	G/T	T	0.286885	0.484
CLK1_P538_F	rs2307358	0.398032	4.60908	0.0318031	1	2	201493902	55697	A/G	G	0.079235	0.88
CLK1_P538_F	rs2307362	0.398031	4.60908	0.0318031	1	2	201494082	55877	C/T	T	0.079235	0.88
ONECUT2_E96_F	rs677514	-0.258206	4.60854	0.0318131	1	18	53175097	-78914	C/T	T	0.174863	0.024
IFNG_P459_R	rs3782553	0.251392	4.6064	0.0318528	1	12	66903486	63239	A/G	G	0.39071	0.125
DCC_E53_R	rs17816227	0.243872	4.6018	0.0319384	1	18	48135559	14350	A/G	G	0.344262	0.379
IFNGR2_P377_R	rs2834193	2.05826	4.60093	0.0319546	1	21	33626530	-70165	C/T	T	0.002732	0.97
IFNGR2_P377_R	rs2834197	2.05826	4.60093	0.0319546	1	21	33645404	-51291	C/T	T	0.002732	0.97
IFNGR2_P377_R	rs2834200	2.05826	4.60093	0.0319546	1	21	33650869	-45826	G/A	A	0.002732	0.97
IFNGR2_P377_R	rs2834201	2.05826	4.60093	0.0319546	1	21	33651247	-45448	G/T	T	0.002732	0.97
IL6_P213_R	rs6949149	-0.242383	4.59914	0.031988	1	7	22715682	-17450	G/T	T	0.26776	0.964
CLK1_P538_F	rs3731721	-2.02529	4.59849	0.0320001	1	2	201400392	-37813	C/A	A	0.002732	0.97
ZIM2_P22_F	rs12462686	-0.249244	4.59506	0.0320642	1	19	62099162	55253	G/A	A	0.254098	0.644
GDF10_P95_R	rs3814161	-0.29038	4.59304	0.032102	1	10	48060750	1483	A/G	G	0.163934	0.56
HPSE_P29_F	rs6826306	1.17346	4.59286	0.0321054	1	4	84553330	77972	T/C	C	0.008197	0.911
HBII-52_P563_F	rs2714718	0.253447	4.5925	0.0321121	1	15	22931749	-34657	T/G	G	0.270492	0.884
SLC22A3_P634_F	rs614564	-0.278309	4.59199	0.0321217	1	6	160612709	-76072	A/G	G	0.221311	0.4
HPSE_P29_F	rs17006788	0.586001	4.5894	0.0321703	1	4	84547005	71647	C/T	T	0.040984	0.563
HPSE_P29_F	rs11940490	0.586001	4.5894	0.0321703	1	4	84548374	73016	T/C	C	0.040984	0.563
EXT1_E197_F	rs2514750	0.232066	4.58626	0.0322293	1	8	119288973	95931	T/C	C	0.387978	0.63
SFTPB_P689_R	rs10206961	0.226616	4.5856	0.0322417	1	2	85668495	-81017	C/T	T	0.311475	0.143
PLSCR3_P751_R	rs7214863	0.218815	4.57862	0.0323733	1	17	7214801	-24517	T/C	C	0.483607	0.407
WNT2_P217_F	rs6942674	0.253821	4.57738	0.0323967	1	7	116651567	-99229	C/T	T	0.278689	0.772
AREG_P217_R	rs7656798	0.208473	4.57517	0.0324385	1	4	75606837	77337	T/C	C	0.516393	0.515
PPAT_E170_R	rs4260596	0.288761	4.57461	0.0324491	1	4	57063170	66738	G/A	A	0.15847	0.183
ABL1_P53_F	rs10751508	-0.23335	4.56937	0.0325485	1	9	132597937	18901	C/T	T	0.360656	0.481
ZNF215_P71_R	rs2595445	0.223497	4.56907	0.0325542	1	11	6858421	-45738	G/A	A	0.398907	0.97
LTA_E28_R	rs2904774	-0.656319	4.5687	0.0325613	1	6	31558132	-89968	T/C	C	0.030055	0.675
LTA_E28_R	rs9267494	-0.656319	4.5687	0.0325613	1	6	31638254	-9846	T/C	C	0.030055	0.675
ACVR1_E328_R	rs1146035	-0.258433	4.56663	0.0326006	1	2	158341657	-61051	G/T	T	0.213115	0.563
ACVR1_E328_R	rs1146037	-0.258433	4.56663	0.0326006	1	2	158342535	-60173	T/C	C	0.213115	0.563
HPN_P823_F	rs7258738	1.00669	4.56583	0.0326159	1	19	40194181	-28246	A/G	G	0.010929	0.881
CPA4_E20_F	rs901800	0.191092	4.56304	0.032669	1	7	129738115	17865	G/A	A	0.314221	0.507
LTA_P214_R	rs3093665	-2.03679	4.56295	0.0326708	1	6	31653370	5512	A/C	C	0.002732	0.97
LTA_P214_R	rs3093559	-2.03679	4.56295	0.0326708	1	6	31655771	7913	G/A	A	0.002732	0.97
MYOD1_E156_F	rs2058003	-0.336008	4.56025	0.0327223	1	11	17610148	-87743	A/G	G	0.112022	0.826
COL1A1_P5_F	rs12453869	0.259162	4.55511	0.0328207	1	17	45560070	-73927	G/A	A	0.303279	0.091
GPX3_E178_F	rs1422674	-0.224156	4.55031	0.0329128	1	5	150425802	45512	T/G	G	0.36612	0.881
CSF1R_E26_F	rs2304069	-0.295128	4.54779	0.0329613	1	5	149386926	-86176	T/G	G	0.169399	0.694
GDF10_P95_R	rs7093975	0.278175	4.54548	0.0330058	1	10	48044765	-14502	C/T	T	0.202186	0.826
MGMT_P281_F	rs1978392	-0.351098	4.54156	0.0330814	1	10	131105379	-49796	A/C	C	0.120219	0.25
IL6_P213_R	rs7801617	0.331409	4.53571	0.0331947	1	7	22724607	-8525	G/A	A	0.120219	0.652
MYBL2_P354_F	rs35484175	0.849732	4.53291	0.033249	1	20	41727808	-961	T/C	C	0.016393	0.822
[truncated: 27,863 more rows]
