# Supplementary material for: Genetic Effects on DNA Methylation and Its Potential Relevance for Obesity in Mexican Americans
Source: PLoS One. 2013 Sep 13;8(9):e73950. doi: 10.1371/journal.pone.0073950 (PMC3772804; doi:10.1371/journal.pone.0073950)
Supplement: Table S6 — Complete association analysis between sex and DNA methylation at 395 CpG sites. (XLSX) [file pone.0073950.s006.xlsx]

## Sheet: Sheet1
CpG_Site	Beta	P-value_nominal	P-value_corrected	Q-value	FDR
CASP6_P201_F	1.36949	2.81224e-18	1.11083e-15	8.76254e-16	4.70869e-05
RET_seq_54_S260_F	-0.965945	1.51414e-07	5.98086e-05	2.35435e-05	0.0228495
HSD17B12_P97_F	0.755775	7.55e-05	0.0298225	0.00777446	0.0228495
TDGF1_P428_R	-0.70856	0.0001467	0.0579465	0.0114365	0.154794
LAMC1_P808_F	0.636641	0.0006431	0.254024	0.0401081	0.221133
ACVR1_E328_R	-0.489961	0.0034513	1	0.120115	0.221133
TSP50_E21_R	-0.553156	0.003632	1	0.122908	0.221133
ARHGAP9_P518_R	-0.550362	0.0041459	1	0.13007	0.221133
PTCH2_P568_R	-0.544662	0.0043147	1	0.1322	0.221133
FLT4_E206_F	-0.544898	0.0050118	1	0.140033	0.221133
PTK7_E317_F	-0.47856	0.005671	1	0.146269	0.221133
CCR5_P630_R	-0.528296	0.0062533	1	0.15103	0.221133
p16_seq_47_S85_F	-0.529771	0.0063162	1	0.151508	0.299906
KRT5_P308_F	-0.482574	0.0111166	1	0.192678	0.299906
TYK2_P494_F	0.466084	0.0117026	1	0.196191	0.299906
ARHGDIB_P148_R	-0.482076	0.0117752	1	0.19661	0.299906
NES_P239_R	-0.492099	0.0119458	1	0.197582	0.299906
MMP14_P13_F	-0.475119	0.0124098	1	0.200135	0.299906
IL12B_P1453_F	-0.468375	0.0130126	1	0.203267	0.299906
LEFTY2_P561_F	-0.468627	0.0138151	1	0.207145	0.299906
PHLDA2_P622_F	-0.450627	0.0141824	1	0.208817	0.299906
ASCL1_P747_F	-0.468457	0.0160192	1	0.216352	0.299906
HLA_DOB_E432_R	-0.458057	0.0172632	1	0.220785	0.299906
AXL_P223_R	0.402796	0.0174232	1	0.221321	0.299906
NNAT_P544_R	-0.456484	0.0178572	1	0.222739	0.359728
SLC22A3_P634_F	0.429501	0.0196636	1	0.230814	0.359728
SLC22A3_P528_F	0.437312	0.0225001	1	0.241735	0.359728
EPHA8_P256_F	-0.442398	0.023341	1	0.244626	0.359728
DMP1_P134_F	-0.424405	0.024578	1	0.24863	0.359728
PTPRO_P371_F	-0.438484	0.0246546	1	0.248869	0.359728
TSP50_P137_F	-0.425188	0.0248058	1	0.249337	0.359728
IGFBP1_P12_R	-0.425933	0.0271386	1	0.256092	0.359728
CDH13_P88_F	-0.414933	0.027378	1	0.256739	0.359728
BRCA1_P835_R	0.419431	0.0282395	1	0.259001	0.390972
HDAC5_E298_F	-0.420178	0.0304548	1	0.265521	0.390972
TRIP6_P1090_F	-0.408005	0.0321843	1	0.270179	0.390972
MEST_P62_R	-0.407126	0.0333004	1	0.273006	0.390972
STAT5A_E42_F	-0.408034	0.0335831	1	0.273701	0.390972
ZIM2_P22_F	-0.410031	0.0354708	1	0.278141	0.390972
HRASLS_P353_R	-0.396954	0.0369989	1	0.281496	0.390972
ID1_P880_F	-0.401316	0.0391092	1	0.285815	0.390972
FGR_P39_F	-0.389803	0.0395797	1	0.286731	0.390972
FGFR1_P204_F	-0.401199	0.0410197	1	0.289441	0.390972
PLSCR3_P751_R	-0.365368	0.0412302	1	0.289825	0.390972
GPX3_E178_F	-0.394611	0.0441805	1	0.29492	0.390972
NPY_E31_R	-0.393151	0.0446847	1	0.29574	0.390972
GRB10_P496_R	0.371768	0.045671	1	0.297304	0.390972
WNT10B_P823_R	-0.384721	0.0463562	1	0.29836	0.390972
MMP3_P55_F	-0.376934	0.0479776	1	0.300768	0.390972
MMP9_P189_F	-0.367585	0.0483	1	0.301232	0.536951
SNCG_P53_F	0.346213	0.0571151	1	0.323125	0.536951
SNURF_P2_R	-0.368925	0.0576398	1	0.3243	0.536951
IL10_P85_F	-0.370959	0.05764	1	0.324301	0.536951
IL6_E168_F	-0.349704	0.0602762	1	0.330017	0.536951
TNFRSF10B_P108_R	0.361903	0.0615741	1	0.33272	0.536951
RARRES1_P57_R	-0.363182	0.0619809	1	0.333552	0.536951
IL6_P213_R	-0.35672	0.0632875	1	0.336182	0.536951
CHGA_P243_F	-0.362073	0.0659313	1	0.341299	0.536951
CRIP1_P274_F	-0.360084	0.0674017	1	0.344034	0.536951
ZNF215_P71_R	-0.353699	0.0682767	1	0.345625	0.536951
CDK10_P199_R	-0.34582	0.0686715	1	0.346334	0.536951
EPO_P162_R	-0.351866	0.069231	1	0.347331	0.536951
PTHR1_P258_F	-0.33796	0.0727328	1	0.353338	0.536951
VEGFB_P658_F	-0.343889	0.0758925	1	0.358442	0.536951
GPX1_P194_F	-0.349336	0.076808	1	0.359868	0.536951
TRAF4_P372_F	-0.338653	0.0773534	1	0.360706	0.536951
PXN_P308_F	-0.326713	0.0775725	1	0.361041	0.641216
HOXA5_P1324_F	-0.306761	0.0810788	1	0.367995	0.641216
IGFBP6_E47_F	-0.335429	0.0853354	1	0.375986	0.641216
CSF3_P309_R	-0.32485	0.0883124	1	0.381303	0.641216
SEMA3F_E333_R	0.32595	0.089733	1	0.383765	0.641216
MAP2K6_P297_R	-0.323685	0.0910839	1	0.386064	0.641216
OGG1_E400_F	-0.319489	0.092151	1	0.387851	0.641216
HGF_E102_R	-0.315192	0.0942026	1	0.391218	0.641216
SFTPB_P689_R	-0.318993	0.0951445	1	0.392734	0.641216
CD9_P504_F	-0.31532	0.10334	1	0.405186	0.641216
NOS2A_E117_R	-0.314591	0.103621	1	0.405592	0.641216
EPS8_E231_F	-0.32339	0.106134	1	0.409151	0.641216
DCC_P177_F	0.296775	0.114834	1	0.420686	0.641216
PTHLH_P15_R	0.303374	0.116	1	0.422145	0.641216
DSC2_E90_F	-0.276823	0.118156	1	0.424794	0.641216
RUNX3_E27_R	-0.304217	0.118707	1	0.42546	0.641216
MMP14_P208_R	-0.300567	0.122736	1	0.430212	0.641216
SNRPN_seq_12_S127_F	-0.301283	0.12286	1	0.430355	0.641216
SERPINA5_P156_F	-0.29202	0.125917	1	0.433819	0.641216
ERG_E28_F	-0.293202	0.125977	1	0.433885	0.641216
SLC5A5_E60_F	-0.29564	0.127185	1	0.435222	0.641216
DCC_E53_R	-0.29683	0.127755	1	0.435847	0.641216
AREG_P217_R	-0.293658	0.129319	1	0.437541	0.641216
MLF1_E243_F	-0.296381	0.131387	1	0.43974	0.641216
DAPK1_E46_R	-0.293536	0.133462	1	0.441899	0.641216
CDH11_P354_R	-0.277331	0.135149	1	0.443619	0.641216
COL1A2_P407_R	-0.279537	0.137403	1	0.445873	0.641216
MET_E333_F	0.267253	0.141061	1	0.449424	0.641216
SNCG_P98_R	-0.25958	0.144116	1	0.452292	0.641216
MYCL1_P502_R	-0.282468	0.146769	1	0.454714	0.641216
CYP1B1_P212_F	-0.278835	0.147648	1	0.455502	0.641216
SMAD2_P848_R	-0.281762	0.147941	1	0.455764	0.641216
PYCARD_P393_F	-0.278546	0.148713	1	0.456449	0.641216
GABRA5_P1016_F	-0.277969	0.151991	1	0.459303	0.641216
SEMA3A_P658_R	-0.276375	0.153068	1	0.460222	0.641216
DSG1_E292_F	-0.272838	0.153602	1	0.460674	0.641216
ELL_P693_F	-0.2742	0.15688	1	0.463401	0.641216
PECAM1_E32_R	-0.268547	0.157542	1	0.463941	0.641216
HOXB2_P99_F	-0.272068	0.158653	1	0.464841	0.641216
LMTK2_P1034_F	-0.273121	0.15944	1	0.465473	0.641216
OAT_P465_F	-0.279113	0.159823	1	0.465779	0.744917
JAK3_P1075_R	-0.25995	0.164634	1	0.470936	0.744917
DDB2_P613_R	0.26017	0.166853	1	0.473251	0.744917
EPHA2_P203_F	-0.262108	0.167658	1	0.474081	0.744917
FRZB_E186_R	-0.265676	0.169379	1	0.475838	0.786541
FZD9_P175_F	-0.264927	0.172607	1	0.47938	0.786541
PTPRH_E173_F	-0.261944	0.181017	1	0.488239	0.786541
LTA_E28_R	-0.241812	0.182122	1	0.489364	0.786541
PECAM1_P135_F	-0.257474	0.187478	1	0.494704	0.786541
APC_E117_R	0.257296	0.192539	1	0.499577	0.786541
CFTR_P372_R	-0.253557	0.200581	1	0.506993	0.786541
BDNF_P259_R	-0.242102	0.204639	1	0.510591	0.786541
WNT5A_E43_F	0.245493	0.206507	1	0.512217	0.786541
HDAC1_P414_R	-0.247293	0.209326	1	0.514634	0.786541
SLIT2_E111_R	-0.242482	0.209487	1	0.514771	0.786541
TPEF_seq_44_S88_R	-0.225954	0.216527	1	0.520619	0.786541
MEG3_E91_F	-0.243624	0.216588	1	0.52067	0.786541
CD34_E20_R	-0.241462	0.218091	1	0.521885	0.786541
COMT_E401_F	-0.23566	0.224366	1	0.526843	0.786541
DUSP4_E61_F	-0.234043	0.224558	1	0.526992	0.786541
NRG1_P558_R	0.214184	0.229601	1	0.530839	0.786541
HPN_P823_F	0.216806	0.231044	1	0.531919	0.786541
RAD50_P191_F	-0.235575	0.231964	1	0.532603	0.786541
TIE1_E66_R	-0.227376	0.23527	1	0.53503	0.786541
PENK_P447_R	-0.222104	0.238296	1	0.537212	0.786541
GFI1_P208_R	-0.226302	0.24313	1	0.540619	0.786541
IGF2R_P396_R	0.228431	0.24431	1	0.541436	0.786541
E2F5_P516_R	-0.227428	0.246473	1	0.542921	0.786541
EPHA5_P66_F	-0.220609	0.246622	1	0.543023	0.786541
BMP3_E147_F	-0.221474	0.250514	1	0.545648	0.786541
PEG3_E496_F	-0.223029	0.252184	1	0.546757	0.786541
CPA4_E20_F	-0.218503	0.254878	1	0.548524	0.786541
HTR1B_E232_R	-0.217159	0.255139	1	0.548694	0.786541
MCM2_P260_F	-0.219093	0.256044	1	0.549281	0.786541
LMO2_E148_F	-0.215084	0.257447	1	0.550186	0.786541
CALCA_P171_F	-0.216944	0.267537	1	0.556492	0.786541
SOX17_P287_R	-0.212757	0.270339	1	0.558185	0.786541
ITGB1_P451_F	0.213252	0.271744	1	0.559024	0.786541
MGMT_P281_F	0.216819	0.272403	1	0.559415	0.786541
IGFBP2_P353_R	-0.202298	0.280867	1	0.564326	0.786541
ITK_P114_F	-0.2115	0.282156	1	0.565055	0.786541
DIO3_P90_F	-0.208096	0.284523	1	0.566382	0.786541
TP73_P945_F	-0.200818	0.289393	1	0.569063	0.786541
ZAP70_P220_R	-0.207908	0.290042	1	0.569415	0.786541
TRIP6_P1274_R	-0.197296	0.29135	1	0.570121	0.786541
MPL_P657_F	-0.203517	0.29144	1	0.57017	0.786541
ERCC1_P440_R	-0.199397	0.293401	1	0.57122	0.786541
KLK11_P1290_F	-0.202183	0.293541	1	0.571295	0.786541
ALOX12_P223_R	-0.187737	0.293642	1	0.571348	0.786541
PDGFA_P78_F	-0.201809	0.301725	1	0.575567	0.786541
IFNGR2_P377_R	0.1975	0.30394	1	0.576694	0.786541
MPL_P62_F	-0.195244	0.304879	1	0.577168	0.786541
MCM6_E136_F	-0.199584	0.308578	1	0.579016	0.786541
FGF9_P1404_F	-0.197073	0.316142	1	0.582695	0.786541
FGFR2_P266_R	0.19212	0.318059	1	0.583606	0.786541
MYOD1_E156_F	-0.181397	0.31811	1	0.58363	0.786541
SLC22A18_P472_R	-0.188728	0.31816	1	0.583654	0.786541
SEPT9_P374_F	-0.190651	0.318377	1	0.583757	0.786541
IRF5_E101_F	-0.180327	0.323469	1	0.586135	0.786541
MFAP4_P197_F	-0.185404	0.33185	1	0.589932	0.786541
DLC1_E276_F	-0.186844	0.333223	1	0.59054	0.786541
DNMT2_P199_F	-0.18587	0.334935	1	0.591293	0.786541
PTPN6_P282_R	-0.180249	0.337436	1	0.592383	0.786541
BMP4_P123_R	-0.18613	0.342478	1	0.594544	0.786541
PTCH2_E173_F	-0.186869	0.343223	1	0.594859	0.786541
SH3BP2_E18_F	-0.184726	0.344311	1	0.595318	0.786541
EPHB4_E476_R	-0.182022	0.345868	1	0.59597	0.786541
LCN2_P86_R	-0.179903	0.346509	1	0.596237	0.786541
HOXA9_P1141_R	-0.183737	0.349438	1	0.597449	0.786541
GNMT_P197_F	0.180903	0.349966	1	0.597665	0.786541
S100A4_E315_F	-0.182047	0.350006	1	0.597682	0.786541
HHIP_P578_R	0.178132	0.350088	1	0.597715	0.786541
NPR2_P618_F	-0.157973	0.353171	1	0.598971	0.786541
IGF1_E394_F	-0.179648	0.353927	1	0.599276	0.786541
UNG_P170_F	-0.181584	0.35484	1	0.599643	0.786541
MYLK_P469_R	-0.17863	0.356372	1	0.600256	0.786541
SPDEF_E116_R	-0.178755	0.35801	1	0.600907	0.786541
MXI1_P1269_F	-0.174179	0.366601	1	0.60425	0.786541
CHI3L2_E10_F	-0.175707	0.366878	1	0.604355	0.786541
POMC_P400_R	0.170743	0.368071	1	0.604809	0.786541
GUCY2D_P48_R	-0.173621	0.370123	1	0.605585	0.786541
EGR4_E70_F	-0.176284	0.370593	1	0.605762	0.786541
SEMA3B_E96_F	-0.174368	0.370661	1	0.605787	0.786541
MYLK_E132_R	-0.177582	0.371076	1	0.605943	0.786541
CD81_P272_R	-0.171508	0.371163	1	0.605976	0.812361
CRK_P721_F	0.163143	0.38186	1	0.610319	0.812361
CLK1_P538_F	-0.169982	0.383119	1	0.610818	0.812361
EMR3_E61_F	0.166206	0.385705	1	0.611836	0.812361
DNAJC15_E26_R	0.16722	0.388395	1	0.612884	0.812361
CD9_P585_R	-0.165011	0.392562	1	0.614486	0.812361
WNT1_P79_R	-0.161666	0.395319	1	0.615531	0.812361
HDAC9_P137_R	-0.168587	0.402564	1	0.618227	0.812361
ER_seq_a1_S60_F	-0.164495	0.402727	1	0.618287	0.812361
CASP6_P230_R	-0.100537	0.403447	1	0.618551	0.812361
SMARCB1_P220_R	-0.163286	0.403494	1	0.618568	0.812361
SPI1_P48_F	-0.159424	0.403501	1	0.61857	0.812361
KCNK4_E3_F	-0.146519	0.404163	1	0.618812	0.812361
VAMP8_E7_F	-0.163278	0.405206	1	0.619192	0.812361
DNMT3B_P352_R	-0.157182	0.411056	1	0.621294	0.812361
INHA_P1189_F	0.162993	0.414715	1	0.622586	0.812361
RARA_P1076_R	-0.154365	0.415431	1	0.622837	0.812361
HHIP_P307_R	0.153021	0.41545	1	0.622844	0.829749
IHH_P246_R	-0.155897	0.420149	1	0.624586	0.829749
HLA_DPA1_P205_R	-0.154693	0.422223	1	0.625345	0.829749
NGFR_P355_F	-0.151989	0.430784	1	0.628422	0.829749
PRKCDBP_P352_R	0.153169	0.433228	1	0.629283	0.829749
IGFBP3_E65_R	0.153494	0.435371	1	0.630032	0.829749
ONECUT2_E96_F	-0.144777	0.447429	1	0.634146	0.829749
IL10_P348_F	-0.147292	0.448129	1	0.634379	0.829749
ABL1_P53_F	0.146365	0.449879	1	0.634961	0.829749
CEBPA_P1163_R	-0.148374	0.450234	1	0.635078	0.829749
SMO_P455_R	0.14629	0.453227	1	0.636064	0.829749
CSF3R_P8_F	-0.145412	0.45411	1	0.636353	0.829749
SOX17_P303_F	-0.142864	0.455315	1	0.636746	0.829749
LCN2_P141_R	-0.146808	0.456807	1	0.637229	0.829749
ERCC6_P698_R	-0.143809	0.457991	1	0.637612	0.829749
EXT1_E197_F	-0.143002	0.458187	1	0.637675	0.829749
COL18A1_P494_R	-0.141618	0.462491	1	0.639052	0.829749
MMP10_E136_R	-0.143297	0.46429	1	0.639621	0.829749
IRAK3_P185_F	0.140517	0.464476	1	0.63968	0.829749
MT1A_P600_F	0.135012	0.468631	1	0.640982	0.829749
CSF3R_P472_F	-0.139192	0.468734	1	0.641014	0.829749
FZD9_E458_F	-0.125288	0.473501	1	0.642485	0.829749
HLA_DPA1_E35_R	-0.13538	0.48047	1	0.644595	0.829749
FGFR2_P460_R	0.137987	0.480951	1	0.644739	0.829749
COL1A1_P5_F	-0.135835	0.483976	1	0.645639	0.829749
IFNGR2_E164_F	0.134569	0.48404	1	0.645658	0.829749
ADAMTS12_E52_R	-0.137161	0.486978	1	0.646523	0.829749
CD34_P780_R	-0.133684	0.487744	1	0.646748	0.829749
SLC5A8_P38_R	-0.13393	0.489179	1	0.647166	1
TNK1_P41_R	-0.133907	0.489659	1	0.64739	1
LMO2_P794_R	-0.12774	0.489917	1	0.647511	1
SEMA3B_P110_R	-0.125336	0.491152	1	0.648085	1
CASP8_E474_F	0.134408	0.503252	1	0.653615	1
THY1_P20_R	-0.129248	0.503341	1	0.653655	1
RARA_P176_R	-0.125888	0.507235	1	0.655398	1
PPARG_P693_F	0.127808	0.507636	1	0.655576	1
TNK1_P221_F	0.124354	0.515641	1	0.659101	1
S100A4_P194_R	0.128716	0.51658	1	0.659509	1
CCND3_P435_F	0.124555	0.522905	1	0.662237	1
ETV1_P515_F	0.121305	0.530472	1	0.665443	1
BMP4_P199_R	-0.11435	0.539107	1	0.669028	1
CARD15_P302_R	0.10931	0.539975	1	0.669384	1
CARD15_P665_F	-0.11727	0.541066	1	0.669831	1
HLA_DOA_P191_R	-0.119298	0.542924	1	0.670588	1
SPARC_E50_R	0.115448	0.54912	1	0.67309	1
MCAM_P265_R	0.118552	0.54988	1	0.673395	1
GJB2_P931_R	-0.116668	0.552391	1	0.674396	1
ALOX12_E85_R	0.106768	0.55368	1	0.674907	1
PKD2_P287_R	-0.116007	0.55662	1	0.676068	1
HOXC6_P456_R	-0.111586	0.561363	1	0.677924	1
LTB4R_P163_F	0.109054	0.563688	1	0.678826	1
INS_P248_F	-0.112069	0.565652	1	0.679583	1
WNT2_P217_F	0.107939	0.573615	1	0.682619	1
GDF10_E39_F	-0.110701	0.575493	1	0.683327	1
EFNB3_E17_R	0.109614	0.575772	1	0.683432	1
SEPT5_P441_F	-0.105773	0.577414	1	0.684048	1
ITK_E166_R	-0.109563	0.578974	1	0.684631	1
VAMP8_P241_F	-0.106107	0.582581	1	0.68597	1
GRB7_P160_R	-0.104243	0.583488	1	0.686305	1
NFKB1_P496_F	-0.103198	0.583955	1	0.686478	1
OPCML_P71_F	-0.106052	0.58785	1	0.687907	1
CD86_P3_F	0.10727	0.594254	1	0.690228	1
CD82_P557_R	-0.0984991	0.599796	1	0.692209	1
SPARC_P195_F	-0.0987572	0.60134	1	0.692757	1
HPSE_P29_F	0.0983222	0.601912	1	0.692959	1
CRIP1_P874_R	0.0980515	0.604259	1	0.693786	1
BCL3_E71_F	-0.101585	0.604752	1	0.69396	1
CDH1_P45_F	0.100008	0.606193	1	0.694465	1
LIF_P383_R	-0.0991187	0.608583	1	0.695299	1
ERCC3_P1210_R	-0.0971559	0.609962	1	0.695778	1
GRB7_E71_R	-0.0923981	0.614483	1	0.697339	1
TMEFF2_P152_R	-0.0999346	0.614904	1	0.697484	1
ERN1_P809_R	-0.0907163	0.624037	1	0.700586	1
PI3_P1394_R	0.0939664	0.62432	1	0.700681	1
INSR_E97_F	-0.0933615	0.631355	1	0.703025	1
IGFBP1_E48_R	0.0884068	0.633959	1	0.703884	1
SLC22A18_P216_R	-0.0871909	0.645558	1	0.707649	1
IFNG_E293_F	0.0879726	0.654023	1	0.710337	1
PYCARD_P150_F	-0.0868057	0.655136	1	0.710687	1
TEK_E75_F	0.086936	0.656755	1	0.711194	1
DES_E228_R	0.0804059	0.660092	1	0.712234	1
FGF12_E61_R	-0.0849841	0.662803	1	0.713073	1
PDGFRA_E125_F	-0.0847631	0.667982	1	0.714663	1
AIM2_P624_F	-0.0760784	0.676635	1	0.71728	1
SLC5A8_E60_R	-0.0789004	0.676758	1	0.717317	1
DSP_P36_F	-0.0803907	0.681434	1	0.718711	1
FGF9_P862_R	0.0789661	0.6861	1	0.720089	1
IGSF4C_E65_F	-0.0792247	0.686127	1	0.720097	1
STK11_P295_R	-0.0792544	0.687821	1	0.720594	1
TMEFF1_P626_R	0.075501	0.688983	1	0.720933	1
RUNX1T1_P103_F	-0.0762018	0.695944	1	0.722951	1
LTA_P214_R	-0.0757863	0.697019	1	0.72326	1
IGFBP5_P9_R	-0.0757956	0.697913	1	0.723517	1
PADI4_E24_F	-0.0734898	0.703848	1	0.725207	1
NGFB_P13_F	-0.0742892	0.703985	1	0.725246	1
IFNG_P459_R	-0.0737805	0.705854	1	0.725774	1
FLT1_P615_R	-0.0716281	0.710966	1	0.727208	1
TGFBI_P173_F	0.0712595	0.711765	1	0.727431	1
IGF2AS_E4_F	-0.0726595	0.712022	1	0.727502	1
HOXC6_P585_R	0.0701488	0.717523	1	0.729025	1
HS3ST2_E145_R	-0.0594338	0.724032	1	0.730806	1
PENK_E26_F	0.0671237	0.726951	1	0.731596	1
ERBB3_E331_F	0.0680268	0.728688	1	0.732065	1
GSTM1_P266_F	0.0613841	0.729037	1	0.732159	1
PGF_P320_F	0.065859	0.729223	1	0.732209	1
PALM2_AKAP2_P183_R	-0.0641126	0.730008	1	0.73242	1
DDB2_P407_F	0.0674659	0.730126	1	0.732451	1
DLC1_P88_R	0.0668647	0.731023	1	0.732692	1
EGFR_P260_R	-0.039336	0.732776	1	0.733161	1
FAT_P279_R	-0.063229	0.734838	1	0.73371	1
GSTM2_E153_F	-0.0643284	0.741702	1	0.735523	1
MYBL2_P354_F	-0.0639478	0.742281	1	0.735674	1
EPHA7_E6_F	-0.0616433	0.749599	1	0.737578	1
GDF10_P95_R	-0.0585344	0.754214	1	0.738764	1
IL1RN_P93_R	0.0612006	0.754637	1	0.738872	1
P2RX7_P119_R	-0.0582943	0.755653	1	0.739132	1
ABL2_P459_R	0.0600513	0.756711	1	0.739401	1
PPAT_E170_R	0.0586474	0.756814	1	0.739428	1
CDKN2B_E220_F	0.0605716	0.758268	1	0.739797	1
CSK_P740_R	-0.0598415	0.758649	1	0.739894	1
HBII_52_P563_F	0.0593753	0.760805	1	0.74044	1
HS3ST2_P546_F	0.0593268	0.765644	1	0.741656	1
RUNX1T1_E145_R	0.0565043	0.770619	1	0.742896	1
COL1A1_P117_R	-0.0550156	0.775452	1	0.744088	1
CD40_P372_R	-0.0542517	0.780057	1	0.745213	1
TES_P182_F	-0.053145	0.782743	1	0.745866	1
SPI1_E205_F	-0.0531279	0.782751	1	0.745868	1
TRIM29_E189_F	-0.0264786	0.783239	1	0.745986	1
FABP3_P598_F	-0.052258	0.784838	1	0.746372	1
JUNB_P1149_R	-0.0532697	0.786961	1	0.746883	1
SPP1_P647_F	-0.0518871	0.788886	1	0.747345	1
PTK6_E50_F	0.0529855	0.789119	1	0.7474	1
PLAU_P11_F	-0.0516692	0.792236	1	0.748144	1
KLK10_P268_R	0.0498538	0.800361	1	0.750062	1
GPATC3_P410_R	0.04473	0.815816	1	0.75363	1
STAT5A_P704_R	0.0441041	0.816067	1	0.753687	1
PSCA_E359_F	0.0445771	0.820128	1	0.754607	1
SOX1_P294_F	0.0253212	0.829049	1	0.756605	1
WRN_E57_F	-0.0416563	0.830059	1	0.75683	1
CAV1_P169_F	0.0408555	0.833078	1	0.757497	1
MMP19_P306_F	-0.040114	0.833248	1	0.757535	1
F2R_P839_F	-0.0405502	0.836012	1	0.758142	1
COL6A1_P425_F	0.0393492	0.840771	1	0.759181	1
MFAP4_P10_R	0.038052	0.841113	1	0.759256	1
SYK_P584_F	-0.0379814	0.842497	1	0.759556	1
IL17RB_E164_R	-0.0357337	0.844028	1	0.759888	1
PTGS2_P524_R	-0.0382944	0.84469	1	0.760031	1
IPF1_P750_F	0.0369793	0.845966	1	0.760306	1
SERPINE1_E189_R	0.0367705	0.850302	1	0.761236	1
NOTCH4_E4_F	0.0364896	0.851127	1	0.761413	1
SOX2_P546_F	-0.0350285	0.857332	1	0.76273	1
CDKN1C_P6_R	0.0345135	0.859933	1	0.763277	1
TM7SF3_P1068_R	-0.0332625	0.860911	1	0.763483	1
ESR1_E298_R	-0.0326685	0.86331	1	0.763985	1
PLAT_P80_F	0.0298799	0.869233	1	0.765215	1
EPHB1_P503_F	-0.0278883	0.886001	1	0.768631	1
FANCE_P356_R	0.0275391	0.887806	1	0.768992	1
MLLT4_P1400_F	-0.0238615	0.901118	1	0.771626	1
PMP22_P975_F	-0.0134338	0.902614	1	0.771918	1
CD34_P339_R	-0.0231222	0.90325	1	0.772042	1
IL16_P93_R	0.0201578	0.909852	1	0.773321	1
PITX2_E24_R	-0.0217594	0.911271	1	0.773594	1
CALCA_E174_R	-0.0208157	0.912836	1	0.773895	1
ALPL_P433_F	-0.021162	0.914978	1	0.774305	1
BLK_P14_F	-0.0203878	0.917322	1	0.774751	1
KRAS_E82_F	-0.0181451	0.922078	1	0.775653	1
S100A2_E36_R	0.0188476	0.92229	1	0.775692	1
LAMB1_E144_R	-0.0192292	0.922591	1	0.775749	1
EPHA2_P340_R	0.017582	0.926828	1	0.776545	1
RUNX3_P247_F	-0.0177111	0.928164	1	0.776795	1
PTHLH_E251_F	0.00795	0.930932	1	0.777311	1
PDGFRB_P273_F	-0.0168519	0.931865	1	0.777484	1
CDK6_E256_F	0.0166133	0.93377	1	0.777838	1
GADD45A_P737_R	0.0152298	0.936746	1	0.778387	1
MMP7_E59_F	0.0147189	0.940146	1	0.779011	1
CTSL_P264_R	0.0141155	0.941	1	0.779167	1
CSF1R_E26_F	-0.011985	0.94995	1	0.780792	1
FGFR3_P1152_R	0.0101328	0.956495	1	0.781965	1
CCND1_E280_R	-0.00986	0.959647	1	0.782525	1
DBC1_E204_F	0.00832	0.963992	1	0.783293	1
IGFBP7_P297_F	0.00864	0.964276	1	0.783343	1
BCAM_P205_F	0.00657	0.971416	1	0.784592	1
SERPINE1_P519_F	0.00683	0.971729	1	0.784647	1
WNT1_E157_F	0.0042	0.982557	1	0.786514	1
IPF1_P234_F	0.00341	0.985907	1	0.787085	1
KDR_E79_F	0.00335	0.986602	1	0.787203	1
GABRB3_P92_F	-0.00128	0.994829	1	0.78859	1
NOTCH3_P198_R	0.0199642	1	1	0.774391	1
