# Supplementary material for: Genetic Effects on DNA Methylation and Its Potential Relevance for Obesity in Mexican Americans
Source: PLoS One. 2013 Sep 13;8(9):e73950. doi: 10.1371/journal.pone.0073950 (PMC3772804; doi:10.1371/journal.pone.0073950)
Supplement: Table S7 — Complete association analysis between obesity measures (waist circumference and BMI) and DNA methylation at 395 CpG sites. (XLSX) [file pone.0073950.s007.xlsx]

## Sheet: Sheet1
CpG_Site	Beta_Waist_circ	P-value_nominal_Waist_circ	Beta_BMI	P-value_nominal_Waist_circ
SEPT5_P441_F	-0.237517	0.000547	-0.145802	0.0304
LMTK2_P1034_F	-0.192913	0.00284	-0.117009	0.0646
SFTPB_P689_R	-0.203083	0.004	-0.162066	0.0179
ARHGAP9_P518_R	-0.179845	0.00596	-0.086142	0.178
KRT5_P308_F	-0.187122	0.00642	-0.072612	0.283
ZIM2_P22_F	-0.169547	0.00875	-0.066054	0.297
PEG3_E496_F	-0.168163	0.00945	-0.151325	0.0162
CD81_P272_R	-0.17326	0.0117	-0.150084	0.0231
MEST_P62_R	-0.173658	0.0129	-0.137434	0.0441
TSP50_E21_R	-0.167877	0.015	-0.058932	0.379
DCC_E53_R	-0.151434	0.0213	-0.121403	0.0588
KLK11_P1290_F	-0.148677	0.0243	-0.029713	0.646
HLA_DPA1_P205_R	-0.150809	0.0254	-0.111458	0.089
SNRPN_seq_12_S127_F	-0.149979	0.0256	-0.057399	0.374
p16_seq_47_S85_F	-0.149143	0.0258	-0.04619	0.48
SMARCB1_P220_R	-0.1504	0.0274	-0.090305	0.17
NPY_E31_R	-0.140583	0.0296	-0.061449	0.326
FRZB_E186_R	-0.145641	0.0298	-0.045928	0.482
SLC22A3_P634_F	-0.157196	0.0304	-0.114568	0.107
F2R_P839_F	-0.138562	0.0322	-0.094852	0.132
JAK3_P1075_R	-0.149086	0.0342	-0.102524	0.135
CD34_P339_R	-0.145745	0.0377	-0.10461	0.125
CD9_P504_F	-0.141208	0.0379	-0.128372	0.0532
KCNK4_E3_F	-0.153613	0.0394	-0.128656	0.0769
ELL_P693_F	-0.13646	0.0432	-0.130502	0.0457
HS3ST2_P546_F	-0.133312	0.0447	-0.078338	0.225
KRAS_E82_F	-0.142583	0.0495	-0.029224	0.675
SEMA3B_P110_R	0.090893	0.217	0.163883	0.0235
HOXA5_P1324_F	0.089937	0.237	0.161587	0.0264
FANCE_P356_R	-0.087736	0.187	-0.136456	0.0295
ITGB1_P451_F	0.048367	0.473	0.132968	0.0393
PYCARD_P150_F	0.080218	0.211	0.123604	0.0461
ERCC6_P698_R	-0.113286	0.0968	-0.13092	0.0476
HOXC6_P585_R	-0.080679	0.23	-0.124338	0.0568
IGF2AS_E4_F	0.088065	0.185	0.118266	0.0668
SPP1_P647_F	0.115543	0.0839	0.11463	0.0778
OAT_P465_F	-0.09121	0.158	-0.109806	0.0814
FGF9_P862_R	-0.077853	0.263	-0.11441	0.0831
PDGFA_P78_F	0.018128	0.785	0.108254	0.0897
INHA_P1189_F	0.061904	0.363	0.101754	0.116
GSTM1_P266_F	-0.064728	0.389	-0.114593	0.117
ESR1_E298_R	0.036601	0.599	0.103339	0.118
PTK6_E50_F	0.059345	0.359	0.096006	0.119
APC_E117_R	-0.044577	0.535	-0.103403	0.124
SLC5A5_E60_F	-0.113786	0.0892	-0.097132	0.137
GRB10_P496_R	-0.098787	0.179	-0.103769	0.147
NOTCH4_E4_F	0.086584	0.191	0.092811	0.149
COL1A1_P5_F	-0.057608	0.394	-0.09397	0.152
LTB4R_P163_F	-0.086751	0.217	-0.098262	0.153
DSC2_E90_F	-0.075335	0.315	-0.103288	0.156
PITX2_E24_R	0.083146	0.206	0.089509	0.16
MMP14_P13_F	-0.132138	0.0562	-0.094396	0.161
KDR_E79_F	-0.039666	0.551	-0.089902	0.161
IGFBP1_E48_R	0.053855	0.421	0.090487	0.164
EPHA8_P256_F	0.021195	0.755	0.090792	0.166
EPHB4_E476_R	-0.019634	0.769	0.089042	0.166
TP73_P945_F	-8.5e-05	1	0.093089	0.168
EPHA5_P66_F	-0.099478	0.139	-0.089794	0.169
CHGA_P243_F	0.092701	0.16	0.087652	0.169
EPHA2_P203_F	-0.134439	0.0528	-0.09271	0.17
DNMT3B_P352_R	-0.057003	0.391	-0.087585	0.171
BMP4_P199_R	-0.097276	0.166	-0.093131	0.172
TNK1_P221_F	-0.099027	0.132	-0.086009	0.179
ACVR1_E328_R	-0.07692	0.335	-0.103398	0.183
PHLDA2_P622_F	0.047043	0.518	0.093345	0.186
SPARC_E50_R	0.035412	0.603	0.085753	0.191
EXT1_E197_F	-0.044902	0.52	-0.087756	0.195
SMAD2_P848_R	-2.9e-05	1	0.082232	0.196
CSF1R_E26_F	0.060254	0.385	0.086731	0.198
GDF10_E39_F	-0.061965	0.353	-0.081627	0.199
OPCML_P71_F	-0.109609	0.0978	-0.082161	0.201
NGFR_P355_F	-0.102712	0.131	-0.081345	0.207
EGR4_E70_F	-0.04672	0.473	0.079453	0.209
COL1A1_P117_R	-0.112712	0.0887	-0.077797	0.226
AREG_P217_R	-0.053487	0.422	0.077026	0.23
TRAF4_P372_F	-0.097256	0.146	-0.077366	0.233
IL1RN_P93_R	0.017065	0.795	0.075724	0.235
MXI1_P1269_F	0.013917	0.84	0.079643	0.235
WNT1_P79_R	-0.127654	0.0649	-0.078198	0.238
MYBL2_P354_F	-0.118529	0.0822	-0.077844	0.24
BDNF_P259_R	-0.091473	0.183	-0.078542	0.24
IFNG_E293_F	0.057306	0.384	0.075052	0.241
SPI1_E205_F	0.061208	0.357	0.075674	0.242
MLF1_E243_F	0.003144	0.961	0.072419	0.245
IL10_P85_F	-0.093706	0.162	-0.075495	0.247
TMEFF2_P152_R	-0.10062	0.121	-0.073098	0.248
IPF1_P750_F	0.008468	0.908	0.080436	0.25
HS3ST2_E145_R	0.057787	0.462	0.088321	0.252
PGF_P320_F	-0.096015	0.166	-0.077233	0.253
PTPRH_E173_F	-0.096199	0.154	-0.074598	0.255
IGFBP3_E65_R	-0.066735	0.338	-0.075815	0.255
PKD2_P287_R	-0.07533	0.251	-0.072756	0.257
BCL3_E71_F	0.018853	0.777	0.073214	0.258
HLA_DOA_P191_R	0.017595	0.792	0.070345	0.271
BMP4_P123_R	-0.005583	0.935	0.072139	0.271
GSTM2_E153_F	-0.103862	0.125	-0.071704	0.276
ADAMTS12_E52_R	-0.123132	0.0641	-0.070167	0.279
GABRA5_P1016_F	0.018262	0.783	0.070647	0.28
GRB7_P160_R	-0.068137	0.327	-0.072582	0.282
RUNX1T1_E145_R	0.063745	0.359	0.071133	0.284
CD40_P372_R	-0.055951	0.411	-0.070142	0.289
TEK_E75_F	-0.020256	0.772	0.071736	0.29
PTHR1_P258_F	-0.00263	0.969	0.07028	0.29
SOX17_P303_F	-0.088396	0.188	-0.068412	0.293
NGFB_P13_F	-0.040015	0.543	-0.067642	0.293
FGF9_P1404_F	0.005049	0.94	0.066216	0.301
CDK10_P199_R	-0.113556	0.0993	-0.067922	0.311
CPA4_E20_F	-0.053987	0.416	0.064757	0.311
HTR1B_E232_R	-0.081442	0.241	-0.068035	0.313
HGF_E102_R	-0.068688	0.332	-0.068147	0.323
PTHLH_E251_F	0.027421	0.688	0.065246	0.323
CCND1_E280_R	-0.079311	0.227	-0.06274	0.328
SEMA3F_E333_R	0.037187	0.58	0.064277	0.328
MMP14_P208_R	-0.118478	0.0748	-0.062632	0.335
PTGS2_P524_R	-0.126123	0.0668	-0.063684	0.336
MMP7_E59_F	-0.048951	0.458	-0.061322	0.338
CDH1_P45_F	0.023632	0.731	0.064082	0.338
GABRB3_P92_F	-0.047139	0.487	-0.061526	0.342
SLC22A3_P528_F	-0.087236	0.214	-0.064916	0.343
BCAM_P205_F	0.030327	0.64	0.059497	0.343
CALCA_E174_R	-0.093108	0.178	-0.062262	0.345
GADD45A_P737_R	0.064068	0.345	0.061953	0.347
ALOX12_P223_R	-0.07703	0.304	-0.067462	0.351
ALPL_P433_F	-0.044507	0.504	-0.060684	0.352
PECAM1_P135_F	0.05847	0.376	0.059371	0.354
DNAJC15_E26_R	-0.069308	0.319	-0.061268	0.355
PMP22_P975_F	0.059275	0.374	0.058785	0.358
CCND3_P435_F	-0.034869	0.621	-0.061057	0.361
FGFR2_P460_R	-0.08078	0.238	-0.060468	0.365
MCM6_E136_F	0.027123	0.686	0.057118	0.376
IGFBP1_P12_R	-0.092554	0.163	-0.057489	0.382
CD82_P557_R	0.062705	0.366	0.05892	0.383
MYLK_E132_R	-0.01334	0.835	0.052716	0.392
IL6_E168_F	-0.076582	0.279	-0.058995	0.393
MCAM_P265_R	-0.017798	0.789	0.054531	0.396
RARRES1_P57_R	-0.084644	0.208	-0.055079	0.399
EPS8_E231_F	0.062017	0.33	0.052128	0.399
EMR3_E61_F	-0.082349	0.237	-0.056899	0.402
CARD15_P302_R	-0.032458	0.66	-0.060044	0.403
CSF3R_P472_F	-0.003825	0.956	0.054849	0.412
DLC1_E276_F	-0.095909	0.165	-0.055213	0.413
FGFR3_P1152_R	-0.11511	0.109	-0.0569	0.414
GNMT_P197_F	-0.097381	0.148	-0.053001	0.418
MYCL1_P502_R	-0.075723	0.261	-0.053217	0.418
ID1_P880_F	-0.039343	0.569	0.052759	0.426
PI3_P1394_R	0.022954	0.726	0.049861	0.435
ARHGDIB_P148_R	-0.024476	0.728	-0.053632	0.437
SERPINE1_P519_F	-0.028432	0.679	-0.0517	0.438
INS_P248_F	0.081689	0.22	0.049682	0.445
STAT5A_E42_F	-0.058688	0.396	0.049616	0.451
PTHLH_P15_R	-0.051033	0.449	-0.048809	0.455
MMP3_P55_F	-0.08533	0.204	0.048522	0.458
OGG1_E400_F	-0.090659	0.198	-0.049453	0.466
ER_seq_a1_S60_F	-0.006857	0.917	0.046396	0.466
DCC_P177_F	0.005675	0.94	0.051671	0.469
ZNF215_P71_R	-0.054706	0.429	0.04816	0.472
DIO3_P90_F	-0.086985	0.186	-0.045677	0.474
GPX1_P194_F	0.028825	0.667	0.046547	0.475
DMP1_P134_F	-0.094841	0.158	0.046229	0.478
ITK_P114_F	-0.0298	0.658	-0.045778	0.481
PTCH2_P568_R	-0.130182	0.0611	-0.047512	0.482
SOX1_P294_F	0.039849	0.558	0.045998	0.488
MCM2_P260_F	-0.07493	0.274	-0.044704	0.49
DES_E228_R	-0.058833	0.426	-0.048851	0.49
ERBB3_E331_F	0.06426	0.327	0.043831	0.492
TRIP6_P1274_R	-0.060941	0.384	-0.046734	0.492
GJB2_P931_R	-0.052668	0.424	-0.044059	0.493
SOX2_P546_F	0.007377	0.911	-0.043605	0.495
MFAP4_P10_R	-0.049941	0.473	-0.046177	0.496
PLSCR3_P751_R	-0.101173	0.174	-0.04976	0.497
MMP19_P306_F	-0.034085	0.606	0.043887	0.499
TRIP6_P1090_F	-0.065917	0.344	-0.0457	0.5
FGFR1_P204_F	-0.047883	0.465	-0.042504	0.501
E2F5_P516_R	-0.064736	0.324	-0.043227	0.502
CD9_P585_R	0.056568	0.407	0.044619	0.502
GPATC3_P410_R	0.053321	0.431	0.045103	0.502
CASP6_P201_F	0.069981	0.451	0.060276	0.503
CSK_P740_R	0.048281	0.48	0.043914	0.506
DDB2_P407_F	-0.101588	0.128	-0.042411	0.507
FAT_P279_R	0.023822	0.736	0.045232	0.51
AXL_P223_R	-0.017773	0.821	0.049994	0.514
CASP8_E474_F	0.037459	0.562	0.040389	0.515
ERN1_P809_R	0.023291	0.746	0.045509	0.519
RAD50_P191_F	-0.021491	0.754	-0.042725	0.519
MET_E333_F	0.084176	0.268	0.047568	0.523
CRK_P721_F	-0.062694	0.382	-0.044505	0.523
DLC1_P88_R	0.037794	0.578	0.042214	0.523
PRKCDBP_P352_R	-0.025959	0.705	0.042401	0.524
IL17RB_E164_R	-0.037988	0.6	-0.045317	0.525
HPN_P823_F	0.019394	0.793	0.045446	0.528
CASP6_P230_R	-0.061297	0.356	-0.039533	0.529
DDB2_P613_R	-0.126303	0.0805	-0.043418	0.53
WNT2_P217_F	-0.00256	0.97	-0.04207	0.531
HHIP_P307_R	-0.051315	0.473	-0.042719	0.535
GRB7_E71_R	-0.043551	0.551	-0.043597	0.538
CSF3_P309_R	-0.111324	0.0998	-0.040559	0.539
SH3BP2_E18_F	-0.05001	0.455	-0.03993	0.539
STK11_P295_R	-0.016583	0.797	0.038346	0.539
DUSP4_E61_F	-0.096379	0.162	-0.041202	0.54
DAPK1_E46_R	-0.096028	0.144	-0.038237	0.548
SYK_P584_F	-0.025065	0.718	-0.04043	0.551
S100A4_P194_R	-0.067421	0.321	-0.038476	0.552
NPR2_P618_F	-0.056053	0.469	-0.044624	0.555
MYOD1_E156_F	-0.070486	0.332	-0.041403	0.558
FABP3_P598_F	0.047891	0.493	0.039586	0.559
MPL_P62_F	-0.103001	0.139	-0.038995	0.563
PPARG_P693_F	-0.077771	0.254	-0.038284	0.564
TRIM29_E189_F	0.004861	0.94	0.035588	0.572
TDGF1_P428_R	-0.066993	0.349	0.038891	0.575
TM7SF3_P1068_R	-0.038354	0.584	-0.038185	0.575
FZD9_E458_F	-0.046067	0.538	0.04041	0.577
SMO_P455_R	0.065116	0.323	0.035521	0.58
MT1A_P600_F	-0.074833	0.286	-0.037251	0.584
WNT10B_P823_R	-0.051197	0.445	-0.03573	0.585
JUNB_P1149_R	0.007216	0.918	-0.036264	0.585
NOS2A_E117_R	-0.032452	0.626	0.034884	0.589
CDH11_P354_R	-0.056503	0.427	0.03712	0.59
ABL1_P53_F	0.009738	0.885	0.035213	0.591
STAT5A_P704_R	0.009335	0.893	0.035887	0.595
CD86_P3_F	0.084853	0.192	0.033495	0.596
HOXC6_P456_R	-0.003548	0.959	-0.035103	0.596
HOXB2_P99_F	-0.037533	0.576	-0.034413	0.598
HSD17B12_P97_F	-0.000504	0.994	-0.035959	0.602
PENK_E26_F	0.046109	0.517	0.034372	0.605
MGMT_P281_F	-0.039345	0.56	-0.033032	0.61
HDAC9_P137_R	-0.00957	0.889	-0.03337	0.615
PENK_P447_R	0.05693	0.415	-0.033976	0.617
LTA_P214_R	-0.074177	0.277	-0.032909	0.621
BRCA1_P835_R	-0.02001	0.775	0.033153	0.627
S100A2_E36_R	-0.022101	0.744	0.031785	0.629
SLC22A18_P216_R	0.033631	0.632	0.032702	0.633
DNMT2_P199_F	-0.123389	0.0617	-0.030733	0.634
IPF1_P234_F	-0.030673	0.656	-0.031312	0.64
MLLT4_P1400_F	0.032182	0.652	-0.031873	0.643
NRG1_P558_R	0.024988	0.739	0.033853	0.644
LCN2_P86_R	0.029876	0.668	0.030963	0.648
WNT1_E157_F	0.044788	0.52	0.030043	0.651
ABL2_P459_R	0.004182	0.952	0.030019	0.652
S100A4_E315_F	-0.111908	0.0929	-0.028835	0.656
SPDEF_E116_R	-0.001362	0.983	0.028515	0.66
RET_seq_54_S260_F	-0.039004	0.588	0.03078	0.663
PXN_P308_F	-0.067275	0.355	-0.030348	0.669
MFAP4_P197_F	-0.029029	0.667	-0.027675	0.671
SPI1_P48_F	0.009577	0.89	0.028341	0.671
FGF12_E61_R	-0.037703	0.571	-0.027093	0.672
COL18A1_P494_R	-0.017132	0.803	0.02803	0.673
VEGFB_P658_F	-0.106602	0.107	0.026958	0.675
MEG3_E91_F	-0.045054	0.499	-0.02654	0.68
SERPINA5_P156_F	-0.036728	0.589	0.027204	0.681
MPL_P657_F	-0.026054	0.697	-0.025718	0.682
TIE1_E66_R	-0.094045	0.171	-0.026927	0.687
PTPRO_P371_F	-0.022669	0.726	-0.025069	0.689
TPEF_seq_44_S88_R	0.018877	0.794	0.028204	0.689
IRF5_E101_F	-0.10186	0.168	-0.028431	0.691
ZAP70_P220_R	-0.006406	0.921	0.024499	0.695
EGFR_P260_R	-0.055868	0.401	-0.025203	0.697
RUNX3_P247_F	0.011252	0.865	0.024256	0.703
IGSF4C_E65_F	-0.032466	0.612	-0.023294	0.704
FZD9_P175_F	-0.065488	0.324	-0.024179	0.706
RUNX1T1_P103_F	-0.030787	0.66	0.025595	0.706
EPHA7_E6_F	0.04542	0.52	0.025358	0.709
CLK1_P538_F	-0.033947	0.611	-0.0239	0.713
CFTR_P372_R	-0.0172	0.789	-0.022894	0.714
LTA_E28_R	0.006198	0.933	0.025423	0.722
HHIP_P578_R	-0.002545	0.971	0.024162	0.722
LCN2_P141_R	0.03917	0.562	0.023278	0.724
SEPT9_P374_F	0.006939	0.921	0.023946	0.724
PPAT_E170_R	-0.084011	0.234	-0.023818	0.726
RUNX3_E27_R	-0.04876	0.457	0.022112	0.729
CARD15_P665_F	0.001821	0.979	-0.023309	0.729
HRASLS_P353_R	-0.056223	0.419	-0.023433	0.73
SNCG_P98_R	-0.137072	0.0667	-0.025118	0.731
UNG_P170_F	0.032054	0.631	0.021019	0.746
IFNGR2_P377_R	-0.036905	0.588	0.021344	0.747
KLK10_P268_R	0.034697	0.613	0.021098	0.747
IL16_P93_R	0.027782	0.713	-0.023622	0.747
EFNB3_E17_R	-0.017568	0.79	-0.020605	0.747
FGFR2_P266_R	-0.011821	0.866	-0.021399	0.751
IGF1_E394_F	-0.012976	0.849	-0.021255	0.754
ERCC3_P1210_R	0.019522	0.78	0.021063	0.757
IGFBP2_P353_R	-0.00099	0.989	0.021463	0.757
TNK1_P41_R	-0.00427	0.949	-0.019798	0.758
NOTCH3_P198_R	-0.050562	0.439	0.019402	0.76
GDF10_P95_R	-0.058165	0.403	-0.020881	0.761
IL6_P213_R	0.044797	0.517	0.020296	0.763
CAV1_P169_F	0.0099	0.882	-0.019471	0.764
EPHA2_P340_R	-0.05608	0.407	-0.019419	0.768
DBC1_E204_F	-0.025535	0.721	-0.020432	0.77
SEMA3A_P658_R	-0.019828	0.764	-0.018806	0.77
TGFBI_P173_F	0.012802	0.849	0.019066	0.77
IGFBP5_P9_R	-0.026978	0.696	-0.019495	0.772
SLIT2_E111_R	0.025032	0.718	0.019443	0.772
IFNG_P459_R	-0.002652	0.969	0.018767	0.772
CRIP1_P274_F	-0.094855	0.154	0.018676	0.773
ONECUT2_E96_F	-0.073673	0.282	-0.019173	0.774
ERCC1_P440_R	-0.047064	0.497	-0.018414	0.784
SEMA3B_E96_F	-0.019562	0.769	0.017446	0.787
P2RX7_P119_R	-0.103445	0.143	-0.018518	0.789
CALCA_P171_F	-0.06887	0.283	-0.016659	0.789
PSCA_E359_F	-0.070873	0.287	0.017163	0.791
THY1_P20_R	-0.10533	0.135	0.017573	0.793
PYCARD_P393_F	-0.051515	0.452	-0.017344	0.794
NFKB1_P496_F	-0.086858	0.207	-0.017547	0.796
DSP_P36_F	-0.061707	0.348	-0.016096	0.802
PTCH2_E173_F	-0.079725	0.231	-0.015903	0.806
SOX17_P287_R	-0.030983	0.637	-0.015636	0.806
EPO_P162_R	-0.018204	0.789	0.016065	0.807
DSG1_E292_F	-0.107618	0.113	0.015738	0.812
PTK7_E317_F	-0.019573	0.796	0.017034	0.818
ITK_E166_R	-0.011057	0.869	0.014798	0.819
CRIP1_P874_R	-0.020806	0.767	0.015501	0.82
CDKN2B_E220_F	0.058341	0.413	0.015212	0.822
SERPINE1_E189_R	-0.052624	0.437	-0.01449	0.825
FGR_P39_F	-0.132177	0.059	-0.014835	0.826
TYK2_P494_F	-0.079539	0.265	0.014971	0.828
SPARC_P195_F	-0.099776	0.156	-0.014797	0.83
HLA_DOB_E432_R	-0.102098	0.125	0.013131	0.839
HLA_DPA1_E35_R	-0.0349	0.612	0.013502	0.84
CDH13_P88_F	-0.015631	0.825	0.013707	0.842
COL6A1_P425_F	-0.042442	0.523	0.011994	0.852
PDGFRB_P273_F	-0.082051	0.225	-0.011964	0.854
RARA_P1076_R	-0.044832	0.52	-0.012436	0.855
LMO2_E148_F	-0.016059	0.818	-0.012389	0.855
BLK_P14_F	0.001557	0.981	0.011514	0.856
SNURF_P2_R	-0.082762	0.198	0.011076	0.859
BMP3_E147_F	-0.040691	0.55	-0.011747	0.859
LEFTY2_P561_F	-0.067585	0.329	0.011812	0.861
CCR5_P630_R	-0.122449	0.0653	-0.010756	0.867
NNAT_P544_R	-0.053971	0.437	-0.011275	0.868
SLC22A18_P472_R	0.064684	0.364	0.011244	0.871
CYP1B1_P212_F	-0.113918	0.0824	0.010204	0.874
LIF_P383_R	-0.052253	0.428	0.010218	0.874
PADI4_E24_F	-0.048384	0.489	-0.01071	0.875
SLC5A8_E60_R	-0.069641	0.324	-0.010647	0.876
WNT5A_E43_F	0.04394	0.508	0.009888	0.878
LMO2_P794_R	-0.0152	0.833	-0.010536	0.88
LAMC1_P808_F	0.052382	0.472	-0.01046	0.881
ALOX12_E85_R	0.013345	0.858	0.010731	0.882
TES_P182_F	-0.022051	0.733	0.009211	0.884
SLC5A8_P38_R	-0.079636	0.228	-0.009125	0.888
COMT_E401_F	-0.042032	0.53	0.009158	0.889
IL10_P348_F	-0.027393	0.685	-0.008794	0.893
POMC_P400_R	-0.002448	0.971	0.008698	0.896
FLT1_P615_R	0.026975	0.686	-0.008412	0.897
ASCL1_P747_F	-0.021998	0.748	-0.008566	0.898
CD34_E20_R	-0.030709	0.631	0.00769	0.901
INSR_E97_F	-0.115509	0.0852	-0.00807	0.902
NES_P239_R	-0.019877	0.764	0.007806	0.904
GPX3_E178_F	-0.061561	0.349	0.007096	0.911
IGFBP7_P297_F	0.023473	0.737	0.007578	0.911
EPHB1_P503_F	0.008935	0.896	-0.007373	0.911
CTSL_P264_R	-0.010492	0.881	0.007385	0.913
HOXA9_P1141_R	-0.005548	0.933	-0.006862	0.914
CHI3L2_E10_F	0.001032	0.988	0.006873	0.916
PLAU_P11_F	0.009318	0.889	-0.006763	0.917
IRAK3_P185_F	-0.001907	0.978	-0.007069	0.917
MAP2K6_P297_R	-0.061235	0.367	-0.006769	0.919
VAMP8_P241_F	-0.01864	0.783	-0.006633	0.92
COL1A2_P407_R	-0.051601	0.462	-0.006601	0.923
WRN_E57_F	-0.009855	0.887	0.006201	0.926
RARA_P176_R	-0.021736	0.756	-0.006192	0.927
LAMB1_E144_R	-0.028124	0.668	-0.005719	0.928
PLAT_P80_F	-0.072343	0.329	0.00649	0.929
VAMP8_E7_F	-0.046904	0.476	0.005616	0.929
CD34_P780_R	0.00178	0.979	0.005862	0.93
IGF2R_P396_R	0.07756	0.237	0.005528	0.931
PTPN6_P282_R	-0.00825	0.907	0.005849	0.932
FLT4_E206_F	-0.118243	0.0855	-0.005669	0.933
HBII_52_P563_F	-0.034514	0.618	0.005428	0.934
ERG_E28_F	-0.081672	0.233	0.005051	0.94
AIM2_P624_F	-0.001211	0.987	0.005396	0.94
HDAC1_P414_R	0.012332	0.853	-0.004799	0.941
PECAM1_E32_R	-0.029026	0.678	-0.004263	0.95
PALM2_AKAP2_P183_R	0.013315	0.854	-0.003911	0.955
TNFRSF10B_P108_R	-0.058935	0.377	-0.003544	0.956
CEBPA_P1163_R	0.025961	0.703	-0.003616	0.956
IFNGR2_E164_F	0.013948	0.846	0.003823	0.956
GUCY2D_P48_R	-0.010321	0.878	0.00322	0.961
IGFBP6_E47_F	-0.068238	0.276	-0.002945	0.962
CDKN1C_P6_R	-0.004319	0.951	0.003156	0.962
MMP9_P189_F	-0.032864	0.649	-0.003141	0.964
TSP50_P137_F	-0.045823	0.521	0.002805	0.967
MYLK_P469_R	-0.047376	0.483	-0.00229	0.972
GFI1_P208_R	-0.020006	0.77	-0.002144	0.974
IHH_P246_R	-0.064176	0.338	0.001928	0.976
TMEFF1_P626_R	-0.067009	0.343	-0.002083	0.976
SNCG_P53_F	-0.004203	0.955	0.002106	0.977
CSF3R_P8_F	-0.030392	0.647	0.001682	0.979
HDAC5_E298_F	-0.105456	0.107	0.001465	0.982
MMP10_E136_R	-0.021247	0.753	-0.001128	0.986
ETV1_P515_F	0.073249	0.279	0.000946	0.988
PDGFRA_E125_F	-0.015094	0.823	-0.000725	0.991
CDK6_E256_F	0.023385	0.735	0.000164	0.998
IL12B_P1453_F	-0.091413	0.18	-7.5e-05	1
HPSE_P29_F	-0.021943	0.756	4.2e-05	1
